# Supplementary material for: 3-(2-Meth­oxy­phen­yl)-2,3-di­hydro-1H-benzo[f]chromen-1-one
Source: IUCrdata. 2020 Sep 8;5(Pt 9):x201209. doi: 10.1107/S2414314620012092 (PMC9462287; doi:10.1107/S2414314620012092)
Supplement: Supplementary file 1 [file x-05-x201209-sup1.cif]

##############################################################################
#                                                                            #
# This CIF contains the data for a data article accepted for                 #
# publication in IUCrData. It conforms to the requirements of                #
# Notes for Authors for IUCrData, and has been                               #
# peer reviewed under the auspices of IUCrData.                              #
#                                                                            #
# Full details of the Crystallographic Information File format               #
# are given in the paper "The Crystallographic Information File (CIF):       #
# a New Standard Archive File for Crystallography" by S. R. Hall, F. H.      #
# Allen and I. D. Brown [Acta Cryst. (1991), A47, 655-685].                  #
#                                                                            #
# The current version of the core CIF dictionary is obtainable from          #
# ftp://ftp.iucr.org/pub/cif_core.dic.                                       #
#                                                                            #
# Software is freely available for graphical display of the structure(s)     #
# in this CIF. For information consult the CIF software page                 #
# http://www.iucr.org/resources/cif/software.                                #
#                                                                            #
# This file may be used for bona fide research purposes within the           #
# scientific community so long as proper attribution is given to the data    # 
# article from which it was obtained.                                        #
#                                                                            #
##############################################################################
data_I
_database_code_depnum_ccdc_archive 'CCDC 2026731'
_audit_creation_method     'SHELXL-2014/7'
_journal_date_recd_electronic     2020-08-25
_journal_date_accepted     2020-09-01
_journal_name_full     'IUCrData'
_journal_year     2020
_journal_volume     5
_journal_issue      9
_journal_page_first     0
_journal_page_last     0
_journal_paper_category     HO
_journal_paper_doi     10.1107/S2414314620012092
_journal_coeditor_code     HB4362
_publ_contact_author_name     'Jiha Sung'
_publ_contact_author_address
;
Department of Applied Chemistry,
Dongduk Women's University,
Seoul 136-714, Republic of Korea
;
_publ_contact_author_email     'dddklab@gmail.com'
_publ_contact_author_fax     ?
_publ_contact_author_phone     ?
_publ_section_title
;
3-(2-Methoxyphenyl)-2,3-dihydro-1<i>H</i>-benzo[<i>f</i>]chromen-1-one
;
loop_
    _publ_author_name
    _publ_author_footnote
    _publ_author_address
    'Sung, Jiha' .
;
Department of Applied Chemistry,
Dongduk Women's University,
Seoul 136-714, Republic of Korea
;
_publ_section_synopsis
;
In the title flavanone, the molecules are linked by weak C---H...O interactions
into [101] chains.
;
_chemical_name_systematic
;
3-(2-Methoxyphenyl)-2,3-dihydro-1<i>H</i>-benzo[<i>f</i>]chromen-1-one
;
_chemical_name_common     ?
_chemical_formula_moiety     'C20 H16 O3'
_chemical_formula_sum     'C20 H16 O3'
_chemical_formula_iupac     'C20 H16 O3'
_chemical_formula_weight     304.33
_chemical_melting_point     ?
_space_group_crystal_system     monoclinic
_space_group_name_H-M_alt     'P 21/n'
_space_group_name_Hall     '-P 2yn'
loop_
    _space_group_symop_operation_xyz
    'x, y, z'
    '-x+1/2, y+1/2, -z+1/2'
    '-x, -y, -z'
    'x-1/2, -y-1/2, z-1/2'
_cell_length_a     12.4519(5)
_cell_length_b     7.8785(3)
_cell_length_c     15.6680(7)
_cell_angle_alpha     90
_cell_angle_beta     105.2534(16)
_cell_angle_gamma     90
_cell_volume     1482.92(11)
_cell_formula_units_Z     4
_cell_measurement_reflns_used     9975
_cell_measurement_theta_min     2.69
_cell_measurement_theta_max     28.30
_cell_measurement_temperature     223(2)
_exptl_crystal_description     Block
_exptl_crystal_colour     yellow
_exptl_crystal_size_max     0.210
_exptl_crystal_size_mid     0.140
_exptl_crystal_size_min     0.100
_exptl_crystal_density_diffrn     1.363
_exptl_crystal_density_meas     ?
_exptl_crystal_density_method     ?
_exptl_crystal_F_000     640
_exptl_absorpt_coefficient_mu     0.091
_exptl_absorpt_correction_type     multi-scan
_exptl_absorpt_process_details
;
(SADABS; Bruker, 2012)
;
_exptl_absorpt_correction_T_min     0.6914
_exptl_absorpt_correction_T_max     0.7457
_diffrn_ambient_temperature     223(2)
_diffrn_source     ?
_diffrn_radiation_type     MoK\a
_diffrn_radiation_wavelength     0.71073
_diffrn_measurement_device_type     'PHOTON 100 CMOS'
_diffrn_measurement_method     '\f and \w scans'
_diffrn_detector_area_resol_mean     ?
_diffrn_reflns_number     40884
_diffrn_reflns_av_R_equivalents     0.0493
_diffrn_reflns_av_unetI/netI     0.0204
_diffrn_reflns_theta_min     2.695
_diffrn_reflns_theta_max     28.360
_diffrn_reflns_theta_full     25.242
_diffrn_measured_fraction_theta_max     0.999
_diffrn_measured_fraction_theta_full     0.999
_diffrn_reflns_limit_h_min     -16
_diffrn_reflns_limit_h_max     16
_diffrn_reflns_limit_k_min     -10
_diffrn_reflns_limit_k_max     10
_diffrn_reflns_limit_l_min     -20
_diffrn_reflns_limit_l_max     20
_refine_special_details     ?
_reflns_number_total     3704
_reflns_number_gt     2879
_reflns_threshold_expression     'I > 2\s(I)'
_refine_ls_structure_factor_coef     Fsqd
_refine_ls_matrix_type     full
_refine_ls_R_factor_all     0.0600
_refine_ls_R_factor_gt     0.0424
_refine_ls_wR_factor_gt     0.1020
_refine_ls_wR_factor_ref     0.1126
_refine_ls_goodness_of_fit_ref     1.025
_refine_ls_restrained_S_all     1.025
_refine_ls_number_reflns     3704
_refine_ls_number_parameters     209
_refine_ls_number_restraints     0
_refine_ls_hydrogen_treatment     constr
_refine_ls_weighting_scheme     calc
_refine_ls_weighting_details
              'w=1/[\s^2^(Fo^2^)+(0.0466P)^2^+0.6269P] where P=(Fo^2^+2Fc^2^)/3'
_atom_sites_solution_hydrogens     geom
_atom_sites_solution_primary     direct
_atom_sites_solution_secondary     ?
_refine_ls_shift/su_max     0.000
_refine_ls_shift/su_mean     0.000
_refine_diff_density_max     0.320
_refine_diff_density_min     -0.199
_refine_ls_extinction_method     none
_refine_ls_extinction_coef     .
loop_
    _atom_type_symbol
    _atom_type_description
    _atom_type_scat_dispersion_real
    _atom_type_scat_dispersion_imag
    _atom_type_scat_source
    'C' 'C' 0.0033 0.0016
                         'International Tables Vol C Tables 4.2.6.8 and 6.1.1.4'
    'H' 'H' 0.0000 0.0000
                         'International Tables Vol C Tables 4.2.6.8 and 6.1.1.4'
    'O' 'O' 0.0106 0.0060
                         'International Tables Vol C Tables 4.2.6.8 and 6.1.1.4'
_computing_data_collection
;
APEX2 (Bruker, 2012)
;
_computing_cell_refinement
;
SAINT (Bruker, 2012)
;
_computing_data_reduction
;
SAINT (Bruker, 2012)
;
_computing_structure_solution
;
SHELXS (Sheldrick, 2008)
;
_computing_structure_refinement
;
SHELXL2014 (Sheldrick, 2015)
;
_computing_molecular_graphics
;
SHELXTL (Sheldrick, 2008)
;
_computing_publication_material
;
publCIF (Westrip, 2010)
;
loop_
    _atom_site_type_symbol
    _atom_site_label
    _atom_site_fract_x
    _atom_site_fract_y
    _atom_site_fract_z
    _atom_site_U_iso_or_equiv
    _atom_site_adp_type
    _atom_site_calc_flag
    _atom_site_occupancy
    _atom_site_disorder_assembly
    _atom_site_disorder_group
    O O1 1.02968(9) 0.67451(14) 0.13018(7) 0.0408(3) Uani d 1 . .
    C C1 0.96744(11) 0.55251(17) 0.11882(8) 0.0277(3) Uani d 1 . .
    C C2 0.87200(10) 0.52818(17) 0.04044(8) 0.0254(3) Uani d 1 . .
    C C3 0.83775(10) 0.65224(17) -0.02963(8) 0.0256(3) Uani d 1 . .
    C C4 0.88498(11) 0.81647(18) -0.02699(9) 0.0319(3) Uani d 1 . .
    H H4 0.9442 0.8475 0.0214 0.038 Uiso calc 1 . .
    C C5 0.84549(12) 0.93097(19) -0.09406(10) 0.0373(3) Uani d 1 . .
    H H5 0.8778 1.0394 -0.0906 0.045 Uiso calc 1 . .
    C C6 0.75818(12) 0.8889(2) -0.16720(10) 0.0383(3) Uani d 1 . .
    H H6 0.7318 0.9687 -0.2125 0.046 Uiso calc 1 . .
    C C7 0.71140(12) 0.7314(2) -0.17257(9) 0.0344(3) Uani d 1 . .
    H H7 0.6531 0.7029 -0.2221 0.041 Uiso calc 1 . .
    C C8 0.74920(11) 0.61053(18) -0.10475(8) 0.0279(3) Uani d 1 . .
    C C9 0.69968(11) 0.44738(19) -0.11078(9) 0.0312(3) Uani d 1 . .
    H H9 0.6434 0.4186 -0.1616 0.037 Uiso calc 1 . .
    C C10 0.73167(11) 0.33232(18) -0.04500(9) 0.0308(3) Uani d 1 . .
    H H10 0.6983 0.2245 -0.0504 0.037 Uiso calc 1 . .
    C C11 0.81568(11) 0.37503(17) 0.03210(8) 0.0268(3) Uani d 1 . .
    O O2 0.83415(8) 0.25362(12) 0.09597(6) 0.0327(2) Uani d 1 . .
    C C12 0.88068(11) 0.31806(18) 0.18418(8) 0.0284(3) Uani d 1 . .
    H H12 0.8275 0.4002 0.1981 0.034 Uiso calc 1 . .
    C C13 0.98756(11) 0.41041(18) 0.18597(9) 0.0301(3) Uani d 1 . .
    H H13A 1.0414 0.3302 0.1732 0.036 Uiso calc 1 . .
    H H13B 1.0193 0.4572 0.2452 0.036 Uiso calc 1 . .
    C C14 0.89365(11) 0.17138(18) 0.24762(9) 0.0290(3) Uani d 1 . .
    C C15 0.89304(11) 0.20426(18) 0.33543(9) 0.0301(3) Uani d 1 . .
    C C16 0.90122(12) 0.0723(2) 0.39537(10) 0.0352(3) Uani d 1 . .
    H H16 0.9000 0.0947 0.4540 0.042 Uiso calc 1 . .
    C C17 0.91114(12) -0.0927(2) 0.36806(10) 0.0381(3) Uani d 1 . .
    H H17 0.9166 -0.1824 0.4086 0.046 Uiso calc 1 . .
    C C18 0.91317(13) -0.1273(2) 0.28268(11) 0.0398(3) Uani d 1 . .
    H H18 0.9203 -0.2397 0.2649 0.048 Uiso calc 1 . .
    C C19 0.90462(12) 0.00531(19) 0.22271(10) 0.0358(3) Uani d 1 . .
    H H19 0.9063 -0.0184 0.1643 0.043 Uiso calc 1 . .
    O O3 0.88502(9) 0.37221(13) 0.35620(7) 0.0398(3) Uani d 1 . .
    C C20 0.85783(17) 0.4093(2) 0.43593(11) 0.0520(5) Uani d 1 . .
    H H20A 0.7929 0.3441 0.4391 0.078 Uiso calc 1 . .
    H H20B 0.8418 0.5295 0.4381 0.078 Uiso calc 1 . .
    H H20C 0.9200 0.3799 0.4855 0.078 Uiso calc 1 . .
loop_
    _atom_site_aniso_label
    _atom_site_aniso_U_11
    _atom_site_aniso_U_22
    _atom_site_aniso_U_33
    _atom_site_aniso_U_12
    _atom_site_aniso_U_13
    _atom_site_aniso_U_23
    O1 0.0417(6) 0.0414(6) 0.0332(6) -0.0146(5) -0.0011(4) 0.0012(5)
    C1 0.0279(6) 0.0315(7) 0.0237(6) -0.0012(5) 0.0070(5) -0.0024(5)
    C2 0.0248(6) 0.0290(7) 0.0224(6) -0.0004(5) 0.0063(5) -0.0012(5)
    C3 0.0255(6) 0.0289(7) 0.0237(6) 0.0009(5) 0.0086(5) -0.0009(5)
    C4 0.0314(7) 0.0320(7) 0.0317(7) -0.0033(6) 0.0072(5) -0.0011(6)
    C5 0.0384(8) 0.0297(7) 0.0447(8) -0.0017(6) 0.0124(6) 0.0056(6)
    C6 0.0364(8) 0.0393(8) 0.0391(8) 0.0066(6) 0.0094(6) 0.0141(7)
    C7 0.0299(7) 0.0422(8) 0.0289(7) 0.0034(6) 0.0036(5) 0.0060(6)
    C8 0.0258(6) 0.0338(7) 0.0242(6) 0.0011(5) 0.0066(5) 0.0008(5)
    C9 0.0289(7) 0.0384(8) 0.0235(6) -0.0041(6) 0.0022(5) -0.0024(6)
    C10 0.0317(7) 0.0315(7) 0.0280(7) -0.0075(5) 0.0059(5) -0.0031(6)
    C11 0.0287(6) 0.0288(6) 0.0233(6) 0.0001(5) 0.0078(5) 0.0012(5)
    O2 0.0403(5) 0.0299(5) 0.0248(5) -0.0056(4) 0.0033(4) 0.0037(4)
    C12 0.0297(6) 0.0319(7) 0.0228(6) 0.0005(5) 0.0054(5) 0.0019(5)
    C13 0.0273(6) 0.0369(7) 0.0248(6) 0.0000(6) 0.0044(5) 0.0019(5)
    C14 0.0257(6) 0.0322(7) 0.0286(7) 0.0021(5) 0.0064(5) 0.0051(6)
    C15 0.0274(6) 0.0326(7) 0.0305(7) 0.0004(5) 0.0083(5) 0.0036(6)
    C16 0.0352(7) 0.0413(8) 0.0285(7) -0.0005(6) 0.0073(6) 0.0078(6)
    C17 0.0354(7) 0.0359(8) 0.0419(8) 0.0025(6) 0.0083(6) 0.0143(7)
    C18 0.0409(8) 0.0316(7) 0.0465(9) 0.0056(6) 0.0110(7) 0.0039(7)
    C19 0.0380(8) 0.0365(8) 0.0329(7) 0.0045(6) 0.0095(6) 0.0019(6)
    O3 0.0562(7) 0.0342(6) 0.0333(6) 0.0010(5) 0.0192(5) 0.0029(4)
    C20 0.0748(12) 0.0454(10) 0.0433(9) 0.0065(9) 0.0290(9) -0.0019(8)
_geom_special_details
;
 All esds (except the esd in the dihedral angle between two l.s. planes)
 are estimated using the full covariance matrix.  The cell esds are taken
 into account individually in the estimation of esds in distances, angles
 and torsion angles; correlations between esds in cell parameters are only
 used when they are defined by crystal symmetry.  An approximate (isotropic)
 treatment of cell esds is used for estimating esds involving l.s. planes.
;
loop_
    _geom_bond_atom_site_label_1
    _geom_bond_atom_site_label_2
    _geom_bond_site_symmetry_2
    _geom_bond_distance
    _geom_bond_publ_flag
    O1 C1 . 1.2180(16) ?
    C1 C2 . 1.4796(17) ?
    C1 C13 . 1.5114(18) ?
    C2 C11 . 1.3844(18) ?
    C2 C3 . 1.4478(18) ?
    C3 C4 . 1.4173(19) ?
    C3 C8 . 1.4235(18) ?
    C4 C5 . 1.374(2) ?
    C4 H4 . 0.9400 ?
    C5 C6 . 1.396(2) ?
    C5 H5 . 0.9400 ?
    C6 C7 . 1.364(2) ?
    C6 H6 . 0.9400 ?
    C7 C8 . 1.4123(19) ?
    C7 H7 . 0.9400 ?
    C8 C9 . 1.4179(19) ?
    C9 C10 . 1.3515(19) ?
    C9 H9 . 0.9400 ?
    C10 C11 . 1.4149(18) ?
    C10 H10 . 0.9400 ?
    C11 O2 . 1.3595(15) ?
    O2 C12 . 1.4430(16) ?
    C12 C14 . 1.5050(18) ?
    C12 C13 . 1.5105(18) ?
    C12 H12 . 0.9900 ?
    C13 H13A . 0.9800 ?
    C13 H13B . 0.9800 ?
    C14 C19 . 1.382(2) ?
    C14 C15 . 1.4020(19) ?
    C15 O3 . 1.3725(17) ?
    C15 C16 . 1.3869(19) ?
    C16 C17 . 1.384(2) ?
    C16 H16 . 0.9400 ?
    C17 C18 . 1.372(2) ?
    C17 H17 . 0.9400 ?
    C18 C19 . 1.390(2) ?
    C18 H18 . 0.9400 ?
    C19 H19 . 0.9400 ?
    O3 C20 . 1.4083(18) ?
    C20 H20A . 0.9700 ?
    C20 H20B . 0.9700 ?
    C20 H20C . 0.9700 ?
loop_
    _geom_angle_atom_site_label_1
    _geom_angle_atom_site_label_2
    _geom_angle_atom_site_label_3
    _geom_angle_site_symmetry_1
    _geom_angle_site_symmetry_3
    _geom_angle
    _geom_angle_publ_flag
    O1 C1 C2 . . 124.39(12) ?
    O1 C1 C13 . . 120.01(12) ?
    C2 C1 C13 . . 115.57(11) ?
    C11 C2 C3 . . 118.42(11) ?
    C11 C2 C1 . . 117.88(12) ?
    C3 C2 C1 . . 123.64(12) ?
    C4 C3 C8 . . 117.39(12) ?
    C4 C3 C2 . . 123.84(12) ?
    C8 C3 C2 . . 118.73(12) ?
    C5 C4 C3 . . 120.98(13) ?
    C5 C4 H4 . . 119.5 ?
    C3 C4 H4 . . 119.5 ?
    C4 C5 C6 . . 121.10(14) ?
    C4 C5 H5 . . 119.4 ?
    C6 C5 H5 . . 119.4 ?
    C7 C6 C5 . . 119.62(14) ?
    C7 C6 H6 . . 120.2 ?
    C5 C6 H6 . . 120.2 ?
    C6 C7 C8 . . 120.98(13) ?
    C6 C7 H7 . . 119.5 ?
    C8 C7 H7 . . 119.5 ?
    C7 C8 C9 . . 120.54(12) ?
    C7 C8 C3 . . 119.91(13) ?
    C9 C8 C3 . . 119.54(12) ?
    C10 C9 C8 . . 121.43(12) ?
    C10 C9 H9 . . 119.3 ?
    C8 C9 H9 . . 119.3 ?
    C9 C10 C11 . . 119.67(13) ?
    C9 C10 H10 . . 120.2 ?
    C11 C10 H10 . . 120.2 ?
    O2 C11 C2 . . 124.08(12) ?
    O2 C11 C10 . . 113.89(12) ?
    C2 C11 C10 . . 122.02(12) ?
    C11 O2 C12 . . 113.89(10) ?
    O2 C12 C14 . . 107.98(11) ?
    O2 C12 C13 . . 108.49(10) ?
    C14 C12 C13 . . 114.63(11) ?
    O2 C12 H12 . . 108.5 ?
    C14 C12 H12 . . 108.5 ?
    C13 C12 H12 . . 108.5 ?
    C12 C13 C1 . . 111.10(11) ?
    C12 C13 H13A . . 109.4 ?
    C1 C13 H13A . . 109.4 ?
    C12 C13 H13B . . 109.4 ?
    C1 C13 H13B . . 109.4 ?
    H13A C13 H13B . . 108.0 ?
    C19 C14 C15 . . 118.58(13) ?
    C19 C14 C12 . . 122.80(12) ?
    C15 C14 C12 . . 118.61(12) ?
    O3 C15 C16 . . 124.01(13) ?
    O3 C15 C14 . . 115.49(12) ?
    C16 C15 C14 . . 120.50(13) ?
    C17 C16 C15 . . 119.44(14) ?
    C17 C16 H16 . . 120.3 ?
    C15 C16 H16 . . 120.3 ?
    C18 C17 C16 . . 120.90(14) ?
    C18 C17 H17 . . 119.5 ?
    C16 C17 H17 . . 119.5 ?
    C17 C18 C19 . . 119.50(15) ?
    C17 C18 H18 . . 120.2 ?
    C19 C18 H18 . . 120.2 ?
    C14 C19 C18 . . 121.06(14) ?
    C14 C19 H19 . . 119.5 ?
    C18 C19 H19 . . 119.5 ?
    C15 O3 C20 . . 117.37(12) ?
    O3 C20 H20A . . 109.5 ?
    O3 C20 H20B . . 109.5 ?
    H20A C20 H20B . . 109.5 ?
    O3 C20 H20C . . 109.5 ?
    H20A C20 H20C . . 109.5 ?
    H20B C20 H20C . . 109.5 ?
loop_
    _geom_torsion_atom_site_label_1
    _geom_torsion_atom_site_label_2
    _geom_torsion_atom_site_label_3
    _geom_torsion_atom_site_label_4
    _geom_torsion_site_symmetry_1
    _geom_torsion_site_symmetry_2
    _geom_torsion_site_symmetry_3
    _geom_torsion_site_symmetry_4
    _geom_torsion
    _geom_torsion_publ_flag
    O1 C1 C2 C11 . . . . 173.33(13) ?
    C13 C1 C2 C11 . . . . -4.76(17) ?
    O1 C1 C2 C3 . . . . -3.7(2) ?
    C13 C1 C2 C3 . . . . 178.17(11) ?
    C11 C2 C3 C4 . . . . 176.81(12) ?
    C1 C2 C3 C4 . . . . -6.14(19) ?
    C11 C2 C3 C8 . . . . -1.15(18) ?
    C1 C2 C3 C8 . . . . 175.91(12) ?
    C8 C3 C4 C5 . . . . 0.76(19) ?
    C2 C3 C4 C5 . . . . -177.22(13) ?
    C3 C4 C5 C6 . . . . -0.4(2) ?
    C4 C5 C6 C7 . . . . -0.3(2) ?
    C5 C6 C7 C8 . . . . 0.6(2) ?
    C6 C7 C8 C9 . . . . 179.72(14) ?
    C6 C7 C8 C3 . . . . -0.3(2) ?
    C4 C3 C8 C7 . . . . -0.40(18) ?
    C2 C3 C8 C7 . . . . 177.69(12) ?
    C4 C3 C8 C9 . . . . 179.58(12) ?
    C2 C3 C8 C9 . . . . -2.33(18) ?
    C7 C8 C9 C10 . . . . -177.34(13) ?
    C3 C8 C9 C10 . . . . 2.7(2) ?
    C8 C9 C10 C11 . . . . 0.5(2) ?
    C3 C2 C11 O2 . . . . -174.87(11) ?
    C1 C2 C11 O2 . . . . 7.90(19) ?
    C3 C2 C11 C10 . . . . 4.46(19) ?
    C1 C2 C11 C10 . . . . -172.76(12) ?
    C9 C10 C11 O2 . . . . 175.16(12) ?
    C9 C10 C11 C2 . . . . -4.2(2) ?
    C2 C11 O2 C12 . . . . 24.36(17) ?
    C10 C11 O2 C12 . . . . -155.02(11) ?
    C11 O2 C12 C14 . . . . 178.52(10) ?
    C11 O2 C12 C13 . . . . -56.70(14) ?
    O2 C12 C13 C1 . . . . 57.80(14) ?
    C14 C12 C13 C1 . . . . 178.55(11) ?
    O1 C1 C13 C12 . . . . 154.04(13) ?
    C2 C1 C13 C12 . . . . -27.78(16) ?
    O2 C12 C14 C19 . . . . 24.76(17) ?
    C13 C12 C14 C19 . . . . -96.26(16) ?
    O2 C12 C14 C15 . . . . -154.33(12) ?
    C13 C12 C14 C15 . . . . 84.64(15) ?
    C19 C14 C15 O3 . . . . 178.25(12) ?
    C12 C14 C15 O3 . . . . -2.62(18) ?
    C19 C14 C15 C16 . . . . -1.2(2) ?
    C12 C14 C15 C16 . . . . 177.95(12) ?
    O3 C15 C16 C17 . . . . -178.74(13) ?
    C14 C15 C16 C17 . . . . 0.6(2) ?
    C15 C16 C17 C18 . . . . 0.1(2) ?
    C16 C17 C18 C19 . . . . -0.3(2) ?
    C15 C14 C19 C18 . . . . 1.0(2) ?
    C12 C14 C19 C18 . . . . -178.10(13) ?
    C17 C18 C19 C14 . . . . -0.3(2) ?
    C16 C15 O3 C20 . . . . -15.2(2) ?
    C14 C15 O3 C20 . . . . 165.38(14) ?
loop_
    _geom_hbond_atom_site_label_D
    _geom_hbond_atom_site_label_H
    _geom_hbond_atom_site_label_A
    _geom_hbond_site_symmetry_A
    _geom_hbond_distance_DH
    _geom_hbond_distance_HA
    _geom_hbond_distance_DA
    _geom_hbond_angle_DHA
    C7 H7 O1 4_575 0.94 2.60 3.3973(17) 142
_shelx_space_group_comment
;
The symmetry employed for this shelxl refinement is uniquely defined
by the following loop, which should always be used as a source of
symmetry information in preference to the above space-group names.
They are only intended as comments.
;
_shelx_estimated_absorpt_T_min     0.981
_shelx_estimated_absorpt_T_max     0.991
_shelx_hkl_file
;
   2   0   0   19.27    0.45
  -2   0   0   19.06    0.47
  -2   0   0   19.00    0.44
   2   0   0   17.71    0.39
   2   0   0   18.80    0.39
   2   0   0   17.94    0.43
   3   0   0    0.15    0.09
   3   0   0    0.00    0.04
  -3   0   0    0.10    0.05
   3   0   0    0.00    0.01
   3   0   0    0.03    0.02
  -3   0   0    0.01    0.01
  -3   0   0    0.02    0.07
  -3   0   0    0.04    0.02
   4   0   0  200.86    4.60
   4   0   0  221.88    4.50
  -4   0   0  215.26    4.55
  -4   0   0  223.41    4.50
  -4   0   0  221.70    4.58
  -4   0   0  221.55    4.53
  -4   0   0  222.96    4.48
   4   0   0  223.79    4.54
   4   0   0  230.45    4.50
  -5   0   0   -0.10    0.09
   5   0   0   -0.02    0.06
   5   0   0    0.03    0.01
   5   0   0    0.04    0.02
  -5   0   0   -0.02    0.06
  -5   0   0    0.00    0.02
  -5   0   0    0.01    0.03
  -6   0   0   10.99    0.27
  -6   0   0   11.13    0.43
  -6   0   0   10.32    0.37
   6   0   0   11.28    0.25
  -6   0   0   11.04    0.25
   6   0   0   11.10    0.25
   6   0   0   10.47    0.38
  -7   0   0    0.09    0.09
  -7   0   0    0.00    0.12
  -7   0   0    0.05    0.03
  -7   0   0    0.10    0.04
   7   0   0    0.00    0.09
   7   0   0    0.07    0.02
   7   0   0    0.08    0.02
   8   0   0   42.20    0.86
   8   0   0   43.10    1.10
  -8   0   0   41.12    1.09
   8   0   0   43.11    0.86
  -8   0   0   39.89    1.14
   9   0   0    0.04    0.11
  -9   0   0    0.18    0.18
  -9   0   0   -0.05    0.10
 -10   0   0    7.57    0.41
  10   0   0    7.49    0.29
  10   0   0    7.83    0.41
 -10   0   0    7.75    0.47
  11   0   0    0.44    0.18
 -11   0   0    0.32    0.14
  11   0   0    0.39    0.10
 -11   0   0    0.19    0.23
  12   0   0    1.46    0.18
  12   0   0    0.91    0.20
 -12   0   0    0.72    0.27
 -12   0   0    1.12    0.24
 -13   0   0    0.34    0.27
  13   0   0    0.31    0.13
 -14   0   0   10.10    0.60
  14   0   0   11.23    0.44
  14   0   0   11.09    0.64
  15   0   0   -0.22    0.29
 -15   0   0    0.01    0.21
 -15   0   0    0.52    0.31
  15   0   0    0.24    0.18
  16   0   0    0.51    0.36
   0  -1   0   -0.03    0.02
   0  -1   0    0.01    0.01
   0  -1   0    0.03    0.02
   0  -1   0    0.00    0.01
   0   1   0    0.00    0.01
   0   1   0    0.01    0.01
   0   1   0    0.03    0.03
   0   1   0    0.01    0.01
  -1  -1   0    2.11    0.08
   1  -1   0    2.05    0.08
  -1  -1   0    1.77    0.10
  -1  -1   0    1.99    0.06
   1  -1   0    1.98    0.07
  -1  -1   0    2.02    0.07
  -1  -1   0    2.07    0.10
   1   1   0    1.99    0.10
  -1   1   0    2.08    0.10
   1   1   0    2.08    0.07
   1   1   0    2.13    0.10
   1   1   0    1.97    0.06
   2  -1   0  119.64    2.45
  -2  -1   0  118.06    2.46
   2  -1   0  119.74    2.46
   2  -1   0  119.21    2.41
   2  -1   0  110.95    2.51
   2  -1   0  121.44    2.40
  -2  -1   0  116.87    2.44
  -2  -1   0  121.55    2.42
  -2  -1   0  113.99    2.43
   2   1   0  115.55    2.42
   2   1   0  120.91    2.39
   2   1   0  117.38    2.46
   2   1   0  112.72    2.41
   2   1   0  114.91    2.43
  -2   1   0  121.37    2.41
   2   1   0  113.76    2.41
  -2   1   0  119.24    2.45
  -3  -1   0   29.33    0.66
  -3  -1   0   28.33    0.67
   3  -1   0   28.77    0.59
  -3  -1   0   28.04    0.61
   3  -1   0   28.24    0.63
  -3  -1   0   28.76    0.64
   3   1   0   27.60    0.61
  -3   1   0   28.62    0.76
  -3   1   0   28.00    0.59
   3   1   0   28.50    0.66
   3   1   0   27.83    0.65
  -3   1   0   28.87    0.65
   3   1   0   27.63    0.70
  -4  -1   0    1.85    0.08
  -4  -1   0    1.92    0.13
   4  -1   0    2.18    0.11
  -4  -1   0    2.05    0.16
  -4  -1   0    1.80    0.12
   4  -1   0    2.06    0.08
  -4  -1   0    1.86    0.12
   4  -1   0    2.10    0.06
  -4   1   0    2.05    0.20
  -4   1   0    1.94    0.13
   4   1   0    1.95    0.11
  -4   1   0    2.31    0.09
   4   1   0    2.00    0.08
   4   1   0    2.06    0.18
   4   1   0    1.86    0.15
  -4   1   0    1.97    0.06
   5  -1   0   63.65    1.26
  -5  -1   0   60.46    1.35
   5  -1   0   61.89    1.36
   5  -1   0   61.93    1.26
  -5  -1   0   62.31    1.38
  -5  -1   0   61.70    1.46
  -5  -1   0   59.36    1.39
  -5   1   0   62.91    1.39
   5   1   0   61.41    1.43
  -5   1   0   63.74    1.27
   5   1   0   62.27    1.46
   5   1   0   59.16    1.32
  -5   1   0   61.36    1.25
   5   1   0   62.37    1.29
  -5   1   0   62.41    1.52
  -6  -1   0    2.87    0.19
  -6  -1   0    2.93    0.16
   6  -1   0    2.90    0.07
  -6  -1   0    2.53    0.18
   6  -1   0    2.79    0.17
  -6  -1   0    3.01    0.23
   6   1   0    2.79    0.21
  -6   1   0    2.61    0.18
   6   1   0    2.86    0.11
  -6   1   0    2.56    0.25
   6   1   0    2.59    0.13
  -7  -1   0   57.09    1.27
  -7  -1   0   56.74    1.35
  -7  -1   0   55.95    1.36
   7  -1   0   56.35    1.32
   7   1   0   55.59    1.22
  -7   1   0   57.54    1.36
  -7   1   0   57.04    1.49
   7   1   0   57.21    1.40
  -8  -1   0    0.87    0.18
  -8  -1   0    0.68    0.08
  -8  -1   0    0.54    0.13
   8  -1   0    0.69    0.12
  -8   1   0    0.87    0.15
  -8   1   0    0.71    0.21
   8   1   0    0.76    0.06
   8   1   0    0.77    0.14
   8   1   0    0.64    0.08
   9  -1   0    5.36    0.30
  -9  -1   0    5.38    0.33
  -9  -1   0    5.16    0.25
  -9  -1   0    5.49    0.33
   9  -1   0    5.55    0.24
  -9  -1   0    5.26    0.18
  -9   1   0    4.69    0.39
   9   1   0    5.00    0.17
   9   1   0    4.73    0.33
   9   1   0    5.17    0.16
  -9   1   0    5.13    0.31
 -10  -1   0    2.40    0.27
  10  -1   0    2.72    0.19
 -10  -1   0    2.47    0.17
 -10  -1   0    2.47    0.28
  10  -1   0    2.70    0.26
 -10  -1   0    2.54    0.13
 -10   1   0    2.42    0.34
  10   1   0    2.62    0.29
  10   1   0    2.58    0.11
 -10   1   0    2.65    0.27
  10   1   0    2.71    0.12
  11  -1   0    5.47    0.35
 -11  -1   0    4.34    0.35
  11  -1   0    4.90    0.27
 -11  -1   0    4.71    0.37
  11   1   0    4.96    0.23
 -11   1   0    5.40    0.46
  11   1   0    4.91    0.15
  11   1   0    4.96    0.16
 -11   1   0    4.73    0.37
  11   1   0    4.95    0.39
 -12  -1   0    7.42    0.47
  12  -1   0    8.16    0.45
  12  -1   0    8.19    0.37
 -12  -1   0    7.79    0.46
 -12   1   0    8.01    0.47
  12   1   0    8.43    0.31
 -12   1   0    8.61    0.57
 -13  -1   0    2.22    0.35
  13  -1   0    1.91    0.29
  13  -1   0    2.01    0.26
 -13   1   0    1.92    0.31
  13   1   0    2.67    0.36
  13   1   0    1.76    0.20
 -13   1   0    2.61    0.68
 -14  -1   0    0.44    0.30
 -14  -1   0    0.53    0.28
  14  -1   0    0.76    0.18
 -14   1   0    0.79    0.34
  14   1   0    0.64    0.15
  14   1   0    0.86    0.29
  15  -1   0    1.11    0.32
 -15  -1   0    0.38    0.24
  15  -1   0    1.07    0.22
  15   1   0    1.16    0.18
 -15   1   0    1.38    0.35
  15   1   0    0.54    0.35
   0  -2   0    1.35    0.08
   0  -2   0    1.42    0.15
   0  -2   0    1.33    0.08
   0  -2   0    1.37    0.10
   0   2   0    1.29    0.08
   0   2   0    1.52    0.14
   0   2   0    1.29    0.09
   0   2   0    1.32    0.08
   1  -2   0  162.74    3.50
  -1  -2   0  162.58    3.53
   1  -2   0  168.70    3.59
   1  -2   0  169.49    3.52
  -1  -2   0  179.83    3.42
  -1  -2   0  172.53    3.49
  -1  -2   0  173.86    3.61
  -1  -2   0  166.47    3.45
   1  -2   0  169.13    3.49
   1   2   0  169.90    3.48
  -1   2   0  162.69    3.51
   1   2   0  170.54    3.59
  -1   2   0  171.09    3.54
   1   2   0  174.72    3.63
  -1   2   0  153.90    3.54
   1   2   0  168.59    3.42
   1   2   0  163.96    3.52
  -1   2   0  174.61    3.48
  -2  -2   0   13.97    0.42
  -2  -2   0   14.27    0.35
  -2  -2   0   13.78    0.34
   2  -2   0   14.07    0.33
   2  -2   0   13.65    0.36
   2  -2   0   12.93    0.32
   2  -2   0   13.60    0.40
  -2  -2   0   13.47    0.32
   2   2   0   14.51    0.42
   2   2   0   13.49    0.34
  -2   2   0   12.34    0.45
  -2   2   0   13.17    0.39
   2   2   0   13.54    0.40
  -2   2   0   13.45    0.33
   2   2   0   13.57    0.32
   3  -2   0   15.08    0.36
  -3  -2   0   15.23    0.35
  -3  -2   0   15.46    0.41
  -3  -2   0   15.38    0.38
   3  -2   0   14.60    0.40
   3  -2   0   15.45    0.43
  -3  -2   0   14.80    0.47
  -3  -2   0   14.95    0.46
   3   2   0   15.53    0.38
   3   2   0   15.19    0.35
   3   2   0   15.52    0.46
   3   2   0   15.96    0.36
  -3   2   0   15.08    0.54
  -3   2   0   15.39    0.42
  -3   2   0   15.18    0.36
  -4  -2   0    0.12    0.06
   4  -2   0    0.14    0.06
   4  -2   0    0.09    0.04
  -4  -2   0    0.10    0.08
   4  -2   0    0.10    0.02
   4  -2   0    0.06    0.03
  -4  -2   0    0.14    0.06
  -4  -2   0    0.07    0.03
  -4   2   0    0.21    0.16
   4   2   0    0.12    0.03
   4   2   0    0.10    0.03
  -4   2   0    0.05    0.03
   4   2   0    0.05    0.05
   4   2   0    0.22    0.09
   4   2   0    0.16    0.07
  -4   2   0    0.06    0.02
  -5  -2   0    0.20    0.08
  -5  -2   0    0.20    0.09
   5  -2   0    0.17    0.03
  -5  -2   0    0.03    0.07
   5  -2   0    0.15    0.05
  -5  -2   0    0.14    0.04
   5  -2   0    0.11    0.04
   5   2   0    0.29    0.14
  -5   2   0    0.17    0.08
   5   2   0    0.11    0.04
   5   2   0    0.08    0.06
  -5   2   0    0.15    0.03
  -5   2   0    0.19    0.17
   5   2   0    0.21    0.04
   5   2   0    0.09    0.08
  -6  -2   0    1.26    0.16
   6  -2   0    0.98    0.06
  -6  -2   0    0.75    0.15
  -6  -2   0    1.03    0.08
   6  -2   0    1.11    0.09
  -6  -2   0    1.05    0.14
   6  -2   0    1.02    0.10
   6  -2   0    1.13    0.11
  -6   2   0    0.87    0.20
  -6   2   0    1.00    0.09
   6   2   0    1.33    0.26
  -6   2   0    0.71    0.11
   6   2   0    1.00    0.12
   6   2   0    1.06    0.08
   6   2   0    0.98    0.08
  -6   2   0    0.89    0.05
   6   2   0    1.08    0.16
  -7  -2   0   -0.04    0.09
   7  -2   0    0.08    0.04
   7  -2   0    0.04    0.06
  -7  -2   0    0.04    0.08
  -7  -2   0    0.04    0.04
   7  -2   0    0.07    0.02
   7  -2   0    0.05    0.06
  -7   2   0    0.10    0.04
   7   2   0    0.04    0.04
  -7   2   0    0.02    0.15
   7   2   0    0.10    0.10
   7   2   0    0.00    0.06
   7   2   0    0.03    0.04
  -7   2   0    0.10    0.02
  -7   2   0    0.05    0.10
   8  -2   0    0.02    0.06
  -8  -2   0    0.08    0.10
  -8  -2   0    0.05    0.04
  -8  -2   0    0.08    0.11
   8  -2   0    0.08    0.03
   8  -2   0    0.02    0.07
  -8  -2   0   -0.03    0.10
   8  -2   0    0.03    0.02
  -8   2   0   -0.01    0.10
   8   2   0    0.09    0.11
   8   2   0    0.01    0.06
   8   2   0    0.04    0.05
   8   2   0    0.04    0.04
  -8   2   0   -0.12    0.18
   9  -2   0   -0.03    0.08
  -9  -2   0   -0.24    0.10
  -9  -2   0    0.08    0.13
  -9  -2   0    0.07    0.05
   9  -2   0    0.04    0.09
  -9  -2   0    0.13    0.12
   9   2   0    0.00    0.05
   9   2   0   -0.02    0.13
   9   2   0   -0.02    0.06
  -9   2   0    0.12    0.13
   9   2   0    0.02    0.06
  -9   2   0   -0.09    0.20
 -10  -2   0    0.06    0.13
  10  -2   0    0.05    0.10
 -10  -2   0   -0.07    0.12
  10  -2   0    0.03    0.10
 -10   2   0    0.01    0.14
 -10   2   0    0.23    0.24
  10   2   0   -0.14    0.14
  10   2   0   -0.02    0.08
  10   2   0    0.05    0.06
  10   2   0    0.12    0.05
 -11  -2   0    1.48    0.25
  11  -2   0    1.30    0.18
 -11  -2   0    1.33    0.19
  11  -2   0    1.70    0.21
  11   2   0    1.45    0.11
  11   2   0    1.37    0.14
 -11   2   0    1.39    0.34
 -11   2   0    1.43    0.25
  11   2   0    1.42    0.15
  12  -2   0    0.04    0.15
  12  -2   0    0.14    0.14
 -12  -2   0   -0.04    0.07
 -12  -2   0    0.05    0.16
 -12  -2   0    0.14    0.13
  12   2   0    0.06    0.11
  12   2   0    0.10    0.07
  12   2   0    0.14    0.06
  12   2   0    0.36    0.08
 -12   2   0    0.23    0.28
  12   2   0   -0.18    0.20
 -13  -2   0   -0.11    0.10
 -13  -2   0    0.14    0.08
 -13  -2   0    0.22    0.19
  13  -2   0   -0.01    0.18
  13  -2   0   -0.11    0.14
 -13   2   0    0.52    0.33
  13   2   0    0.16    0.24
  13   2   0   -0.01    0.09
  13   2   0    0.05    0.06
  13   2   0    0.06    0.13
  13   2   0   -0.05    0.07
 -14  -2   0    0.55    0.22
  14  -2   0    0.45    0.19
  14  -2   0    0.79    0.23
  14   2   0    0.45    0.16
  14   2   0    0.18    0.29
  14   2   0    0.41    0.06
  14   2   0    0.71    0.12
 -14   2   0    1.33    0.38
  15  -2   0    0.64    0.24
  15  -2   0   -0.05    0.27
 -15  -2   0   -0.18    0.27
  15   2   0   -0.17    0.16
  15   2   0    0.32    0.38
 -15   2   0    0.54    0.36
  15   2   0    0.12    0.12
   0  -3   0   -0.09    0.06
   0  -3   0    0.03    0.04
   0  -3   0    0.01    0.03
   0  -3   0    0.02    0.03
   0  -3   0    0.00    0.02
   0   3   0    0.00    0.04
   0   3   0    0.01    0.03
   0   3   0    0.01    0.03
   0   3   0   -0.05    0.06
   0   3   0   -0.07    0.10
   1  -3   0    4.83    0.17
   1  -3   0    4.65    0.18
  -1  -3   0    5.01    0.22
  -1  -3   0    4.95    0.16
  -1  -3   0    4.91    0.17
  -1  -3   0    4.71    0.18
   1  -3   0    4.77    0.17
  -1  -3   0    5.09    0.26
   1  -3   0    4.40    0.25
   1   3   0    4.44    0.17
   1   3   0    4.78    0.21
   1   3   0    4.30    0.22
   1   3   0    4.92    0.17
  -1   3   0    4.79    0.17
  -1   3   0    4.89    0.25
   1   3   0    4.48    0.24
  -1   3   0    4.60    0.28
  -1   3   0    4.73    0.16
  -2  -3   0   30.49    0.69
  -2  -3   0   29.45    0.82
   2  -3   0   29.63    0.68
   2  -3   0   30.08    0.72
  -2  -3   0   29.08    0.70
  -2  -3   0   29.59    0.68
   2   3   0   29.92    0.67
  -2   3   0   29.99    0.79
   2   3   0   30.17    0.77
  -2   3   0   29.99    0.63
   2   3   0   30.11    0.70
  -2   3   0   27.66    0.85
   2   3   0   29.85    0.81
  -2   3   0   30.48    0.69
  -3  -3   0    0.91    0.14
  -3  -3   0    1.21    0.11
  -3  -3   0    1.17    0.10
   3  -3   0    1.14    0.15
   3  -3   0    1.33    0.11
  -3  -3   0    1.07    0.08
  -3  -3   0    1.19    0.15
   3  -3   0    1.10    0.08
  -3   3   0    1.13    0.08
   3   3   0    1.12    0.15
   3   3   0    1.13    0.09
   3   3   0    1.05    0.14
  -3   3   0    1.09    0.20
  -3   3   0    1.21    0.15
   3   3   0    1.20    0.07
   4  -3   0   10.55    0.34
  -4  -3   0    9.81    0.34
  -4  -3   0   10.65    0.28
   4  -3   0   10.43    0.38
  -4  -3   0   10.22    0.42
  -4  -3   0   10.40    0.31
   4  -3   0   10.31    0.28
  -4  -3   0    9.68    0.41
   4   3   0   10.60    0.27
   4   3   0   10.22    0.40
   4   3   0   10.25    0.39
   4   3   0   10.08    0.31
  -4   3   0   10.82    0.37
  -4   3   0    9.98    0.48
   4   3   0   10.29    0.27
  -4   3   0   10.41    0.28
  -5  -3   0   13.28    0.42
   5  -3   0   13.89    0.42
  -5  -3   0   13.35    0.51
  -5  -3   0   13.34    0.38
   5  -3   0   13.44    0.43
   5  -3   0   13.29    0.34
  -5  -3   0   12.67    0.49
   5   3   0   12.64    0.37
  -5   3   0   13.17    0.34
   5   3   0   12.46    0.45
  -5   3   0   12.92    0.42
   5   3   0   13.18    0.32
  -5   3   0   13.06    0.61
   5   3   0   13.11    0.49
   5   3   0   13.66    0.38
  -6  -3   0    6.50    0.34
  -6  -3   0    6.72    0.24
  -6  -3   0    6.70    0.39
  -6  -3   0    6.49    0.30
   6  -3   0    6.43    0.27
   6  -3   0    6.50    0.20
   6  -3   0    6.39    0.18
   6  -3   0    6.82    0.27
  -6   3   0    6.55    0.20
   6   3   0    5.84    0.31
   6   3   0    6.32    0.18
  -6   3   0    5.21    0.39
   6   3   0    6.36    0.23
   6   3   0    6.48    0.30
   6   3   0    6.36    0.34
  -7  -3   0    3.03    0.23
   7  -3   0    3.41    0.20
   7  -3   0    3.25    0.12
  -7  -3   0    3.14    0.27
   7  -3   0    3.23    0.14
  -7  -3   0    3.30    0.16
   7   3   0    3.47    0.22
   7   3   0    3.25    0.34
   7   3   0    3.18    0.12
   7   3   0    3.17    0.16
  -7   3   0    2.96    0.18
  -7   3   0    3.16    0.12
   7   3   0    2.88    0.26
  -7   3   0    3.07    0.35
  -8  -3   0    0.29    0.13
   8  -3   0    0.17    0.06
   8  -3   0    0.12    0.03
   8  -3   0    0.11    0.06
  -8  -3   0    0.15    0.12
   8  -3   0    0.11    0.08
  -8  -3   0    0.12    0.06
   8   3   0    0.08    0.05
  -8   3   0    0.11    0.04
   8   3   0    0.08    0.06
   8   3   0    0.14    0.09
  -8   3   0    0.17    0.22
   8   3   0    0.02    0.11
  -8   3   0    0.10    0.07
   9  -3   0    9.03    0.38
   9  -3   0    9.14    0.32
  -9  -3   0   10.46    0.50
  -9  -3   0    9.20    0.31
   9  -3   0    9.24    0.26
   9  -3   0    9.19    0.23
  -9  -3   0    9.25    0.44
   9   3   0    8.94    0.26
   9   3   0    9.19    0.31
   9   3   0    9.29    0.37
  -9   3   0    9.12    0.61
   9   3   0    8.91    0.48
  10  -3   0    0.03    0.09
  10  -3   0    0.05    0.11
 -10  -3   0    0.17    0.19
 -10  -3   0    0.13    0.08
 -10  -3   0   -0.07    0.14
 -10   3   0    0.14    0.23
  10   3   0    0.03    0.09
  10   3   0    0.03    0.07
  10   3   0    0.04    0.06
  11  -3   0    1.47    0.17
 -11  -3   0    2.16    0.28
  11  -3   0    1.81    0.24
 -11  -3   0    1.54    0.26
  11   3   0    1.48    0.11
  11   3   0    0.96    0.24
 -11   3   0    1.59    0.35
  11   3   0    1.44    0.13
  11   3   0    1.59    0.16
  11   3   0    1.62    0.15
  12  -3   0    0.63    0.18
 -12  -3   0    0.78    0.23
  12  -3   0    0.67    0.15
 -12  -3   0    0.34    0.20
  12   3   0    0.76    0.08
  12   3   0    0.61    0.24
  12   3   0    0.79    0.10
 -12   3   0    0.51    0.32
  12   3   0    0.49    0.12
  12   3   0    0.88    0.10
 -13  -3   0   -0.03    0.11
 -13  -3   0    0.25    0.22
  13  -3   0    0.12    0.16
 -13  -3   0   -0.16    0.20
  13  -3   0   -0.06    0.16
  13   3   0    0.07    0.11
  13   3   0   -0.26    0.27
  13   3   0    0.11    0.07
  13   3   0    0.10    0.09
 -13   3   0    0.02    0.31
  14  -3   0    0.17    0.19
 -14  -3   0    0.69    0.23
  14  -3   0    0.20    0.19
 -14  -3   0   -0.07    0.13
 -14  -3   0    0.29    0.20
  14   3   0    0.30    0.08
  14   3   0    0.45    0.10
  14   3   0    0.37    0.12
 -14   3   0    0.34    0.37
  14   3   0   -0.04    0.33
  15  -3   0   -0.19    0.23
 -15  -3   0    0.47    0.27
  15  -3   0    0.24    0.27
  15   3   0    0.07    0.10
 -15   3   0    0.08    0.40
  15   3   0    0.22    0.11
  15   3   0    0.14    0.43
   0  -4   0   69.99    1.57
   0  -4   0   66.82    1.69
   0  -4   0   70.14    1.54
   0  -4   0   71.44    1.54
   0  -4   0   73.49    1.46
   0   4   0   67.85    1.66
   0   4   0   70.66    1.55
   0   4   0   69.68    1.68
   0   4   0   70.67    1.53
   1  -4   0    2.44    0.24
   1  -4   0    2.06    0.14
  -1  -4   0    2.02    0.18
  -1  -4   0    1.91    0.12
   1  -4   0    2.44    0.15
  -1  -4   0    1.81    0.22
   1  -4   0    2.15    0.13
  -1  -4   0    2.06    0.13
   1   4   0    2.08    0.13
  -1   4   0    2.40    0.22
   1   4   0    2.11    0.13
   1   4   0    2.02    0.16
  -1   4   0    2.36    0.13
  -1   4   0    2.24    0.26
  -1   4   0    2.31    0.13
   1   4   0    1.95    0.20
   1   4   0    1.93    0.21
  -2  -4   0    0.18    0.05
  -2  -4   0    0.13    0.10
   2  -4   0    0.12    0.13
  -2  -4   0    0.23    0.06
  -2  -4   0    0.18    0.10
  -2  -4   0    0.29    0.07
   2  -4   0    0.19    0.07
   2  -4   0    0.15    0.05
   2   4   0    0.29    0.07
   2   4   0    0.19    0.07
  -2   4   0    0.18    0.04
   2   4   0    0.22    0.09
   2   4   0    0.32    0.12
  -2   4   0    0.31    0.16
  -2   4   0    0.28    0.11
   2   4   0    0.28    0.06
  -2   4   0    0.15    0.05
  -3  -4   0    4.99    0.33
  -3  -4   0    4.91    0.30
   3  -4   0    5.07    0.19
  -3  -4   0    4.53    0.21
  -3  -4   0    4.70    0.18
   3  -4   0    4.71    0.22
   3  -4   0    4.90    0.33
  -3  -4   0    4.79    0.21
  -3   4   0    4.76    0.37
   3   4   0    4.70    0.21
   3   4   0    4.90    0.18
  -3   4   0    4.98    0.29
   3   4   0    4.73    0.30
  -3   4   0    4.87    0.19
   3   4   0    4.61    0.27
   4  -4   0    1.17    0.18
  -4  -4   0    0.67    0.15
   4  -4   0    0.79    0.08
  -4  -4   0    0.85    0.17
   4  -4   0    0.67    0.10
  -4  -4   0    0.60    0.09
  -4  -4   0    0.95    0.13
  -4  -4   0    0.84    0.09
  -4   4   0    0.60    0.21
   4   4   0    0.79    0.15
   4   4   0    0.88    0.11
   4   4   0    0.76    0.08
  -4   4   0    0.89    0.15
   4   4   0    0.88    0.14
  -4   4   0    0.89    0.08
  -5  -4   0   13.09    0.40
   5  -4   0   13.28    0.37
  -5  -4   0   13.50    0.55
  -5  -4   0   13.21    0.36
   5  -4   0   12.98    0.44
  -5  -4   0   13.10    0.55
   5  -4   0   12.77    0.50
  -5  -4   0   13.25    0.44
   5   4   0   13.35    0.40
   5   4   0   12.77    0.52
   5   4   0   13.31    0.34
  -5   4   0   13.59    0.37
   5   4   0   13.88    0.34
   5   4   0   13.12    0.50
  -5   4   0   13.57    0.48
  -5   4   0   13.43    0.65
   6  -4   0    6.90    0.35
  -6  -4   0    7.14    0.43
  -6  -4   0    6.66    0.40
  -6  -4   0    6.97    0.33
   6  -4   0    7.33    0.31
   6  -4   0    7.09    0.24
  -6  -4   0    7.45    0.28
   6   4   0    7.11    0.21
  -6   4   0    7.41    0.51
  -6   4   0    7.52    0.33
   6   4   0    6.86    0.28
  -6   4   0    7.15    0.23
   6   4   0    7.20    0.36
   6   4   0    6.75    0.27
   6   4   0    6.60    0.38
  -7  -4   0    1.43    0.21
  -7  -4   0    1.43    0.22
  -7  -4   0    1.31    0.14
   7  -4   0    1.40    0.11
   7  -4   0    1.83    0.21
   7  -4   0    1.52    0.16
  -7   4   0    1.47    0.32
   7   4   0    1.59    0.21
  -7   4   0    1.43    0.11
  -7   4   0    1.44    0.18
   7   4   0    0.96    0.19
   7   4   0    1.42    0.14
   7   4   0    1.72    0.23
   7   4   0    1.48    0.09
   8  -4   0    3.70    0.25
  -8  -4   0    3.22    0.20
  -8  -4   0    3.17    0.29
   8  -4   0    3.45    0.15
   8  -4   0    3.33    0.25
  -8   4   0    2.83    0.40
   8   4   0    3.33    0.13
   8   4   0    3.42    0.35
  -8   4   0    3.54    0.15
   8   4   0    2.90    0.31
   8   4   0    3.20    0.19
   8   4   0    3.32    0.27
   9  -4   0    6.44    0.21
  -9  -4   0    7.20    0.29
   9  -4   0    6.71    0.28
  -9  -4   0    6.12    0.38
   9  -4   0    6.73    0.34
  -9   4   0    6.83    0.27
   9   4   0    6.15    0.45
   9   4   0    6.66    0.36
   9   4   0    6.70    0.18
   9   4   0    6.55    0.28
  -9   4   0    5.94    0.55
  -9   4   0    6.78    0.21
  10  -4   0    0.50    0.10
 -10  -4   0    0.40    0.10
 -10  -4   0    0.59    0.26
  10  -4   0    0.63    0.07
  10  -4   0    0.54    0.14
  10  -4   0    0.57    0.07
 -10  -4   0    0.63    0.20
 -10   4   0    0.65    0.08
  10   4   0    0.21    0.18
  10   4   0    0.36    0.11
 -10   4   0    0.64    0.34
  11  -4   0    1.72    0.23
 -11  -4   0    1.26    0.23
  11  -4   0    1.36    0.14
 -11   4   0    1.71    0.41
  11   4   0    1.39    0.18
  11   4   0    1.47    0.18
  11   4   0    1.45    0.27
  12  -4   0    3.06    0.32
  12  -4   0    2.97    0.19
 -12  -4   0    1.99    0.42
 -12  -4   0    3.10    0.35
  12   4   0    3.03    0.38
 -12   4   0    3.16    0.55
  12   4   0    3.24    0.23
  12   4   0    2.50    0.28
  13  -4   0    0.05    0.20
 -13  -4   0   -0.04    0.13
 -13  -4   0    0.13    0.22
 -13  -4   0   -0.20    0.31
  13  -4   0   -0.22    0.12
 -13   4   0    0.10    0.37
  13   4   0    0.23    0.14
  13   4   0   -0.04    0.11
  13   4   0   -0.16    0.31
  14  -4   0    1.22    0.17
 -14  -4   0    1.64    0.29
  14  -4   0    0.94    0.28
 -14  -4   0    1.68    0.37
  14   4   0    1.00    0.19
  14   4   0    1.61    0.39
  14   4   0    1.11    0.16
 -14   4   0    0.62    0.42
   0  -5   0   -0.08    0.06
   0  -5   0    0.07    0.05
   0  -5   0   -0.02    0.05
   0   5   0   -0.02    0.05
   0   5   0   -0.15    0.15
   0   5   0    0.03    0.12
   0   5   0   -0.06    0.06
  -1  -5   0    1.37    0.13
   1  -5   0    1.35    0.25
   1  -5   0    1.34    0.14
  -1  -5   0    1.69    0.12
  -1  -5   0    1.49    0.13
  -1  -5   0    1.72    0.24
   1  -5   0    1.49    0.12
  -1  -5   0    1.51    0.20
   1  -5   0    1.57    0.09
  -1   5   0    1.34    0.20
   1   5   0    1.64    0.24
  -1   5   0    1.40    0.13
   1   5   0    1.46    0.13
   1   5   0    1.55    0.16
  -1   5   0    1.50    0.27
  -1   5   0    1.44    0.13
   1   5   0    1.30    0.20
  -2  -5   0    1.67    0.14
   2  -5   0    1.75    0.13
  -2  -5   0    1.69    0.13
   2  -5   0    1.83    0.27
  -2  -5   0    1.57    0.23
  -2  -5   0    1.84    0.23
   2  -5   0    1.35    0.15
  -2  -5   0    1.54    0.14
  -2   5   0    1.60    0.13
   2   5   0    1.75    0.22
   2   5   0    1.48    0.13
   2   5   0    1.50    0.21
   2   5   0    1.78    0.15
  -2   5   0    1.79    0.24
  -2   5   0    1.79    0.29
  -2   5   0    1.62    0.11
   2   5   0    1.68    0.19
   3  -5   0    2.93    0.33
  -3  -5   0    2.47    0.29
  -3  -5   0    2.49    0.17
   3  -5   0    2.51    0.19
   3  -5   0    2.37    0.16
  -3  -5   0    2.59    0.15
  -3  -5   0    2.60    0.17
   3  -5   0    2.45    0.15
  -3  -5   0    2.21    0.25
  -3   5   0    2.33    0.16
  -3   5   0    2.46    0.33
   3   5   0    2.44    0.26
   3   5   0    2.58    0.23
   3   5   0    2.36    0.15
  -3   5   0    2.58    0.26
   3   5   0    2.55    0.22
  -3   5   0    2.43    0.09
   3   5   0    2.37    0.17
   4  -5   0    3.63    0.35
  -4  -5   0    3.24    0.20
   4  -5   0    3.16    0.17
  -4  -5   0    3.41    0.32
   4  -5   0    3.33    0.22
  -4  -5   0    3.29    0.32
  -4  -5   0    3.60    0.21
  -4  -5   0    3.02    0.17
   4   5   0    3.42    0.16
   4   5   0    3.19    0.20
  -4   5   0    3.51    0.29
  -4   5   0    3.40    0.39
   4   5   0    3.39    0.20
  -4   5   0    3.42    0.17
   4   5   0    2.99    0.27
   4   5   0    3.21    0.28
  -5  -5   0    0.08    0.07
   5  -5   0    0.23    0.09
  -5  -5   0    0.23    0.06
   5  -5   0    0.24    0.17
  -5  -5   0    0.12    0.10
  -5  -5   0    0.28    0.17
   5  -5   0    0.13    0.05
   5   5   0    0.08    0.12
   5   5   0    0.13    0.06
  -5   5   0    0.11    0.05
  -5   5   0    0.02    0.22
   5   5   0    0.26    0.11
  -5   5   0   -0.01    0.11
   5   5   0    0.02    0.07
   6  -5   0   -0.07    0.14
  -6  -5   0    0.03    0.07
  -6  -5   0    0.00    0.06
   6  -5   0   -0.03    0.05
  -6  -5   0    0.01    0.11
  -6  -5   0   -0.13    0.16
   6  -5   0    0.02    0.08
   6   5   0   -0.02    0.05
   6   5   0   -0.15    0.12
  -6   5   0    0.00    0.22
   6   5   0    0.07    0.14
  -6   5   0    0.02    0.11
   6   5   0   -0.03    0.07
  -6   5   0   -0.01    0.05
  -7  -5   0   -0.03    0.13
  -7  -5   0    0.13    0.08
   7  -5   0    0.07    0.05
   7  -5   0    0.25    0.16
   7  -5   0    0.14    0.11
  -7   5   0    0.02    0.23
   7   5   0    0.08    0.08
   7   5   0    0.15    0.14
   7   5   0    0.04    0.05
   7   5   0    0.03    0.12
  -7   5   0    0.03    0.06
  -7   5   0   -0.04    0.11
  -8  -5   0    1.62    0.24
  -8  -5   0    2.13    0.36
   8  -5   0    1.85    0.22
  -8  -5   0    1.69    0.19
   8  -5   0    1.42    0.13
   8  -5   0    1.72    0.20
   8   5   0    1.48    0.18
  -8   5   0    1.55    0.34
   8   5   0    1.47    0.10
  -8   5   0    1.32    0.14
   8   5   0    1.28    0.24
   8   5   0    1.07    0.23
  -8   5   0    1.29    0.19
   9  -5   0    2.27    0.28
  -9  -5   0    2.63    0.30
   9  -5   0    2.61    0.26
  -9  -5   0    2.63    0.22
   9  -5   0    2.27    0.15
  -9   5   0    1.94    0.41
   9   5   0    2.50    0.33
   9   5   0    2.58    0.30
   9   5   0    2.47    0.22
  -9   5   0    2.54    0.16
 -10  -5   0    2.38    0.32
  10  -5   0    2.60    0.16
  10  -5   0    2.86    0.26
 -10  -5   0    2.57    0.41
  10  -5   0    2.41    0.27
  10   5   0    2.43    0.23
 -10   5   0    1.79    0.43
  10   5   0    3.22    0.32
 -10   5   0    2.51    0.16
  10   5   0    2.28    0.31
 -11  -5   0    0.52    0.23
  11  -5   0    0.69    0.09
  11  -5   0    0.71    0.14
  11  -5   0    0.51    0.20
 -11  -5   0    0.83    0.34
 -11   5   0    0.79    0.09
 -11   5   0    1.03    0.39
  11   5   0    0.54    0.14
  11   5   0    0.52    0.18
  11   5   0    1.17    0.26
 -12  -5   0    2.30    0.32
  12  -5   0    2.22    0.15
 -12  -5   0    1.54    0.41
  12  -5   0    1.91    0.11
  12  -5   0    2.89    0.37
  12   5   0    2.02    0.26
 -12   5   0    2.32    0.51
  12   5   0    2.85    0.34
  12   5   0    1.36    0.35
 -13  -5   0   -0.09    0.17
 -13  -5   0    0.23    0.41
  13  -5   0    0.55    0.26
 -13  -5   0    1.23    0.29
 -13   5   0    0.84    0.40
  13   5   0    0.41    0.16
  13   5   0    0.83    0.38
  13   5   0    0.43    0.20
 -14  -5   0    3.63    0.54
 -14  -5   0    4.68    0.49
  14  -5   0    4.11    0.45
  14   5   0    3.73    0.39
  14   5   0    2.77    0.51
 -14   5   0    2.95    0.59
   0  -6   0    0.31    0.08
   0  -6   0    0.33    0.09
   0  -6   0    0.22    0.08
   0  -6   0    0.67    0.26
   0   6   0    0.24    0.16
   0   6   0    0.49    0.22
   0   6   0    0.15    0.08
   0   6   0    0.53    0.12
  -1  -6   0    6.47    0.23
  -1  -6   0    6.09    0.28
  -1  -6   0    6.78    0.53
  -1  -6   0    6.10    0.28
   1  -6   0    6.50    0.31
   1  -6   0    5.99    0.27
   1  -6   0    6.30    0.49
   1  -6   0    6.60    0.19
   1   6   0    6.77    0.41
  -1   6   0    6.52    0.28
  -1   6   0    6.52    0.28
  -1   6   0    6.37    0.47
   1   6   0    6.14    0.32
  -1   6   0    6.95    0.43
   1   6   0    6.35    0.29
   1   6   0    6.45    0.42
  -2  -6   0    2.61    0.19
   2  -6   0    3.08    0.36
  -2  -6   0    2.56    0.19
  -2  -6   0    2.67    0.18
   2  -6   0    2.91    0.11
   2  -6   0    2.83    0.15
   2  -6   0    2.34    0.17
   2  -6   0    2.57    0.21
   2   6   0    2.55    0.30
   2   6   0    2.79    0.31
  -2   6   0    2.88    0.33
   2   6   0    2.64    0.19
  -2   6   0    2.49    0.36
  -2   6   0    2.79    0.16
  -2   6   0    2.47    0.18
   2   6   0    2.60    0.24
   3  -6   0   12.60    0.34
  -3  -6   0   13.39    0.43
   3  -6   0   13.78    0.48
  -3  -6   0   13.11    0.42
   3  -6   0   13.64    0.69
   3  -6   0   13.31    0.43
  -3  -6   0   13.63    0.46
   3   6   0   13.05    0.60
  -3   6   0   13.19    0.59
   3   6   0   13.57    0.46
  -3   6   0   11.93    0.68
  -3   6   0   13.70    0.44
   3   6   0   12.72    0.47
   3   6   0   13.94    0.54
  -3   6   0   13.28    0.33
   4  -6   0    1.75    0.20
  -4  -6   0    2.06    0.19
  -4  -6   0    2.02    0.17
   4  -6   0    1.71    0.30
   4  -6   0    1.94    0.16
  -4  -6   0    2.10    0.20
  -4   6   0    1.69    0.35
  -4   6   0    1.58    0.16
   4   6   0    2.15    0.20
  -4   6   0    2.44    0.29
   4   6   0    2.24    0.28
   4   6   0    2.22    0.20
   4   6   0    1.87    0.26
   5  -6   0    0.45    0.13
  -5  -6   0    0.22    0.11
   5  -6   0    0.01    0.20
  -5  -6   0    0.28    0.09
  -5  -6   0    0.15    0.13
   5  -6   0    0.23    0.08
  -5   6   0    0.14    0.16
   5   6   0    0.13    0.09
   5   6   0   -0.01    0.16
   5   6   0    0.33    0.17
  -5   6   0    0.37    0.29
  -6  -6   0    3.14    0.28
   6  -6   0    3.69    0.28
   6  -6   0    3.40    0.20
  -6  -6   0    3.19    0.25
  -6  -6   0    4.02    0.21
   6  -6   0    3.33    0.40
  -6   6   0    3.14    0.21
   6   6   0    2.85    0.32
   6   6   0    3.34    0.24
  -6   6   0    4.03    0.35
   6   6   0    3.45    0.34
  -6   6   0    3.83    0.51
   7  -6   0    2.04    0.28
  -7  -6   0    1.96    0.22
  -7  -6   0    2.13    0.26
   7  -6   0    1.90    0.20
   7  -6   0    2.38    0.25
  -7   6   0    1.65    0.36
   7   6   0    1.89    0.22
  -7   6   0    2.52    0.28
  -7   6   0    1.89    0.18
   7   6   0    2.25    0.31
   7   6   0    2.01    0.27
  -8  -6   0    1.74    0.21
   8  -6   0    1.48    0.17
   8  -6   0    1.88    0.24
   8  -6   0    1.99    0.29
  -8  -6   0    2.12    0.27
  -8  -6   0    1.45    0.35
  -8   6   0    1.69    0.17
   8   6   0    1.38    0.18
   8   6   0    1.81    0.25
   8   6   0    1.89    0.30
   9  -6   0    0.41    0.22
  -9  -6   0    0.84    0.37
   9  -6   0    0.55    0.17
  -9  -6   0    0.79    0.21
   9  -6   0    0.54    0.11
  -9  -6   0    0.69    0.17
  -9   6   0    0.53    0.35
  -9   6   0    0.12    0.16
  -9   6   0    0.61    0.12
   9   6   0    0.98    0.24
   9   6   0    0.66    0.15
   9   6   0    0.42    0.19
 -10  -6   0    0.04    0.14
 -10  -6   0    0.35    0.21
  10  -6   0    0.15    0.10
  10  -6   0    0.17    0.19
  10  -6   0    0.25    0.20
 -10  -6   0   -0.04    0.38
  10   6   0    0.32    0.28
 -10   6   0    0.16    0.12
  10   6   0    0.35    0.15
 -10   6   0    0.07    0.31
  10   6   0    0.02    0.20
  11  -6   0    1.72    0.18
 -11  -6   0    1.94    0.31
  11  -6   0    2.12    0.24
 -11  -6   0    2.07    0.49
  11  -6   0    1.89    0.29
  11   6   0    1.89    0.22
 -11   6   0    1.87    0.45
  11   6   0    1.85    0.28
  11   6   0    1.12    0.35
 -11   6   0    1.77    0.19
 -12  -6   0    2.22    0.54
 -12  -6   0    2.28    0.35
  12  -6   0    1.93    0.21
  12  -6   0    2.21    0.34
  12  -6   0    1.82    0.18
  12   6   0    2.51    0.44
  12   6   0    2.12    0.25
 -12   6   0    2.76    0.52
  12   6   0    2.49    0.33
  13  -6   0   -0.03    0.29
 -13  -6   0    0.25    0.24
 -13  -6   0   -0.43    0.50
  13   6   0   -0.10    0.26
  13   6   0    0.22    0.45
  13   6   0   -0.36    0.25
 -13   6   0   -0.18    0.41
   0  -7   0   -0.09    0.08
   0  -7   0    0.20    0.27
   0  -7   0    0.01    0.10
   0  -7   0   -0.06    0.08
   0   7   0    0.00    0.11
   0   7   0   -0.02    0.24
   0   7   0   -0.12    0.09
   0   7   0   -0.12    0.19
  -1  -7   0    1.37    0.14
   1  -7   0    1.11    0.17
   1  -7   0    1.25    0.24
   1  -7   0    0.87    0.30
  -1  -7   0    0.99    0.15
  -1  -7   0    0.66    0.28
  -1  -7   0    1.25    0.17
   1   7   0    1.04    0.17
   1   7   0    0.87    0.14
   1   7   0    0.96    0.24
  -1   7   0    1.27    0.27
  -1   7   0    1.01    0.14
   1   7   0    0.90    0.28
  -1   7   0    1.27    0.30
  -1   7   0    0.84    0.22
   2  -7   0    3.39    0.27
  -2  -7   0    3.76    0.25
  -2  -7   0    3.80    0.57
   2  -7   0    3.69    0.46
   2  -7   0    3.87    0.28
  -2  -7   0    3.77    0.23
  -2  -7   0    3.40    0.26
   2   7   0    3.42    0.31
   2   7   0    3.36    0.31
   2   7   0    4.10    0.42
   2   7   0    4.00    0.37
  -2   7   0    3.88    0.47
  -2   7   0    3.64    0.42
  -2   7   0    3.53    0.20
   3  -7   0   12.46    0.73
   3  -7   0   10.49    0.55
  -3  -7   0   11.72    0.46
  -3  -7   0   11.82    0.41
   3  -7   0   11.77    0.43
  -3  -7   0   12.13    0.43
  -3  -7   0   11.72    0.74
  -3   7   0   11.65    0.32
   3   7   0   12.00    0.54
   3   7   0   11.36    0.47
  -3   7   0   10.81    0.68
  -3   7   0   12.49    0.63
   4  -7   0   11.66    0.49
  -4  -7   0   11.58    0.44
   4  -7   0   10.53    0.68
   4  -7   0   11.11    0.41
  -4  -7   0   11.76    0.46
  -4  -7   0   11.93    0.74
  -4  -7   0   11.72    0.41
  -4   7   0   12.34    0.62
   4   7   0   11.46    0.55
   4   7   0   11.11    0.38
  -4   7   0   10.78    0.70
   4   7   0   10.96    0.60
   4   7   0   10.42    0.51
  -5  -7   0    0.16    0.16
   5  -7   0    0.14    0.28
  -5  -7   0   -0.03    0.11
  -5  -7   0   -0.26    0.12
   5  -7   0    0.03    0.14
   5  -7   0    0.14    0.09
  -5   7   0    0.35    0.34
   5   7   0   -0.05    0.12
   5   7   0   -0.22    0.19
  -5   7   0   -0.05    0.20
  -6  -7   0    0.24    0.14
   6  -7   0    0.29    0.10
  -6  -7   0    0.12    0.11
  -6  -7   0    0.34    0.17
   6  -7   0   -0.04    0.25
   6  -7   0    0.24    0.15
  -6   7   0    0.29    0.22
  -6   7   0    0.25    0.34
   6   7   0    0.28    0.21
   6   7   0    0.18    0.22
   6   7   0    0.16    0.14
  -6   7   0    0.10    0.13
  -7  -7   0    0.04    0.35
  -7  -7   0    0.15    0.16
   7  -7   0   -0.01    0.10
   7  -7   0    0.06    0.26
   7  -7   0    0.14    0.17
  -7  -7   0   -0.09    0.14
   7   7   0    0.06    0.12
   7   7   0    0.15    0.21
   7   7   0    0.26    0.21
  -7   7   0   -0.19    0.20
  -7   7   0   -0.06    0.10
  -7   7   0   -0.58    0.34
   8  -7   0    2.06    0.25
   8  -7   0    2.39    0.37
   8  -7   0    2.14    0.21
  -8  -7   0    2.66    0.31
  -8  -7   0    2.68    0.48
  -8  -7   0    2.36    0.29
  -8   7   0    2.36    0.22
   8   7   0    2.09    0.27
   8   7   0    2.27    0.35
  -8   7   0    1.98    0.46
   8   7   0    2.39    0.33
  -9  -7   0    0.16    0.17
   9  -7   0    0.18    0.20
  -9  -7   0   -0.60    0.43
  -9  -7   0    0.01    0.21
   9  -7   0    0.32    0.27
   9   7   0    0.27    0.25
   9   7   0   -0.12    0.15
   9   7   0    0.74    0.30
  -9   7   0    0.33    0.22
  -9   7   0    0.18    0.12
  -9   7   0    0.30    0.43
  10  -7   0    0.36    0.23
 -10  -7   0   -0.21    0.19
 -10  -7   0    0.21    0.48
  10  -7   0    0.14    0.29
  10  -7   0    0.12    0.13
 -10   7   0   -0.57    0.34
  10   7   0    0.33    0.26
 -10   7   0   -0.01    0.21
 -10   7   0   -0.01    0.13
  10   7   0    0.49    0.31
  10   7   0    0.04    0.18
  11  -7   0   -0.12    0.27
  11  -7   0    0.01    0.13
  11  -7   0    0.33    0.26
 -11  -7   0    0.52    0.25
 -11  -7   0    0.38    0.21
 -11  -7   0   -1.07    0.60
  11   7   0    0.53    0.37
 -11   7   0   -0.12    0.15
  11   7   0    0.56    0.29
 -11   7   0    0.44    0.42
  11   7   0   -0.01    0.19
   0  -8   0    0.12    0.15
   0  -8   0    0.44    0.41
   0  -8   0    0.09    0.12
   0   8   0    0.07    0.12
   0   8   0    0.42    0.29
   0   8   0   -0.09    0.13
  -1  -8   0    0.10    0.13
   1  -8   0    0.25    0.13
  -1  -8   0    0.05    0.11
  -1  -8   0   -0.28    0.34
   1  -8   0    0.11    0.36
  -1  -8   0    0.21    0.14
   1  -8   0    0.09    0.11
   1   8   0    0.20    0.24
  -1   8   0    0.02    0.13
   1   8   0   -0.01    0.15
  -1   8   0    0.17    0.12
   1   8   0   -0.02    0.13
  -1   8   0   -0.18    0.27
   1   8   0    0.08    0.25
  -1   8   0    0.09    0.25
  -2  -8   0    3.52    0.29
  -2  -8   0    4.32    0.58
   2  -8   0    3.42    0.27
  -2  -8   0    4.14    0.31
   2  -8   0    3.68    0.32
  -2  -8   0    3.84    0.25
   2  -8   0    3.84    0.53
   2   8   0    3.51    0.46
   2   8   0    3.81    0.39
   2   8   0    4.08    0.37
  -2   8   0    4.44    0.50
  -2   8   0    4.11    0.49
   2   8   0    3.66    0.30
   3  -8   0    1.58    0.43
   3  -8   0    2.01    0.23
  -3  -8   0    2.26    0.27
  -3  -8   0    2.11    0.23
  -3  -8   0    2.10    0.22
  -3  -8   0    2.78    0.47
   3  -8   0    1.80    0.24
   3   8   0    1.60    0.33
   3   8   0    2.27    0.30
   3   8   0    2.13    0.26
   3   8   0    2.40    0.30
  -3   8   0    2.43    0.34
  -3   8   0    2.54    0.46
  -3   8   0    2.08    0.24
   4  -8   0    0.22    0.19
   4  -8   0    0.06    0.11
  -4  -8   0   -0.03    0.15
  -4  -8   0    0.31    0.37
  -4  -8   0    0.17    0.13
  -4  -8   0   -0.36    0.13
   4  -8   0    0.31    0.36
  -4   8   0   -0.02    0.12
   4   8   0    0.15    0.16
   4   8   0   -0.09    0.21
  -4   8   0    0.12    0.29
  -4   8   0    0.00    0.26
   4   8   0    0.03    0.15
   4   8   0   -0.15    0.23
  -5  -8   0    2.47    0.27
  -5  -8   0    2.45    0.30
   5  -8   0    2.01    0.23
   5  -8   0    1.43    0.24
  -5  -8   0    2.11    0.23
  -5  -8   0    2.34    0.53
   5  -8   0    1.80    0.44
   5   8   0    1.88    0.30
   5   8   0    1.76    0.30
  -5   8   0    1.67    0.34
  -5   8   0    2.30    0.56
  -5   8   0    1.99    0.27
   5   8   0    2.20    0.26
   6  -8   0   -0.08    0.36
  -6  -8   0   -0.68    0.44
  -6  -8   0    0.20    0.19
  -6  -8   0    0.06    0.14
   6  -8   0   -0.19    0.19
  -6  -8   0    0.10    0.17
   6  -8   0   -0.02    0.11
  -6   8   0   -0.21    0.33
   6   8   0    0.09    0.25
   6   8   0   -0.23    0.23
  -6   8   0    0.33    0.27
   6   8   0    0.10    0.16
  -6   8   0    0.11    0.14
   7  -8   0    0.15    0.13
  -7  -8   0    0.47    0.23
  -7  -8   0   -0.18    0.14
   7  -8   0    0.98    0.37
   7  -8   0    0.25    0.20
  -7  -8   0    0.38    0.51
  -7  -8   0    0.22    0.20
  -7   8   0    0.19    0.27
  -7   8   0    0.80    0.38
   7   8   0    0.36    0.20
  -7   8   0    0.15    0.15
   7   8   0    0.15    0.27
   7   8   0    0.31    0.25
   8  -8   0    1.97    0.42
  -8  -8   0    1.53    0.26
  -8  -8   0    1.44    0.29
   8  -8   0    1.01    0.18
   8  -8   0    1.76    0.27
  -8  -8   0    1.96    0.60
  -8   8   0    1.25    0.19
   8   8   0    1.80    0.33
  -8   8   0    0.69    0.30
   8   8   0    1.33    0.25
   8   8   0    1.14    0.33
  -8   8   0    1.33    0.46
  -9  -8   0   -0.11    0.25
   9  -8   0    0.42    0.17
  -9  -8   0    0.63    0.24
   9  -8   0    0.93    0.40
   9  -8   0    0.74    0.25
   9   8   0    0.11    0.34
   9   8   0    0.59    0.24
  -9   8   0   -0.06    0.28
  -9   8   0    0.33    0.43
  -9   8   0    0.32    0.17
   9   8   0    0.79    0.32
 -10  -8   0    0.41    0.27
  10  -8   0    0.10    0.17
  10  -8   0    0.25    0.61
  10  -8   0   -0.20    0.29
 -10  -8   0    0.01    0.25
  10   8   0    0.63    0.41
  10   8   0    0.58    0.26
  10   8   0    0.13    0.35
 -10   8   0    0.78    0.47
 -10   8   0    0.52    0.20
   0  -9   0    0.27    0.49
   0  -9   0   -0.40    0.18
   0  -9   0   -0.35    0.14
   0   9   0   -0.03    0.16
   0   9   0    0.36    0.29
   0   9   0    0.15    0.18
   0   9   0   -0.19    0.30
   1  -9   0   -0.26    0.50
  -1  -9   0    0.26    0.19
   1  -9   0    0.29    0.14
  -1  -9   0    0.14    0.17
  -1  -9   0    1.69    0.57
   1  -9   0    0.16    0.18
  -1   9   0    0.15    0.30
   1   9   0    0.16    0.20
   1   9   0    0.43    0.31
  -1   9   0    0.20    0.16
  -1   9   0   -0.14    0.15
  -1   9   0    0.44    0.34
   1   9   0    0.74    0.20
   1   9   0    0.35    0.31
  -2  -9   0    1.18    0.57
   2  -9   0    0.35    0.19
   2  -9   0   -0.85    0.45
  -2  -9   0    0.32    0.18
   2  -9   0   -0.05    0.13
  -2  -9   0    0.16    0.16
  -2  -9   0   -0.15    0.17
   2   9   0    0.31    0.31
  -2   9   0   -0.14    0.15
   2   9   0    0.07    0.17
  -2   9   0   -0.31    0.32
   2   9   0    0.29    0.24
   2   9   0    0.34    0.27
  -2   9   0   -0.05    0.12
  -2   9   0    0.13    0.35
  -3  -9   0    1.43    0.57
   3  -9   0    1.72    0.50
  -3  -9   0    2.34    0.25
  -3  -9   0    2.06    0.26
   3  -9   0    1.78    0.29
   3  -9   0    2.04    0.24
  -3   9   0    2.61    0.48
   3   9   0    1.76    0.31
   3   9   0    2.23    0.27
  -3   9   0    1.93    0.23
   3   9   0    1.56    0.37
  -3   9   0    1.42    0.39
   3   9   0    2.54    0.30
   4  -9   0    1.13    0.25
   4  -9   0    1.11    0.49
   4  -9   0    0.99    0.18
  -4  -9   0    1.14    0.22
  -4  -9   0    1.60    0.62
  -4  -9   0    1.28    0.23
  -4  -9   0    1.32    0.23
  -4   9   0    2.09    0.47
   4   9   0    1.03    0.26
  -4   9   0    0.42    0.39
   4   9   0    1.03    0.29
   4   9   0    1.54    0.37
   5  -9   0    0.11    0.16
  -5  -9   0    0.09    0.19
  -5  -9   0    0.05    0.21
  -5  -9   0    0.43    0.61
   5  -9   0    0.13    0.24
  -5  -9   0    0.37    0.22
   5   9   0    0.39    0.23
   5   9   0    1.13    0.36
  -5   9   0   -0.14    0.33
  -5   9   0    0.05    0.18
   5   9   0    0.57    0.31
  -5   9   0   -0.28    0.36
   6  -9   0    0.17    0.26
  -6  -9   0    2.12    0.64
  -6  -9   0    0.71    0.25
   6  -9   0   -0.02    0.17
  -6  -9   0    0.05    0.20
   6  -9   0    0.44    0.45
  -6  -9   0    0.36    0.23
  -6   9   0    0.44    0.43
   6   9   0    0.85    0.33
  -6   9   0    0.22    0.20
   6   9   0    0.43    0.23
   6   9   0    1.17    0.37
  -6   9   0    0.28    0.36
  -7  -9   0   -0.25    0.20
   7  -9   0    0.13    0.28
   7  -9   0   -0.21    0.17
  -7  -9   0    0.01    0.25
  -7  -9   0    0.20    0.26
   7  -9   0    0.49    0.51
  -7   9   0   -0.57    0.39
   7   9   0   -0.03    0.24
   7   9   0    1.06    0.36
  -7   9   0   -0.40    0.22
   7   9   0    0.95    0.36
  -7   9   0    0.42    0.36
   8  -9   0    1.03    0.53
   8  -9   0   -0.23    0.33
  -8  -9   0   -0.47    0.28
  -8  -9   0   -0.04    0.27
   8  -9   0   -0.10    0.19
  -8   9   0    0.35    0.46
   8   9   0    0.51    0.42
   8   9   0    0.11    0.69
   8   9   0    0.00    0.26
  -8   9   0    0.30    0.46
   0 -10   0   -0.40    0.22
   0 -10   0   -1.13    0.59
   0 -10   0    0.00    0.27
   0  10   0   -0.39    0.22
   0  10   0   -0.13    0.44
   0  10   0   -0.13    0.34
  -1 -10   0    0.51    0.25
  -1 -10   0    0.53    0.25
   1 -10   0   -0.63    0.62
  -1 -10   0   -1.38    0.62
   1 -10   0    0.52    0.29
   1  10   0    0.68    0.35
   1  10   0    0.49    0.29
  -1  10   0    0.28    0.20
  -1  10   0    0.91    0.44
   1  10   0    0.49    0.45
  -1  10   0    0.54    0.39
  -2 -10   0   -0.48    0.68
  -2 -10   0    0.43    0.26
   2 -10   0   -0.14    0.19
   2 -10   0    0.50    0.67
  -2 -10   0    0.54    0.26
   2 -10   0    0.90    0.29
  -2  10   0    0.88    0.49
   2  10   0    0.45    0.30
   2  10   0    1.36    0.44
   2  10   0    0.25    0.31
   2  10   0    0.10    0.24
  -2  10   0    0.14    0.16
  -2  10   0    0.54    0.46
   3 -10   0   -0.07    0.27
   3 -10   0   -0.35    0.63
  -3 -10   0    0.58    0.26
  -3 -10   0   -0.19    0.25
  -3 -10   0   -1.04    0.79
   3 -10   0   -0.45    0.20
   3  10   0    0.03    0.27
  -3  10   0   -0.66    0.38
   3  10   0    0.23    0.30
   3  10   0    0.72    0.46
  -3  10   0    0.53    0.44
  -4 -10   0    0.01    0.27
   4 -10   0    0.01    0.21
   4 -10   0    0.15    0.62
  -4 -10   0    0.14    0.26
  -4 -10   0    0.41    0.28
   4 -10   0   -0.14    0.30
   4  10   0   -0.30    0.35
  -4  10   0    0.57    0.46
   4  10   0    0.04    0.29
   4  10   0    0.74    0.44
  -4  10   0    0.49    0.42
  -5 -10   0   -0.22    0.31
   5  10   0   -0.32    0.31
 -16   0   1   -0.31    0.32
  16   0  -1   -0.21    0.38
  16   0  -1   -0.15    0.19
 -16   0   1   -0.03    0.26
  15   0  -1    0.06    0.16
 -15   0   1    0.02    0.22
 -15   0   1    0.46    0.31
  15   0  -1    0.18    0.28
  14   0  -1    0.29    0.23
  14   0  -1   -0.02    0.13
 -14   0   1    0.06    0.22
 -13   0   1    9.48    0.56
 -13   0   1    8.66    0.51
  13   0  -1    9.03    0.36
  12   0  -1   -0.12    0.17
 -12   0   1    0.13    0.21
  12   0  -1   -0.06    0.08
 -12   0   1    0.14    0.15
  11   0  -1   11.90    0.39
 -11   0   1   12.24    0.57
  11   0  -1   11.68    0.54
 -11   0   1   11.95    0.54
  10   0  -1    0.10    0.07
 -10   0   1    0.11    0.17
  10   0  -1    0.01    0.13
 -10   0   1    0.01    0.11
  -9   0   1    2.12    0.26
  -9   0   1    1.94    0.22
   9   0  -1    1.92    0.14
   9   0  -1    1.96    0.23
  -8   0   1   -0.15    0.13
   8   0  -1    0.02    0.05
   8   0  -1   -0.04    0.08
  -8   0   1    0.05    0.10
   7   0  -1  218.77    4.59
  -7   0   1  217.16    4.56
  -7   0   1  215.54    4.62
   7   0  -1  217.26    4.45
   6   0  -1    0.02    0.04
  -6   0   1   -0.01    0.06
   6   0  -1    0.06    0.06
  -6   0   1    0.09    0.09
   5   0  -1  164.19    3.20
   5   0  -1  155.93    3.19
   5   0  -1  156.63    3.33
  -5   0   1  153.14    3.34
  -5   0   1  156.64    3.30
   5   0  -1  159.36    3.22
   4   0  -1    0.00    0.01
   4   0  -1   -0.17    0.11
  -4   0   1   -0.10    0.05
  -4   0   1   -0.01    0.01
   4   0  -1   -0.04    0.02
   4   0  -1   -0.07    0.04
  -4   0   1    0.00    0.01
  -4   0   1   -0.12    0.06
   4   0  -1   -0.01    0.01
  -3   0   1  925.82   18.65
  -3   0   1  836.72   18.74
   3   0  -1 1000.00   18.66
   3   0  -1  898.65   18.29
   3   0  -1  874.56   18.39
   2   0  -1   -0.15    0.01
   2   0  -1   -0.12    0.02
  -2   0   1   -0.14    0.02
  -2   0   1   -0.10    0.03
   2   0  -1    0.01    0.05
   2   0  -1   -0.14    0.02
   2   0   1   -0.19    0.02
  -2   0  -1   -0.22    0.04
  -2   0  -1   -0.19    0.09
  -2   0  -1   -0.22    0.02
   2   0   1   -0.24    0.03
  -2   0  -1   -0.22    0.02
   2   0   1   -0.23    0.05
   2   0   1   -0.22    0.02
  -2   0  -1   -0.22    0.04
   3   0   1  660.43   14.44
  -3   0  -1  703.03   14.79
  -3   0  -1  720.05   14.54
  -3   0  -1  730.12   14.67
   3   0   1  716.29   14.80
  -3   0  -1  706.66   14.75
   3   0   1  742.06   14.49
   3   0   1  728.97   14.51
  -4   0  -1    0.00    0.06
   4   0   1    0.11    0.17
  -4   0  -1   -0.03    0.08
   4   0   1   -0.01    0.04
  -4   0  -1   -0.01    0.05
  -4   0  -1    0.03    0.02
   4   0   1    0.01    0.02
  -5   0  -1    0.90    0.07
   5   0   1    0.83    0.11
  -5   0  -1    0.81    0.12
  -5   0  -1    1.03    0.13
  -5   0  -1    0.97    0.16
   5   0   1    0.73    0.06
   6   0   1    0.01    0.02
  -6   0  -1    0.01    0.04
  -6   0  -1    0.05    0.04
   6   0   1    0.00    0.02
  -6   0  -1   -0.09    0.06
  -6   0  -1    0.12    0.09
   6   0   1    0.00    0.06
  -6   0  -1   -0.03    0.13
  -7   0  -1    2.19    0.12
  -7   0  -1    2.27    0.26
   7   0   1    2.04    0.08
  -7   0  -1    2.01    0.22
   7   0   1    1.72    0.18
  -7   0  -1    2.14    0.10
  -7   0  -1    2.21    0.20
   7   0   1    2.08    0.08
   8   0   1   -0.02    0.03
  -8   0  -1    0.01    0.09
  -8   0  -1    0.05    0.04
   8   0   1   -0.05    0.09
   8   0   1   -0.02    0.02
  -8   0  -1   -0.09    0.05
  -8   0  -1   -0.05    0.16
  -9   0  -1   52.55    1.11
  -9   0  -1   52.76    1.37
   9   0   1   53.98    1.10
  -9   0  -1   49.61    1.41
   9   0   1   54.13    1.10
   9   0   1   54.21    1.35
 -10   0  -1   -0.10    0.21
  10   0   1   -0.01    0.02
 -10   0  -1   -0.09    0.13
  10   0   1   -0.11    0.12
  10   0   1    0.01    0.02
  11   0   1    4.73    0.36
 -11   0  -1    4.39    0.43
 -11   0  -1    4.78    0.37
 -12   0  -1    0.03    0.16
  12   0   1   -0.02    0.18
  12   0   1   -0.16    0.11
 -12   0  -1    0.17    0.24
  13   0   1    2.14    0.26
  13   0   1    2.22    0.31
 -13   0  -1    2.06    0.38
  14   0   1    0.20    0.25
  14   0   1    0.17    0.15
  15   0   1    0.76    0.33
  15   0   1    0.43    0.22
 -15   0  -1    0.08    0.33
 -16  -1   1   -0.19    0.23
  16  -1  -1    0.38    0.23
  16  -1  -1   -0.02    0.33
  16   1  -1    1.00    0.41
 -16   1   1    0.05    0.30
  16   1  -1    0.03    0.17
 -15  -1   1    0.49    0.25
  15  -1  -1    0.22    0.24
  15  -1  -1   -0.27    0.28
 -15   1   1    0.18    0.24
  15   1  -1    0.13    0.14
  15   1  -1    0.35    0.33
 -15   1   1    0.02    0.32
 -14  -1   1    0.20    0.18
  14  -1  -1    0.19    0.15
 -14   1   1   -0.25    0.19
  14   1  -1    0.53    0.29
 -14   1   1    0.52    0.29
  14   1  -1    0.01    0.12
  13  -1  -1    0.27    0.19
  13  -1  -1    0.19    0.13
 -13  -1   1    0.39    0.23
  13   1  -1    0.13    0.10
  13   1  -1    0.02    0.23
 -13   1   1    0.44    0.29
 -13   1   1    0.17    0.20
  12  -1  -1    0.49    0.12
  12  -1  -1    0.31    0.17
 -12  -1   1    0.30    0.18
 -12  -1   1    0.46    0.22
 -12   1   1    0.70    0.21
  12   1  -1    0.69    0.25
  12   1  -1    0.54    0.11
 -12   1   1    0.61    0.27
  11  -1  -1    0.17    0.10
 -11  -1   1    0.07    0.15
 -11  -1   1    0.15    0.16
  11  -1  -1    0.11    0.15
  11   1  -1    0.16    0.04
 -11   1   1    0.23    0.14
 -11   1   1    0.23    0.21
  11   1  -1    0.17    0.03
  11   1  -1    0.27    0.09
  11   1  -1    0.26    0.18
 -10  -1   1    1.30    0.20
 -10  -1   1    1.43    0.21
  10  -1  -1    1.38    0.16
 -10  -1   1    1.43    0.11
  10  -1  -1    1.21    0.17
 -10  -1   1    1.26    0.08
  10   1  -1    1.46    0.23
 -10   1   1    1.03    0.18
  10   1  -1    1.41    0.09
 -10   1   1    1.52    0.29
  10   1  -1    1.64    0.13
  10   1  -1    1.41    0.08
   9  -1  -1    0.58    0.09
  -9  -1   1    0.50    0.09
   9  -1  -1    0.43    0.12
  -9  -1   1    0.52    0.14
  -9  -1   1    0.66    0.17
  -9  -1   1    0.50    0.05
  -9   1   1    0.66    0.19
  -9   1   1    0.31    0.12
   9   1  -1    0.57    0.08
   9   1  -1    0.39    0.15
   9   1  -1    0.47    0.06
   9   1  -1    0.56    0.06
   8  -1  -1   22.90    0.66
  -8  -1   1   22.62    0.57
  -8  -1   1   21.94    0.68
  -8  -1   1   23.02    0.68
   8  -1  -1   23.43    0.59
  -8  -1   1   22.14    0.50
   8   1  -1   22.11    0.53
  -8   1   1   22.09    0.77
  -8   1   1   21.84    0.67
   8   1  -1   22.03    0.71
   8   1  -1   22.89    0.50
   7  -1  -1   78.86    1.76
  -7  -1   1   79.69    1.61
   7  -1  -1   79.39    1.69
  -7  -1   1   81.04    1.69
  -7  -1   1   75.20    1.77
  -7  -1   1   80.80    1.77
   7   1  -1   78.70    1.65
   7   1  -1   78.61    1.83
   7   1  -1   70.92    1.62
  -7   1   1   78.04    1.76
  -7   1   1   74.44    1.87
   6  -1  -1    3.80    0.17
  -6  -1   1    3.75    0.19
  -6  -1   1    3.93    0.21
  -6  -1   1    3.79    0.21
   6  -1  -1    3.80    0.20
   6   1  -1    3.88    0.24
  -6   1   1    3.58    0.27
  -6   1   1    3.78    0.21
   6   1  -1    3.82    0.16
  -5  -1   1    5.26    0.22
   5  -1  -1    5.22    0.21
  -5  -1   1    5.00    0.23
  -5  -1   1    5.19    0.21
   5  -1  -1    6.18    0.20
  -5   1   1    5.15    0.22
   5   1  -1    5.23    0.15
  -5   1   1    5.57    0.30
   5   1  -1    5.12    0.19
   5   1  -1    5.40    0.26
  -4  -1   1  170.03    3.53
  -4  -1   1  178.21    3.52
  -4  -1   1  168.04    3.52
   4  -1  -1  166.99    3.49
   4  -1  -1  169.79    3.47
   4  -1  -1  176.59    3.48
   4   1  -1  167.48    3.54
  -4   1   1  175.37    3.52
   4   1  -1  172.13    3.52
  -4   1   1  168.45    3.62
   4   1  -1  161.59    3.58
   4   1  -1  168.83    3.51
  -4   1   1  169.53    3.45
  -4   1   1  172.88    3.46
   3  -1  -1  201.61    4.19
  -3  -1   1  203.93    4.18
   3  -1  -1  219.92    4.18
   3  -1  -1  186.35    4.27
  -3  -1   1  204.81    4.30
   3  -1  -1  195.68    4.25
   3  -1  -1  203.59    4.35
  -3  -1   1  202.77    4.20
   3   1  -1  205.14    4.24
   3   1  -1  205.02    4.27
  -3   1   1  206.35    4.19
  -3   1   1  202.39    4.16
   3   1  -1  213.13    4.17
   3   1  -1  205.10    4.31
  -3   1   1  211.16    4.27
  -2  -1   1    1.17    0.12
  -2  -1   1    1.12    0.08
   2  -1  -1    1.19    0.15
   2  -1  -1    1.03    0.07
   2  -1  -1    1.19    0.06
  -2  -1   1    1.15    0.06
   2  -1  -1    1.11    0.05
   2  -1  -1    1.11    0.08
  -2   1   1    1.17    0.07
  -2   1   1    1.16    0.14
   2   1  -1    1.12    0.12
   2   1  -1    1.03    0.08
   2   1  -1    1.11    0.06
  -2   1   1    1.03    0.07
  -2   1   1    1.10    0.05
   2   1  -1    1.08    0.11
   1  -1  -1   12.38    0.25
   1  -1  -1   11.74    0.30
   1  -1  -1   12.00    0.29
  -1  -1   1   11.53    0.28
   1  -1  -1   11.32    0.27
  -1  -1   1   11.60    0.33
   1  -1  -1   11.83    0.27
   1   1  -1   12.43    0.28
  -1   1   1   11.83    0.29
  -1   1   1   12.67    0.26
   1   1  -1   12.28    0.33
  -1   1   1   12.25    0.30
   0  -1  -1  190.99    4.05
   0  -1   1  181.11    3.94
   0  -1  -1  184.85    3.98
   0  -1   1  201.55    4.12
   0  -1  -1  192.62    4.11
   0  -1  -1  192.17    4.00
   0   1  -1  200.40    4.12
   0   1   1  193.28    4.04
   0   1   1  197.18    3.88
   0   1  -1  183.99    3.94
   0   1   1  186.82    3.95
   0   1   1  193.92    4.03
   0   1   1  177.12    3.90
   1  -1   1   93.02    1.90
  -1  -1  -1   93.75    1.95
  -1  -1  -1   91.19    1.91
   1  -1   1   96.76    1.96
  -1  -1  -1   86.63    1.87
  -1  -1  -1   97.96    1.88
  -1  -1  -1   93.31    1.91
   1   1   1   88.48    1.87
   1   1   1   91.38    1.90
   1   1   1   90.16    1.89
  -1   1  -1   92.19    1.91
   1   1   1   91.80    1.90
  -1   1  -1   93.08    1.94
  -1   1  -1   77.83    1.86
  -2  -1  -1    0.01    0.05
   2  -1   1    0.00    0.02
  -2  -1  -1    0.01    0.04
  -2  -1  -1    0.05    0.05
  -2  -1  -1    0.02    0.04
  -2  -1  -1    0.04    0.02
   2  -1   1    0.00    0.04
   2  -1   1    0.03    0.02
   2  -1   1    0.01    0.05
  -2   1  -1    0.03    0.04
  -2   1  -1    0.01    0.02
   2   1   1    0.02    0.05
   2   1   1   -0.01    0.03
   2   1   1    0.05    0.02
  -2   1  -1   -0.04    0.11
  -2   1  -1    0.04    0.02
   2   1   1    0.02    0.04
  -3  -1  -1   28.68    0.66
   3  -1   1   28.48    0.63
  -3  -1  -1   28.08    0.62
  -3  -1  -1   27.87    0.66
   3  -1   1   28.85    0.60
  -3  -1  -1   28.17    0.71
   3  -1   1   28.53    0.63
  -3  -1  -1   29.01    0.67
   3   1   1   26.37    0.67
   3   1   1   28.01    0.62
  -3   1  -1   26.86    0.78
   3   1   1   27.97    0.65
   3   1   1   28.15    0.70
  -3   1  -1   28.91    0.64
  -3   1  -1   28.43    0.60
  -4  -1  -1   16.82    0.50
   4  -1   1   17.12    0.43
  -4  -1  -1   18.08    0.47
  -4  -1  -1   16.86    0.47
  -4  -1  -1   17.06    0.40
   4  -1   1   17.25    0.38
  -4  -1  -1   17.30    0.45
   4   1   1   15.53    0.50
   4   1   1   16.51    0.42
  -4   1  -1   17.28    0.38
  -4   1  -1   17.40    0.44
   4   1   1   17.15    0.50
  -4   1  -1   17.29    0.47
  -4   1  -1   16.36    0.58
   4   1   1   17.24    0.40
  -5  -1  -1   36.83    0.81
  -5  -1  -1   36.65    0.91
  -5  -1  -1   37.87    0.91
  -5  -1  -1   36.69    0.87
   5  -1   1   37.63    0.78
   5  -1   1   37.66    0.87
   5  -1   1   38.28    0.80
  -5  -1  -1   37.03    0.96
   5   1   1   34.76    0.97
  -5   1  -1   37.75    0.82
  -5   1  -1   37.16    0.91
  -5   1  -1   37.44    0.89
   5   1   1   36.08    0.83
   5   1   1   37.88    0.95
   5   1   1   37.40    0.81
  -5   1  -1   37.56    0.79
  -5   1  -1   37.60    1.05
   6  -1   1    1.40    0.13
   6  -1   1    1.43    0.06
  -6  -1  -1    1.47    0.19
  -6  -1  -1    1.38    0.17
  -6  -1  -1    1.27    0.13
  -6  -1  -1    1.40    0.16
   6  -1   1    1.45    0.07
   6   1   1    1.25    0.16
  -6   1  -1    1.33    0.07
  -6   1  -1    1.51    0.24
   6   1   1    1.30    0.08
  -6   1  -1    1.35    0.15
  -6   1  -1    1.30    0.15
   6   1   1    1.18    0.09
  -6   1  -1    1.26    0.10
   7  -1   1    1.48    0.06
   7  -1   1    1.19    0.14
  -7  -1  -1    1.06    0.15
  -7  -1  -1    1.19    0.14
   7  -1   1    1.43    0.06
  -7  -1  -1    1.33    0.19
  -7  -1  -1    1.47    0.19
  -7   1  -1    1.16    0.10
   7   1   1    1.40    0.10
  -7   1  -1    1.27    0.07
  -7   1  -1    1.15    0.23
  -7   1  -1    1.68    0.20
   7   1   1    1.33    0.18
   7   1   1    1.30    0.08
  -8  -1  -1    7.73    0.42
   8  -1   1    7.45    0.18
  -8  -1  -1    7.28    0.35
  -8  -1  -1    7.56    0.38
  -8  -1  -1    7.93    0.30
   8  -1   1    7.80    0.33
   8  -1   1    7.68    0.18
   8   1   1    7.59    0.23
  -8   1  -1    7.40    0.36
  -8   1  -1    7.18    0.45
   8   1   1    6.79    0.36
   9  -1   1   10.18    0.41
  -9  -1  -1   10.22    0.35
  -9  -1  -1    9.65    0.28
  -9  -1  -1    9.63    0.45
  -9  -1  -1    9.52    0.46
   9   1   1    9.58    0.45
  -9   1  -1    9.14    0.55
  -9   1  -1    9.63    0.44
   9   1   1    9.92    0.27
   9   1   1    9.83    0.28
 -10  -1  -1   11.89    0.53
 -10  -1  -1   10.85    0.52
  10  -1   1   11.63    0.47
 -10  -1  -1   11.68    0.32
 -10   1  -1   11.59    0.62
  10   1   1   11.62    0.30
  10   1   1   11.75    0.31
  10   1   1   11.77    0.52
 -10   1  -1   10.92    0.51
 -11  -1  -1    0.57    0.25
  11  -1   1    0.55    0.16
 -11  -1  -1    0.53    0.08
 -11  -1  -1    0.69    0.20
  11  -1   1    0.51    0.13
 -11  -1  -1    0.40    0.11
  11   1   1    0.65    0.19
  11   1   1    0.63    0.08
 -11   1  -1    0.51    0.18
 -11   1  -1    0.63    0.28
  11   1   1    0.60    0.07
  12  -1   1    0.76    0.20
  12  -1   1    0.85    0.15
 -12  -1  -1    0.75    0.23
 -12  -1  -1    0.88    0.27
  12   1   1    0.59    0.23
  12   1   1    0.96    0.08
  12   1   1    0.82    0.08
 -12   1  -1    0.60    0.30
  13  -1   1    1.39    0.19
 -13  -1  -1    1.46    0.33
 -13  -1  -1    1.11    0.28
  13  -1   1    1.19    0.24
  13   1   1    0.90    0.27
  13   1   1    0.94    0.16
 -14  -1  -1    2.61    0.38
  14  -1   1    3.52    0.46
 -14  -1  -1    3.60    0.42
  14  -1   1    3.14    0.32
 -14   1  -1    4.07    0.52
  14   1   1    3.18    0.28
  14   1   1    3.59    0.43
 -15  -1  -1    0.97    0.36
  15  -1   1    1.01    0.23
  15  -1   1    0.62    0.32
  15   1   1    0.75    0.18
 -15   1  -1    0.56    0.36
  15   1   1    0.41    0.34
  15  -2  -1    0.75    0.23
  15  -2  -1    1.30    0.30
 -15  -2   1    1.34    0.27
  15   2  -1    0.99    0.15
  15   2  -1    0.55    0.12
 -15   2   1    0.77    0.33
  15   2  -1    0.84    0.36
  14  -2  -1    0.11    0.21
  14  -2  -1    0.22    0.19
 -14  -2   1   -0.03    0.22
  14   2  -1   -0.02    0.09
  14   2  -1   -0.19    0.27
  14   2  -1   -0.01    0.13
 -14   2   1    0.60    0.31
 -13  -2   1    0.02    0.18
  13  -2  -1    0.12    0.15
  13  -2  -1    0.14    0.17
  13   2  -1   -0.01    0.05
 -13   2   1    0.34    0.26
 -13   2   1   -0.07    0.18
  13   2  -1   -0.01    0.06
  13   2  -1   -0.22    0.23
  13   2  -1    0.16    0.11
  13   2  -1    0.00    0.08
  12  -2  -1    7.48    0.36
  12  -2  -1    7.37    0.40
 -12  -2   1    7.83    0.31
 -12  -2   1    7.55    0.47
 -12   2   1    7.70    0.46
  12   2  -1    7.13    0.51
  12   2  -1    7.43    0.25
  12   2  -1    6.99    0.25
  12   2  -1    7.51    0.23
 -12   2   1    6.16    0.53
  12   2  -1    7.02    0.28
 -11  -2   1    6.46    0.31
 -11  -2   1    6.10    0.40
  11  -2  -1    6.51    0.32
  11  -2  -1    6.01    0.35
  11   2  -1    6.12    0.24
  11   2  -1    6.20    0.21
 -11   2   1    6.54    0.52
  11   2  -1    6.20    0.21
  11   2  -1    6.09    0.51
  11   2  -1    5.73    0.24
 -11   2   1    6.07    0.39
 -10  -2   1    0.78    0.09
  10  -2  -1    0.57    0.14
  10  -2  -1    0.70    0.12
 -10  -2   1    0.86    0.19
 -10  -2   1    0.84    0.15
  10   2  -1    0.84    0.09
 -10   2   1    0.67    0.19
  10   2  -1    0.68    0.18
  10   2  -1    0.98    0.13
 -10   2   1    0.53    0.23
   9  -2  -1    1.81    0.19
  -9  -2   1    1.38    0.20
  -9  -2   1    1.58    0.19
   9  -2  -1    1.65    0.16
   9   2  -1    1.72    0.12
   9   2  -1    1.72    0.24
   9   2  -1    1.63    0.10
   9   2  -1    1.73    0.14
   9   2  -1    1.53    0.11
  -9   2   1    1.51    0.28
  -9   2   1    1.97    0.23
  -8  -2   1    0.47    0.06
   8  -2  -1    0.45    0.11
   8  -2  -1    0.63    0.10
  -8  -2   1    0.79    0.15
  -8  -2   1    0.56    0.14
   8   2  -1    0.69    0.10
  -8   2   1    0.31    0.18
   8   2  -1    0.63    0.08
  -8   2   1    0.49    0.12
   8   2  -1    0.57    0.15
   8   2  -1    0.65    0.07
   7  -2  -1    3.15    0.09
   7  -2  -1    3.31    0.18
   7  -2  -1    3.16    0.11
   7  -2  -1    3.25    0.18
  -7  -2   1    3.53    0.25
  -7  -2   1    3.15    0.14
  -7  -2   1    3.10    0.22
  -7   2   1    2.80    0.29
   7   2  -1    3.21    0.19
   7   2  -1    3.26    0.14
  -7   2   1    3.36    0.22
   7   2  -1    3.02    0.12
   7   2  -1    2.90    0.24
  -6  -2   1    1.00    0.15
   6  -2  -1    0.83    0.09
   6  -2  -1    0.90    0.05
  -6  -2   1    0.87    0.08
   6  -2  -1    1.12    0.11
  -6  -2   1    1.08    0.14
   6  -2  -1    0.92    0.11
   6   2  -1    1.01    0.08
   6   2  -1    1.03    0.06
  -6   2   1    0.94    0.05
   6   2  -1    1.07    0.13
   6   2  -1    1.01    0.15
  -6   2   1    0.98    0.20
  -6   2   1    1.00    0.07
  -6   2   1    1.30    0.15
  -5  -2   1   23.07    0.61
   5  -2  -1   23.09    0.58
   5  -2  -1   23.37    0.55
   5  -2  -1   22.80    0.50
  -5  -2   1   23.01    0.53
   5  -2  -1   19.02    0.61
  -5   2   1   23.61    0.49
  -5   2   1   21.84    0.73
   5   2  -1   22.66    0.48
  -5   2   1   22.52    0.58
   5   2  -1   22.55    0.59
   5   2  -1   22.96    0.62
   5   2  -1   22.51    0.53
   5   2  -1   22.70    0.68
   4  -2  -1    5.55    0.20
  -4  -2   1    5.03    0.21
  -4  -2   1    5.29    0.17
   4  -2  -1    5.17    0.15
   4   2  -1    5.42    0.26
  -4   2   1    5.25    0.15
   4   2  -1    5.48    0.20
   4   2  -1    5.28    0.17
  -4   2   1    5.14    0.20
   4   2  -1    5.21    0.24
  -4   2   1    4.83    0.30
   4   2  -1    5.37    0.13
   3  -2  -1    1.20    0.09
  -3  -2   1    1.20    0.05
   3  -2  -1    1.27    0.09
   3  -2  -1    1.26    0.11
   3  -2  -1    1.25    0.06
  -3  -2   1    1.25    0.09
  -3  -2   1    1.33    0.08
  -3   2   1    1.19    0.06
   3   2  -1    1.25    0.08
   3   2  -1    1.33    0.12
  -3   2   1    1.16    0.08
   3   2  -1    1.23    0.05
  -3   2   1    1.03    0.15
  -3   2   1    1.17    0.10
   3   2  -1    1.29    0.13
  -2  -2   1    0.02    0.02
   2  -2  -1    0.02    0.02
   2  -2  -1    0.00    0.02
  -2  -2   1    0.03    0.02
   2  -2  -1    0.05    0.03
   2  -2  -1    0.00    0.05
   2  -2  -1    0.04    0.13
   2  -2  -1    0.02    0.03
   2   2  -1   -0.01    0.04
  -2   2   1    0.01    0.02
  -2   2   1    0.03    0.04
   2   2  -1    0.03    0.02
  -2   2   1    0.10    0.08
   2   2  -1    0.01    0.05
  -2   2   1    0.03    0.03
   1  -2  -1    0.12    0.07
  -1  -2   1    0.29    0.04
  -1  -2   1    0.18    0.08
   1  -2  -1    0.32    0.05
   1  -2  -1    0.25    0.12
  -1  -2   1    0.18    0.04
   1  -2  -1    0.24    0.05
  -1  -2   1    0.17    0.03
   1  -2  -1    0.31    0.05
   1   2  -1    0.16    0.08
   1   2  -1    0.13    0.05
  -1   2   1    0.23    0.05
  -1   2   1    0.31    0.10
  -1   2   1    0.24    0.04
   1   2  -1    0.14    0.04
  -1   2   1    0.22    0.04
  -1   2   1    0.25    0.07
   0  -2   1    8.80    0.33
   0  -2  -1    9.41    0.32
   0  -2  -1    8.78    0.25
   0  -2   1    9.32    0.25
   0  -2  -1    8.60    0.29
   0  -2  -1    9.30    0.27
   0  -2  -1    9.81    0.21
   0   2  -1    9.13    0.25
   0   2   1    9.35    0.25
   0   2  -1    8.99    0.26
   0   2   1    9.24    0.26
   0   2   1    9.71    0.28
   0   2   1    9.28    0.25
   0   2  -1    8.89    0.32
   0   2   1    9.93    0.21
   1  -2   1   10.31    0.27
   1  -2   1    9.98    0.35
  -1  -2  -1   10.66    0.35
  -1  -2  -1   10.79    0.28
  -1  -2  -1   11.03    0.27
  -1  -2  -1   10.11    0.28
  -1  -2  -1   10.99    0.33
   1   2   1   11.03    0.27
   1   2   1   10.98    0.32
  -1   2  -1    9.89    0.27
  -1   2  -1   10.27    0.35
   1   2   1   10.96    0.26
   1   2   1   10.66    0.28
  -1   2  -1   10.47    0.26
   1   2   1   10.69    0.28
   1   2   1   10.74    0.34
  -2  -2  -1   10.24    0.28
   2  -2   1   10.60    0.34
  -2  -2  -1   10.22    0.27
   2  -2   1   10.56    0.27
  -2  -2  -1   10.30    0.35
  -2  -2  -1   10.25    0.34
   2   2   1   10.17    0.33
   2   2   1   10.76    0.28
   2   2   1   10.13    0.27
   2   2   1   10.41    0.33
  -2   2  -1    9.63    0.41
  -2   2  -1   10.75    0.27
  -3  -2  -1   14.62    0.37
  -3  -2  -1   14.30    0.36
  -3  -2  -1   14.33    0.45
   3  -2   1   14.52    0.41
  -3  -2  -1   14.86    0.46
  -3  -2  -1   15.23    0.40
   3  -2   1   14.97    0.35
   3   2   1   14.72    0.45
   3   2   1   13.34    0.34
   3   2   1   14.38    0.42
   3   2   1   14.38    0.36
  -3   2  -1   13.14    0.53
  -3   2  -1   14.39    0.34
   3   2   1   13.87    0.35
  -4  -2  -1   15.43    0.51
  -4  -2  -1   15.93    0.40
   4  -2   1   15.40    0.36
   4  -2   1   15.60    0.43
  -4  -2  -1   15.28    0.48
   4  -2   1   15.78    0.37
  -4  -2  -1   16.70    0.46
   4   2   1   15.74    0.45
  -4   2  -1   14.83    0.60
   4   2   1   15.47    0.38
   4   2   1   14.96    0.42
   4   2   1   15.96    0.50
  -4   2  -1   15.19    0.37
   4   2   1   15.37    0.39
  -5  -2  -1   16.24    0.50
   5  -2   1   16.16    0.38
  -5  -2  -1   15.40    0.48
  -5  -2  -1   16.63    0.41
  -5  -2  -1   17.12    0.42
   5  -2   1   15.72    0.42
  -5  -2  -1   16.50    0.55
   5  -2   1   15.79    0.40
  -5   2  -1   15.33    0.63
   5   2   1   15.99    0.41
   5   2   1   16.16    0.53
   5   2   1   15.60    0.49
   5   2   1   16.37    0.41
   5   2   1   16.43    0.47
  -5   2  -1   16.07    0.38
   6  -2   1    0.87    0.06
  -6  -2  -1    0.86    0.16
  -6  -2  -1    0.83    0.11
  -6  -2  -1    0.78    0.08
   6  -2   1    0.87    0.09
   6  -2   1    0.68    0.09
  -6  -2  -1    0.94    0.15
  -6  -2  -1    0.92    0.14
   6   2   1    0.88    0.08
  -6   2  -1    0.62    0.21
  -6   2  -1    0.64    0.09
   6   2   1    0.74    0.13
   6   2   1    0.79    0.21
   6   2   1    0.82    0.11
  -6   2  -1    0.81    0.06
   6   2   1    0.69    0.08
  -7  -2  -1    0.24    0.10
  -7  -2  -1    0.28    0.06
  -7  -2  -1    0.31    0.10
  -7  -2  -1    0.35    0.13
   7  -2   1    0.29    0.05
  -7  -2  -1    0.21    0.10
   7  -2   1    0.14    0.07
   7  -2   1    0.24    0.04
   7   2   1    0.28    0.05
  -7   2  -1    0.14    0.17
   7   2   1    0.32    0.07
   7   2   1    0.08    0.09
  -7   2  -1    0.27    0.04
   7   2   1    0.27    0.07
  -7   2  -1    0.28    0.07
   8  -2   1    0.17    0.08
  -8  -2  -1    0.08    0.13
  -8  -2  -1    0.08    0.13
  -8  -2  -1    0.12    0.11
  -8  -2  -1    0.10    0.11
   8  -2   1    0.11    0.03
  -8  -2  -1    0.01    0.05
   8  -2   1    0.12    0.04
  -8   2  -1    0.16    0.03
   8   2   1    0.07    0.07
   8   2   1    0.08    0.06
   8   2   1    0.08    0.11
  -8   2  -1    0.16    0.06
   8   2   1    0.11    0.05
  -8   2  -1    0.16    0.22
  -9  -2  -1    2.16    0.22
  -9  -2  -1    2.00    0.24
   9  -2   1    2.27    0.08
   9  -2   1    2.18    0.20
  -9  -2  -1    2.51    0.25
   9  -2   1    2.18    0.08
   9   2   1    2.05    0.27
   9   2   1    2.43    0.13
  -9   2  -1    2.10    0.31
   9   2   1    2.32    0.18
   9   2   1    2.26    0.16
 -10  -2  -1    0.81    0.18
  10  -2   1    0.74    0.13
 -10  -2  -1    0.52    0.16
  10  -2   1    0.68    0.13
  10   2   1    0.65    0.09
  10   2   1    0.77    0.11
 -10   2  -1    0.71    0.29
  10   2   1    0.60    0.19
  10   2   1    0.74    0.12
 -11  -2  -1    0.39    0.17
 -11  -2  -1    0.44    0.20
  11  -2   1    0.54    0.13
  11  -2   1    0.61    0.15
 -11  -2  -1    0.25    0.17
  11   2   1    0.50    0.12
  11   2   1    0.73    0.21
  11   2   1    0.40    0.09
 -11   2  -1    0.30    0.31
 -12  -2  -1    0.36    0.22
  12  -2   1    0.45    0.15
 -12  -2  -1    0.45    0.22
 -12  -2  -1    0.00    0.08
 -12  -2  -1   -0.05    0.17
  12  -2   1    0.18    0.17
  12   2   1    0.37    0.07
  12   2   1   -0.02    0.21
  12   2   1    0.26    0.14
  12   2   1    0.19    0.08
 -13  -2  -1    0.06    0.21
  13  -2   1   -0.03    0.16
  13  -2   1   -0.03    0.17
 -13  -2  -1    0.14    0.10
 -13  -2  -1    0.20    0.14
  13   2   1    0.12    0.07
  13   2   1    0.14    0.16
 -13   2  -1    0.08    0.31
  13   2   1    0.01    0.07
  13   2   1    0.41    0.25
  13   2   1    0.04    0.10
  14  -2   1    2.04    0.31
 -14  -2  -1    1.18    0.27
  14  -2   1    1.99    0.27
  14   2   1    1.89    0.37
  14   2   1    2.31    0.14
  14   2   1    2.26    0.23
  14   2   1    2.12    0.24
 -14   2  -1    1.88    0.41
  14   2   1    1.86    0.14
  15  -2   1    2.23    0.29
 -15  -2  -1    1.45    0.31
  15   2   1    1.80    0.24
  15   2   1    2.31    0.44
  15   2   1    2.53    0.26
 -15   2  -1    1.30    0.41
  15  -3  -1    0.99    0.25
 -15  -3   1    1.84    0.35
  15  -3  -1    0.92    0.27
  15   3  -1    1.18    0.13
  15   3  -1    0.79    0.42
 -15   3   1    0.89    0.39
  15   3  -1    1.00    0.11
 -14  -3   1    0.22    0.22
 -14  -3   1    0.13    0.28
  14  -3  -1    0.21    0.21
  14  -3  -1    0.25    0.20
 -14  -3   1    0.05    0.12
  14   3  -1    0.20    0.09
 -14   3   1    0.11    0.34
  14   3  -1    0.23    0.32
  14   3  -1   -0.15    0.10
 -13  -3   1   -0.03    0.20
  13  -3  -1    0.10    0.17
 -13  -3   1    0.30    0.20
 -13  -3   1   -0.06    0.10
  13  -3  -1    0.15    0.16
 -13   3   1   -0.03    0.29
  13   3  -1   -0.30    0.24
  13   3  -1    0.23    0.08
 -12  -3   1    7.51    0.47
  12  -3  -1    7.24    0.39
  12  -3  -1    6.74    0.35
 -12  -3   1    7.30    0.64
  12   3  -1    7.63    0.27
 -12   3   1    7.30    0.60
  12   3  -1    6.85    0.31
  12   3  -1    7.07    0.52
 -11  -3   1    2.72    0.31
  11  -3  -1    2.47    0.24
 -11  -3   1    2.85    0.35
  11  -3  -1    2.89    0.26
  11   3  -1    2.19    0.32
  11   3  -1    2.66    0.17
  11   3  -1    2.87    0.22
 -11   3   1    2.25    0.39
 -10  -3   1    1.05    0.22
 -10  -3   1    1.22    0.22
  10  -3  -1    1.25    0.17
 -10  -3   1    1.41    0.14
  10  -3  -1    1.75    0.18
 -10   3   1    1.40    0.32
  10   3  -1    1.57    0.33
  10   3  -1    1.42    0.19
  10   3  -1    1.44    0.14
   9  -3  -1    5.88    0.19
   9  -3  -1    5.55    0.25
  -9  -3   1    5.81    0.36
  -9  -3   1    6.87    0.41
  -9  -3   1    6.17    0.24
   9  -3  -1    5.97    0.16
   9  -3  -1    6.05    0.30
   9   3  -1    5.93    0.23
   9   3  -1    6.26    0.40
   9   3  -1    5.89    0.30
  -9   3   1    6.65    0.50
  -8  -3   1    0.13    0.15
   8  -3  -1    0.09    0.06
   8  -3  -1    0.08    0.07
  -8  -3   1   -0.07    0.05
  -8  -3   1    0.07    0.12
   8  -3  -1    0.01    0.07
   8  -3  -1   -0.03    0.03
   8   3  -1   -0.03    0.14
  -8   3   1   -0.09    0.10
  -8   3   1   -0.01    0.03
   8   3  -1    0.05    0.06
  -8   3   1   -0.18    0.20
   8   3  -1   -0.01    0.08
  -8   3   1    0.07    0.05
  -7  -3   1    1.53    0.17
  -7  -3   1    1.61    0.22
   7  -3  -1    1.43    0.15
   7  -3  -1    1.51    0.15
   7  -3  -1    1.45    0.11
  -7  -3   1    1.65    0.12
   7  -3  -1    1.61    0.09
   7   3  -1    1.58    0.12
   7   3  -1    1.39    0.20
   7   3  -1    1.39    0.18
  -7   3   1    1.69    0.09
  -7   3   1    1.42    0.12
  -7   3   1    2.06    0.31
   6  -3  -1    8.69    0.32
   6  -3  -1    8.45    0.32
  -6  -3   1    8.26    0.34
   6  -3  -1    8.52    0.24
   6  -3  -1    8.57    0.24
  -6  -3   1    8.35    0.28
  -6  -3   1    8.02    0.40
   6   3  -1    8.54    0.34
   6   3  -1    8.38    0.20
   6   3  -1    8.50    0.27
  -6   3   1    8.73    0.47
  -6   3   1    8.52    0.23
   6   3  -1    8.38    0.39
   6   3  -1    8.39    0.35
  -5  -3   1   43.61    1.05
   5  -3  -1   42.63    1.03
   5  -3  -1   43.88    0.95
   5  -3  -1   43.52    1.06
   5  -3  -1   43.71    0.92
  -5  -3   1   44.84    0.99
  -5   3   1   42.96    1.23
   5   3  -1   42.27    0.98
  -5   3   1   43.57    0.95
   5   3  -1   43.84    0.91
  -5   3   1   44.27    1.03
   5   3  -1   44.23    0.98
   5   3  -1   43.84    1.11
   5   3  -1   42.13    1.13
  -4  -3   1   39.89    0.95
   4  -3  -1   39.19    0.83
  -4  -3   1   41.21    0.92
   4  -3  -1   39.51    0.95
  -4  -3   1   40.29    0.86
   4  -3  -1   40.13    0.89
   4   3  -1   39.49    0.91
   4   3  -1   40.54    1.04
   4   3  -1   41.69    1.05
  -4   3   1   38.74    1.11
   4   3  -1   40.45    0.85
  -4   3   1   41.79    0.89
  -4   3   1   40.77    0.97
  -3  -3   1   11.19    0.29
   3  -3  -1   11.45    0.28
  -3  -3   1   11.20    0.32
   3  -3  -1   11.38    0.27
  -3  -3   1   11.63    0.34
   3  -3  -1   11.18    0.40
   3  -3  -1   11.64    0.31
   3  -3  -1   11.32    0.35
   3   3  -1   11.18    0.32
   3   3  -1   11.44    0.42
  -3   3   1   11.01    0.30
   3   3  -1   11.32    0.41
  -3   3   1   11.41    0.46
   3   3  -1   11.01    0.28
  -3   3   1   11.64    0.39
   2  -3  -1    3.49    0.13
  -2  -3   1    3.55    0.15
   2  -3  -1    3.47    0.16
   2  -3  -1    3.57    0.22
  -2  -3   1    3.50    0.13
  -2  -3   1    3.78    0.15
   2  -3  -1    3.32    0.14
   2  -3  -1    3.59    0.10
  -2   3   1    3.52    0.16
   2   3  -1    3.18    0.22
  -2   3   1    3.47    0.12
   2   3  -1    3.45    0.15
   2   3  -1    3.70    0.20
  -2   3   1    3.79    0.21
  -2   3   1    3.31    0.14
  -2   3   1    3.54    0.25
   1  -3  -1   22.88    0.65
   1  -3  -1   22.94    0.54
  -1  -3   1   22.65    0.53
  -1  -3   1   22.44    0.55
   1  -3  -1   22.07    0.56
  -1  -3   1   22.43    0.52
   1  -3  -1   23.67    0.78
   1  -3  -1   21.74    0.54
  -1  -3   1   21.71    0.67
  -1   3   1   21.46    0.55
  -1   3   1   23.15    0.64
   1   3  -1   22.70    0.55
   1   3  -1   22.90    0.59
  -1   3   1   21.64    0.62
  -1   3   1   22.86    0.54
   1   3  -1   22.30    0.66
  -1   3   1   21.45    0.53
   0  -3  -1   19.92    0.50
   0  -3  -1   19.21    0.59
   0  -3   1   19.12    0.49
   0  -3   1   18.91    0.48
   0  -3  -1   20.83    0.52
   0  -3  -1   20.93    0.43
   0  -3   1   20.24    0.62
   0  -3  -1   19.53    0.49
   0   3   1   20.60    0.55
   0   3  -1   19.09    0.48
   0   3   1   19.54    0.49
   0   3   1   19.27    0.49
   0   3   1   19.60    0.51
   0   3   1   19.56    0.58
   0   3  -1   20.01    0.50
  -1  -3  -1   54.37    1.23
  -1  -3  -1   58.97    1.20
   1  -3   1   56.22    1.37
  -1  -3  -1   58.46    1.24
   1  -3   1   57.39    1.25
   1  -3   1   57.63    1.23
  -1  -3  -1   55.57    1.30
  -1  -3  -1   56.92    1.36
   1   3   1   57.13    1.29
  -1   3  -1   49.77    1.39
   1   3   1   56.28    1.25
  -1   3  -1   55.75    1.35
   1   3   1   58.72    1.23
  -1   3  -1   58.35    1.21
   1   3   1   56.79    1.24
   1   3   1   58.30    1.20
  -1   3  -1   58.27    1.23
  -2  -3  -1    7.44    0.30
  -2  -3  -1    7.83    0.24
   2  -3   1    7.62    0.23
   2  -3   1    7.75    0.34
  -2  -3  -1    7.18    0.24
   2  -3   1    7.68    0.26
  -2  -3  -1    7.42    0.23
  -2  -3  -1    7.20    0.33
   2   3   1    7.71    0.21
  -2   3  -1    7.56    0.23
  -2   3  -1    6.91    0.39
   2   3   1    7.59    0.23
   2   3   1    7.51    0.29
   2   3   1    7.24    0.24
   2   3   1    7.58    0.31
  -2   3  -1    7.05    0.32
  -2   3  -1    7.88    0.18
   3  -3   1    0.48    0.12
   3  -3   1    0.57    0.06
  -3  -3  -1    0.54    0.07
  -3  -3  -1    0.53    0.12
  -3  -3  -1    0.62    0.09
  -3  -3  -1    0.48    0.10
  -3  -3  -1    0.45    0.07
   3  -3   1    0.74    0.09
  -3   3  -1    0.55    0.07
   3   3   1    0.55    0.11
   3   3   1    0.56    0.07
  -3   3  -1    0.79    0.20
   3   3   1    0.50    0.07
  -3   3  -1    0.66    0.13
   3   3   1    0.46    0.11
  -4  -3  -1    0.48    0.13
   4  -3   1    0.52    0.06
  -4  -3  -1    0.56    0.08
  -4  -3  -1    0.81    0.11
  -4  -3  -1    0.61    0.07
  -4  -3  -1    0.37    0.12
   4  -3   1    0.61    0.10
   4  -3   1    0.62    0.12
   4   3   1    0.47    0.10
  -4   3  -1    0.70    0.23
  -4   3  -1    0.67    0.11
   4   3   1    0.57    0.07
   4   3   1    0.49    0.07
   4   3   1    0.69    0.12
  -4   3  -1    0.52    0.07
  -5  -3  -1    3.06    0.25
   5  -3   1    2.79    0.17
  -5  -3  -1    2.91    0.20
   5  -3   1    3.05    0.20
  -5  -3  -1    2.91    0.24
   5  -3   1    2.83    0.13
  -5  -3  -1    2.82    0.15
  -5   3  -1    2.83    0.20
   5   3   1    2.68    0.22
   5   3   1    2.92    0.15
  -5   3  -1    2.34    0.35
   5   3   1    2.87    0.13
  -5   3  -1    2.87    0.13
   5   3   1    2.95    0.20
  -6  -3  -1    0.33    0.12
   6  -3   1    0.61    0.10
  -6  -3  -1    0.80    0.15
  -6  -3  -1    0.46    0.11
   6  -3   1    0.51    0.06
  -6  -3  -1    0.43    0.07
   6  -3   1    0.51    0.06
   6  -3   1    0.41    0.09
  -6   3  -1    0.68    0.23
   6   3   1    0.72    0.16
   6   3   1    0.39    0.11
   6   3   1    0.46    0.07
   6   3   1    0.48    0.10
   6   3   1    0.57    0.09
  -6   3  -1    0.53    0.06
  -7  -3  -1   -0.04    0.10
   7  -3   1    0.06    0.07
   7  -3   1    0.01    0.03
  -7  -3  -1   -0.01    0.11
  -7  -3  -1    0.02    0.06
  -7  -3  -1   -0.20    0.14
   7  -3   1    0.04    0.04
   7  -3   1    0.12    0.07
   7   3   1   -0.01    0.05
  -7   3  -1    0.02    0.22
   7   3   1    0.07    0.05
   7   3   1    0.07    0.10
   7   3   1    0.25    0.22
   7   3   1    0.12    0.08
  -7   3  -1    0.04    0.04
  -8  -3  -1    6.87    0.40
   8  -3   1    7.11    0.25
   8  -3   1    7.08    0.21
  -8  -3  -1    7.60    0.38
  -8  -3  -1    7.31    0.47
   8  -3   1    7.41    0.32
  -8  -3  -1    7.07    0.27
   8  -3   1    6.84    0.24
   8   3   1    6.91    0.24
   8   3   1    6.67    0.40
   8   3   1    6.76    0.31
   8   3   1    7.18    0.26
  -8   3  -1    7.01    0.28
  -8   3  -1    7.86    0.56
  -8   3  -1    7.13    0.21
  -9  -3  -1   26.85    0.87
  -9  -3  -1   28.70    0.87
   9  -3   1   28.31    0.62
  -9  -3  -1   28.31    0.70
   9  -3   1   28.16    0.64
   9  -3   1   27.15    0.69
   9  -3   1   27.30    0.78
   9   3   1   27.46    0.69
   9   3   1   27.05    0.75
  -9   3  -1   28.55    0.65
  -9   3  -1   24.88    1.03
   9   3   1   27.79    0.66
  -9   3  -1   28.26    0.61
   9   3   1   26.47    0.90
  10  -3   1    0.64    0.15
 -10  -3  -1    0.62    0.17
  10  -3   1    0.73    0.08
  10  -3   1    0.57    0.11
 -10  -3  -1    0.62    0.10
  10  -3   1    0.52    0.06
  10   3   1    0.64    0.10
  10   3   1    0.58    0.12
 -10   3  -1    0.32    0.30
  10   3   1    0.58    0.19
  10   3   1    0.57    0.10
  11  -3   1    5.30    0.34
  11  -3   1    4.77    0.27
 -11  -3  -1    4.81    0.39
  11   3   1    4.99    0.44
  11   3   1    5.15    0.24
  11   3   1    4.96    0.23
 -11   3  -1    4.59    0.62
  11   3   1    4.65    0.26
  12  -3   1    0.98    0.19
  12  -3   1    0.98    0.16
 -12  -3  -1    1.25    0.27
 -12   3  -1    1.39    0.40
  12   3   1    0.99    0.14
  12   3   1    0.95    0.13
  12   3   1    1.06    0.28
  12   3   1    1.00    0.13
 -13  -3  -1    1.22    0.30
  13  -3   1    1.18    0.19
  13  -3   1    1.32    0.23
 -13  -3  -1    1.34    0.30
  13   3   1    1.35    0.16
  13   3   1    1.38    0.15
  13   3   1    1.76    0.17
  13   3   1    1.11    0.30
 -13   3  -1    1.17    0.39
 -14  -3  -1   -0.03    0.15
  14  -3   1    0.68    0.20
 -14  -3  -1    0.17    0.23
  14  -3   1    0.77    0.24
  14   3   1    0.47    0.13
  14   3   1    0.63    0.11
 -14   3  -1    0.15    0.36
  14   3   1    0.40    0.12
  14   3   1    0.53    0.11
  14   3   1    0.11    0.34
 -15  -3  -1   -0.19    0.23
  15  -3   1    0.35    0.26
  15  -3   1    0.30    0.24
  15   3   1    0.15    0.12
 -15   3  -1   -0.48    0.40
  15   3   1   -0.17    0.44
  15  -4  -1    0.69    0.30
 -15  -4   1   -0.05    0.29
  15   4  -1   -0.42    0.46
  15   4  -1    0.29    0.18
 -14  -4   1    1.83    0.30
  14  -4  -1    1.18    0.27
 -14  -4   1    1.82    0.33
  14  -4  -1    1.65    0.19
 -14   4   1    1.58    0.48
  14   4  -1    1.52    0.17
  14   4  -1    1.21    0.20
  14   4  -1    1.89    0.41
 -13  -4   1    0.51    0.23
  13  -4  -1    0.00    0.20
 -13  -4   1   -0.16    0.12
 -13  -4   1   -0.23    0.26
  13  -4  -1    0.25    0.13
  13   4  -1   -0.06    0.15
  13   4  -1   -0.32    0.30
 -13   4   1   -0.15    0.34
  13   4  -1    0.19    0.11
  12  -4  -1    0.49    0.12
 -12  -4   1    0.24    0.11
  12  -4  -1    0.54    0.19
 -12   4   1    0.38    0.31
  12   4  -1    0.87    0.16
  12   4  -1    0.57    0.25
  12   4  -1    0.53    0.12
 -11  -4   1    1.13    0.21
 -11  -4   1    1.17    0.28
  11  -4  -1    1.38    0.15
  11  -4  -1    1.55    0.20
  11   4  -1    1.45    0.20
 -11   4   1    1.25    0.38
  11   4  -1    1.39    0.18
  11   4  -1    0.96    0.26
 -10  -4   1    0.68    0.18
  10  -4  -1    1.14    0.14
  10  -4  -1    1.12    0.12
  10  -4  -1    1.07    0.09
 -10  -4   1    1.10    0.28
  10  -4  -1    0.95    0.21
 -10  -4   1    1.11    0.14
 -10   4   1    1.12    0.07
 -10   4   1    0.78    0.09
 -10   4   1    0.87    0.32
  10   4  -1    1.11    0.20
  10   4  -1    1.06    0.14
  10   4  -1    0.82    0.21
  -9  -4   1    0.41    0.23
  -9  -4   1    0.69    0.19
   9  -4  -1    0.93    0.13
   9  -4  -1    0.76    0.14
   9  -4  -1    0.73    0.09
   9  -4  -1    0.77    0.08
  -9  -4   1    0.94    0.12
  -9   4   1    0.93    0.30
   9   4  -1    0.82    0.16
  -9   4   1    0.89    0.11
  -9   4   1    0.79    0.09
   9   4  -1    0.66    0.11
  -8  -4   1    1.90    0.23
   8  -4  -1    2.08    0.22
  -8  -4   1    1.81    0.16
   8  -4  -1    1.91    0.12
  -8  -4   1    2.32    0.30
   8  -4  -1    2.02    0.19
   8   4  -1    2.01    0.24
   8   4  -1    1.66    0.25
  -8   4   1    2.32    0.39
  -8   4   1    2.02    0.12
   8   4  -1    1.81    0.16
   7  -4  -1    0.51    0.10
  -7  -4   1    0.23    0.18
   7  -4  -1    0.35    0.13
  -7  -4   1    0.44    0.12
   7  -4  -1    0.30    0.06
  -7  -4   1    0.40    0.09
  -7   4   1    0.34    0.06
   7   4  -1    0.38    0.20
   7   4  -1    0.42    0.09
   7   4  -1    0.42    0.14
  -7   4   1    0.12    0.08
   7   4  -1    0.42    0.14
  -7   4   1    0.60    0.22
  -6  -4   1    0.67    0.19
  -6  -4   1    0.42    0.13
   6  -4  -1    0.30    0.09
  -6  -4   1    0.37    0.08
   6  -4  -1    0.38    0.14
   6  -4  -1    0.34    0.06
   6   4  -1    0.53    0.13
   6   4  -1    0.51    0.15
  -6   4   1    0.26    0.10
   6   4  -1    0.43    0.14
  -6   4   1    0.30    0.06
  -6   4   1    0.34    0.17
   6   4  -1    0.44    0.08
  -5  -4   1   27.66    0.63
   5  -4  -1   27.51    0.66
  -5  -4   1   26.78    0.73
  -5  -4   1   28.87    0.70
   5  -4  -1   26.98    0.74
  -5  -4   1   27.67    0.89
   5  -4  -1   26.60    0.81
  -5   4   1   25.41    0.91
   5   4  -1   26.83    0.82
  -5   4   1   27.63    0.66
   5   4  -1   26.82    0.83
   5   4  -1   28.05    0.61
  -5   4   1   28.03    0.77
   5   4  -1   27.51    0.69
   5   4  -1   29.25    0.66
   4  -4  -1    1.19    0.13
   4  -4  -1    1.19    0.09
   4  -4  -1    1.09    0.18
  -4  -4   1    1.00    0.11
  -4  -4   1    1.16    0.13
  -4  -4   1    1.23    0.09
   4   4  -1    1.00    0.16
  -4   4   1    0.93    0.14
  -4   4   1    1.27    0.10
  -4   4   1    1.21    0.24
   4   4  -1    1.09    0.17
   4   4  -1    1.08    0.11
  -3  -4   1    1.71    0.13
   3  -4  -1    1.86    0.14
  -3  -4   1    1.74    0.11
   3  -4  -1    1.68    0.22
  -3  -4   1    1.74    0.13
   3  -4  -1    1.78    0.10
   3  -4  -1    1.88    0.10
   3  -4  -1    1.91    0.12
  -3   4   1    1.80    0.19
  -3   4   1    2.22    0.30
   3   4  -1    1.49    0.19
   3   4  -1    1.63    0.13
  -3   4   1    1.88    0.12
   3   4  -1    1.61    0.21
   2  -4  -1    0.00    0.05
  -2  -4   1    0.01    0.04
  -2  -4   1    0.06    0.04
   2  -4  -1    0.02    0.05
   2  -4  -1   -0.01    0.04
   2  -4  -1    0.00    0.09
  -2  -4   1    0.10    0.12
  -2  -4   1    0.05    0.05
  -2   4   1   -0.07    0.07
  -2   4   1    0.03    0.05
   2   4  -1    0.11    0.10
   2   4  -1   -0.02    0.04
   2   4  -1    0.07    0.08
  -2   4   1    0.05    0.04
  -2   4   1    0.04    0.14
  -2   4   1    0.01    0.04
   1  -4  -1    5.05    0.20
  -1  -4   1    5.48    0.19
   1  -4  -1    4.85    0.32
   1  -4  -1    4.79    0.21
  -1  -4   1    4.88    0.20
  -1  -4   1    4.99    0.20
   1  -4  -1    4.99    0.22
  -1  -4   1    4.96    0.34
  -1   4   1    4.71    0.21
  -1   4   1    5.48    0.32
   1   4  -1    4.90    0.20
   1   4  -1    5.44    0.32
  -1   4   1    5.01    0.20
   1   4  -1    4.74    0.23
  -1   4   1    5.08    0.20
  -1   4   1    5.24    0.29
   0  -4   1    0.10    0.04
   0  -4  -1   -0.04    0.03
   0  -4  -1   -0.10    0.09
   0  -4   1    0.10    0.13
   0  -4  -1   -0.04    0.04
   0  -4  -1    0.03    0.06
   0  -4   1    0.01    0.04
   0  -4  -1   -0.08    0.04
   0   4  -1    0.14    0.10
   0   4   1    0.06    0.09
   0   4  -1    0.04    0.05
   0   4   1    0.03    0.12
   0   4  -1    0.00    0.14
   0   4  -1   -0.03    0.05
   0   4   1    0.01    0.04
   0   4   1   -0.04    0.04
   0   4   1   -0.01    0.06
   1  -4   1    6.77    0.25
  -1  -4  -1    6.51    0.24
   1  -4   1    6.78    0.24
  -1  -4  -1    6.92    0.21
  -1  -4  -1    6.54    0.35
   1  -4   1    6.56    0.38
  -1  -4  -1    6.57    0.30
  -1  -4  -1    6.56    0.25
  -1   4  -1    7.07    0.23
   1   4   1    6.85    0.24
   1   4   1    6.44    0.24
   1   4   1    6.62    0.28
  -1   4  -1    6.21    0.38
   1   4   1    7.12    0.29
   1   4   1    6.87    0.33
  -1   4  -1    6.60    0.24
  -2  -4  -1   57.11    1.21
  -2  -4  -1   53.89    1.24
  -2  -4  -1   55.09    1.41
  -2  -4  -1   56.00    1.23
   2  -4   1   54.83    1.40
   2  -4   1   54.12    1.22
  -2  -4  -1   55.14    1.34
   2  -4   1   55.67    1.26
   2   4   1   54.15    1.21
   2   4   1   53.49    1.31
   2   4   1   51.88    1.25
  -2   4  -1   57.16    1.16
  -2   4  -1   57.26    1.23
  -2   4  -1   52.56    1.48
   2   4   1   55.15    1.37
   2   4   1   53.92    1.23
  -2   4  -1   55.94    1.38
   3  -4   1   16.70    0.59
  -3  -4  -1   16.28    0.44
  -3  -4  -1   16.53    0.46
  -3  -4  -1   16.47    0.61
  -3  -4  -1   16.04    0.56
  -3  -4  -1   16.28    0.46
   3  -4   1   16.53    0.49
   3  -4   1   15.94    0.44
  -3   4  -1   16.56    0.44
  -3   4  -1   15.50    0.68
   3   4   1   16.94    0.43
   3   4   1   16.24    0.46
   3   4   1   16.24    0.54
   3   4   1   16.47    0.57
  -3   4  -1   16.19    0.56
  -4  -4  -1   10.24    0.45
   4  -4   1    9.96    0.35
  -4  -4  -1    9.49    0.33
  -4  -4  -1   10.02    0.35
   4  -4   1    9.68    0.42
   4  -4   1    9.82    0.30
  -4  -4  -1   10.07    0.47
  -4  -4  -1    9.80    0.30
  -4   4  -1   10.29    0.42
   4   4   1    9.79    0.29
  -4   4  -1    9.77    0.30
  -4   4  -1    9.06    0.53
   4   4   1    9.40    0.41
   4   4   1   10.25    0.42
   4   4   1   10.10    0.33
  -5  -4  -1    9.08    0.32
  -5  -4  -1    8.71    0.44
  -5  -4  -1    8.29    0.44
  -5  -4  -1    8.98    0.29
   5  -4   1    8.87    0.28
  -5  -4  -1    8.87    0.35
   5  -4   1    9.02    0.39
   5  -4   1    8.63    0.34
  -5   4  -1    8.86    0.39
   5   4   1    8.92    0.31
   5   4   1    8.79    0.41
   5   4   1    8.67    0.27
  -5   4  -1    8.64    0.28
   5   4   1    9.13    0.40
  -5   4  -1    8.38    0.52
   6  -4   1    1.00    0.10
  -6  -4  -1    1.05    0.17
  -6  -4  -1    0.94    0.18
  -6  -4  -1    1.19    0.23
   6  -4   1    0.99    0.13
  -6  -4  -1    0.98    0.13
   6  -4   1    1.14    0.16
   6   4   1    1.07    0.13
  -6   4  -1    0.90    0.15
   6   4   1    0.79    0.14
  -6   4  -1    1.40    0.32
   6   4   1    0.95    0.10
  -6   4  -1    1.05    0.10
   6   4   1    1.14    0.19
  -7  -4  -1    1.62    0.20
  -7  -4  -1    1.85    0.16
  -7  -4  -1    1.70    0.25
  -7  -4  -1    1.92    0.29
   7  -4   1    1.64    0.18
   7  -4   1    1.83    0.21
   7  -4   1    1.67    0.11
  -7   4  -1    1.86    0.38
   7   4   1    1.78    0.15
   7   4   1    1.94    0.22
  -7   4  -1    1.88    0.12
   7   4   1    1.90    0.25
   7   4   1    1.88    0.12
  -7   4  -1    2.17    0.22
  -8  -4  -1    1.79    0.17
   8  -4   1    1.73    0.12
   8  -4   1    1.80    0.21
  -8  -4  -1    1.58    0.25
  -8  -4  -1    1.67    0.23
   8  -4   1    2.05    0.20
   8   4   1    1.43    0.19
   8   4   1    1.51    0.23
   8   4   1    1.85    0.17
   8   4   1    1.82    0.13
  -8   4  -1    1.90    0.13
  -8   4  -1    2.18    0.41
  -9  -4  -1    8.11    0.52
   9  -4   1    8.37    0.34
  -9  -4  -1    8.75    0.34
   9  -4   1    8.18    0.44
  -9  -4  -1    8.57    0.45
   9  -4   1    8.31    0.26
   9   4   1    8.54    0.26
   9   4   1    8.78    0.48
  -9   4  -1    7.98    0.59
   9   4   1    7.51    0.38
   9   4   1    8.98    0.34
  -9   4  -1    8.58    0.26
  10  -4   1    6.63    0.37
 -10  -4  -1    5.82    0.39
  10  -4   1    6.31    0.25
  10  -4   1    6.10    0.20
  10  -4   1    6.35    0.19
  10   4   1    6.25    0.22
  10   4   1    6.12    0.28
 -10   4  -1    6.43    0.20
  10   4   1    6.16    0.34
  10   4   1    5.68    0.42
 -11  -4  -1    4.60    0.41
  11  -4   1    5.28    0.19
  11  -4   1    4.92    0.20
  11  -4   1    5.08    0.16
  11  -4   1    4.72    0.35
  11   4   1    5.40    0.20
  11   4   1    5.28    0.48
 -11   4  -1    5.42    0.63
  11   4   1    5.29    0.27
  11   4   1    4.77    0.32
 -12  -4  -1    6.47    0.63
 -12  -4  -1    7.39    0.49
  12  -4   1    5.84    0.24
  12  -4   1    5.60    0.40
  12   4   1    7.45    0.59
  12   4   1    5.71    0.30
  12   4   1    6.09    0.21
 -12   4  -1    7.15    0.68
  12   4   1    5.91    0.34
  13  -4   1    1.18    0.14
  13  -4   1    1.78    0.27
 -13  -4  -1    1.79    0.35
 -13  -4  -1    0.74    0.35
  13   4   1    1.18    0.16
 -13   4  -1    1.63    0.48
  13   4   1    1.02    0.38
  13   4   1    1.18    0.18
  14  -4   1    4.53    0.48
 -14  -4  -1    5.02    0.64
 -14  -4  -1    4.88    0.52
  14  -4   1    4.30    0.28
  14   4   1    3.20    0.49
  14   4   1    4.20    0.29
 -14   4  -1    4.12    0.64
  14   4   1    4.26    0.34
 -14  -5   1    1.36    0.29
  14  -5  -1    1.19    0.31
 -14  -5   1    2.18    0.47
 -14   5   1    1.16    0.46
  14   5  -1    0.89    0.22
  14   5  -1    0.90    0.46
 -13  -5   1    1.68    0.31
  13  -5  -1    1.98    0.31
 -13  -5   1    1.51    0.42
 -13   5   1    1.12    0.45
  13   5  -1    1.96    0.38
  13   5  -1    2.09    0.27
  13   5  -1    1.94    0.22
  12  -5  -1   -0.05    0.19
 -12  -5   1   -0.09    0.14
 -12  -5   1    0.01    0.21
 -12  -5   1   -0.03    0.32
  12   5  -1   -0.21    0.17
  12   5  -1   -0.26    0.11
 -12   5   1    0.32    0.35
  12   5  -1   -0.71    0.27
  11  -5  -1    0.25    0.12
  11  -5  -1    0.09    0.07
 -11  -5   1    0.00    0.13
  11  -5  -1   -0.16    0.16
 -11  -5   1   -0.04    0.17
 -11  -5   1   -0.20    0.28
  11   5  -1    0.05    0.17
 -11   5   1    0.07    0.08
  11   5  -1   -0.04    0.11
  11   5  -1   -0.50    0.24
 -11   5   1    0.02    0.06
 -11   5   1   -0.21    0.29
 -10  -5   1    0.26    0.18
  10  -5  -1    0.07    0.14
  10  -5  -1    0.11    0.07
  10  -5  -1    0.13    0.14
 -10  -5   1    0.01    0.10
 -10   5   1    0.27    0.29
  10   5  -1    0.10    0.17
  10   5  -1   -0.26    0.21
 -10   5   1    0.01    0.07
 -10   5   1    0.09    0.10
  10   5  -1   -0.03    0.10
  -9  -5   1    6.21    0.31
  -9  -5   1    6.97    0.42
   9  -5  -1    6.41    0.24
   9  -5  -1    6.98    0.38
   9  -5  -1    6.77    0.37
   9   5  -1    6.44    0.40
  -9   5   1    6.60    0.24
   9   5  -1    6.30    0.46
  -9   5   1    6.59    0.55
   9   5  -1    6.02    0.30
   9   5  -1    6.18    0.50
  -8  -5   1    4.00    0.31
  -8  -5   1    3.88    0.24
  -8  -5   1    3.69    0.48
   8  -5  -1    3.77    0.19
   8  -5  -1    4.25    0.34
  -8   5   1    3.83    0.19
   8   5  -1    4.21    0.40
  -8   5   1    3.73    0.50
  -8   5   1    4.07    0.27
   8   5  -1    3.27    0.37
   8   5  -1    3.88    0.23
   7  -5  -1    0.24    0.11
   7  -5  -1    0.19    0.07
  -7  -5   1    0.26    0.10
   7  -5  -1    0.20    0.16
  -7  -5   1    0.20    0.13
   7   5  -1    0.23    0.14
   7   5  -1    0.09    0.18
   7   5  -1    0.34    0.16
  -7   5   1    0.21    0.07
  -7   5   1    0.70    0.26
   7   5  -1    0.24    0.09
  -7   5   1    0.13    0.12
  -6  -5   1    0.66    0.24
   6  -5  -1    1.27    0.23
   6  -5  -1    0.94    0.12
  -6  -5   1    1.13    0.11
  -6  -5   1    0.99    0.17
  -6  -5   1    1.27    0.15
   6  -5  -1    1.33    0.16
  -6   5   1    1.09    0.12
  -6   5   1    1.03    0.17
   6   5  -1    1.39    0.16
   6   5  -1    1.02    0.19
  -6   5   1    1.45    0.29
   6   5  -1    1.31    0.22
   6   5  -1    0.92    0.13
   5  -5  -1    0.68    0.12
  -5  -5   1    0.71    0.20
   5  -5  -1    0.78    0.20
   5  -5  -1    0.90    0.10
  -5  -5   1    0.91    0.14
  -5  -5   1    0.75    0.11
  -5  -5   1    0.85    0.10
   5   5  -1    0.73    0.12
  -5   5   1    0.69    0.15
  -5   5   1    0.81    0.11
   5   5  -1    0.72    0.16
   5   5  -1    0.73    0.17
  -5   5   1    0.82    0.24
  -4  -5   1    0.02    0.05
  -4  -5   1    0.08    0.08
   4  -5  -1    0.03    0.07
  -4  -5   1   -0.03    0.16
   4  -5  -1    0.05    0.05
  -4  -5   1    0.03    0.05
   4  -5  -1    0.04    0.07
   4  -5  -1   -0.07    0.13
  -4   5   1   -0.01    0.11
  -4   5   1    0.15    0.19
  -4   5   1    0.03    0.05
   4   5  -1   -0.01    0.06
   4   5  -1    0.04    0.11
   4   5  -1   -0.22    0.11
   3  -5  -1    0.04    0.07
  -3  -5   1    0.11    0.15
   3  -5  -1    0.01    0.06
   3  -5  -1    0.04    0.05
  -3  -5   1    0.01    0.07
  -3  -5   1    0.01    0.05
  -3  -5   1   -0.04    0.05
  -3   5   1   -0.02    0.18
  -3   5   1    0.13    0.10
   3   5  -1    0.04    0.09
   3   5  -1    0.15    0.12
   3   5  -1    0.01    0.07
  -3   5   1    0.05    0.06
  -3   5   1   -0.03    0.04
   2  -5  -1    2.04    0.15
   2  -5  -1    2.02    0.14
  -2  -5   1    1.79    0.14
   2  -5  -1    2.27    0.27
  -2  -5   1    2.00    0.14
  -2  -5   1    1.96    0.15
  -2  -5   1    1.86    0.27
   2  -5  -1    1.86    0.16
  -2   5   1    2.12    0.15
  -2   5   1    2.12    0.24
   2   5  -1    1.98    0.20
  -2   5   1    1.84    0.26
   2   5  -1    2.03    0.26
   2   5  -1    1.88    0.16
   2   5  -1    2.10    0.25
  -2   5   1    1.89    0.13
  -1  -5   1    0.14    0.06
  -1  -5   1    0.22    0.07
  -1  -5   1    0.27    0.17
   1  -5  -1    0.23    0.09
   1  -5  -1    0.17    0.07
  -1  -5   1    0.12    0.06
   1  -5  -1    0.18    0.06
   1  -5  -1    0.10    0.14
   1   5  -1    0.21    0.12
  -1   5   1    0.19    0.08
   1   5  -1    0.25    0.09
  -1   5   1    0.11    0.07
  -1   5   1    0.23    0.17
   1   5  -1    0.29    0.18
  -1   5   1    0.19    0.07
  -1   5   1    0.15    0.12
   1   5  -1    0.22    0.06
   0  -5  -1    1.40    0.17
   0  -5  -1    1.49    0.10
   0  -5   1    1.56    0.13
   0  -5   1    1.55    0.11
   0  -5   1    1.32    0.23
   0  -5  -1    1.48    0.13
   0  -5  -1    1.72    0.25
   0  -5   1    1.46    0.14
   0  -5  -1    1.60    0.14
   0   5   1    1.37    0.14
   0   5   1    1.38    0.21
   0   5   1    1.50    0.15
   0   5  -1    1.74    0.24
   0   5  -1    1.70    0.27
   0   5  -1    1.48    0.13
   0   5  -1    1.41    0.15
   0   5   1    1.34    0.13
   0   5   1    1.63    0.24
   1  -5   1    0.11    0.07
  -1  -5  -1    0.19    0.10
  -1  -5  -1    0.26    0.15
   1  -5   1    0.16    0.18
  -1  -5  -1    0.08    0.07
   1  -5   1    0.12    0.05
  -1  -5  -1    0.11    0.06
   1   5   1    0.08    0.06
   1   5   1    0.16    0.08
  -1   5  -1    0.14    0.06
  -1   5  -1   -0.12    0.19
  -1   5  -1    0.11    0.06
   1   5   1    0.06    0.07
   1   5   1    0.14    0.14
   1   5   1    0.13    0.11
  -1   5  -1    0.18    0.12
  -2  -5  -1    4.24    0.21
   2  -5   1    4.29    0.23
   2  -5   1    4.39    0.20
  -2  -5  -1    4.42    0.35
  -2  -5  -1    4.42    0.21
  -2  -5  -1    4.40    0.28
  -2  -5  -1    4.44    0.20
   2  -5   1    4.37    0.37
  -2   5  -1    4.51    0.41
   2   5   1    4.01    0.26
   2   5   1    4.24    0.24
   2   5   1    4.47    0.31
  -2   5  -1    4.67    0.33
  -2   5  -1    4.19    0.17
   2   5   1    4.24    0.21
   2   5   1    4.15    0.20
  -2   5  -1    4.42    0.21
   3  -5   1    1.63    0.24
  -3  -5  -1    1.54    0.14
   3  -5   1    1.62    0.16
  -3  -5  -1    1.63    0.14
  -3  -5  -1    1.55    0.23
   3  -5   1    1.65    0.13
  -3  -5  -1    1.51    0.16
  -3  -5  -1    1.43    0.20
  -3   5  -1    1.58    0.22
   3   5   1    1.81    0.22
   3   5   1    1.32    0.19
  -3   5  -1    1.57    0.14
   3   5   1    1.73    0.14
  -3   5  -1    1.60    0.33
   3   5   1    1.46    0.13
   3   5   1    1.60    0.14
   4  -5   1    1.31    0.16
  -4  -5  -1    1.53    0.16
  -4  -5  -1    1.73    0.14
   4  -5   1    1.33    0.22
  -4  -5  -1    1.80    0.26
  -4  -5  -1    1.45    0.18
  -4  -5  -1    1.82    0.25
   4  -5   1    1.69    0.13
   4   5   1    1.72    0.23
  -4   5  -1    1.82    0.35
  -4   5  -1    1.72    0.14
   4   5   1    1.61    0.15
   4   5   1    1.72    0.13
  -4   5  -1    1.54    0.21
   4   5   1    1.63    0.21
  -5  -5  -1   11.74    0.40
  -5  -5  -1   11.16    0.42
   5  -5   1   11.61    0.52
  -5  -5  -1   11.57    0.55
  -5  -5  -1   11.24    0.56
  -5  -5  -1   11.27    0.36
   5  -5   1   11.08    0.42
   5  -5   1   10.55    0.35
  -5   5  -1   11.68    0.51
   5   5   1   10.91    0.33
   5   5   1   10.61    0.38
  -5   5  -1   10.94    0.63
   5   5   1   11.44    0.50
   5   5   1   10.39    0.48
  -5   5  -1   11.14    0.35
   6  -5   1    1.56    0.22
  -6  -5  -1    1.44    0.19
  -6  -5  -1    1.39    0.25
   6  -5   1    1.76    0.19
  -6  -5  -1    1.50    0.17
  -6  -5  -1    1.54    0.25
   6  -5   1    1.54    0.13
   6   5   1    1.51    0.23
   6   5   1    1.68    0.22
   6   5   1    1.53    0.17
   6   5   1    1.61    0.13
  -6   5  -1    1.93    0.24
  -6   5  -1    2.02    0.39
  -6   5  -1    1.64    0.14
   7  -5   1    0.05    0.05
  -7  -5  -1   -0.10    0.18
  -7  -5  -1    0.05    0.20
   7  -5   1   -0.20    0.10
  -7  -5  -1   -0.13    0.08
  -7  -5  -1   -0.01    0.13
   7  -5   1   -0.15    0.13
  -7   5  -1   -0.01    0.06
   7   5   1    0.26    0.12
  -7   5  -1    0.07    0.27
   7   5   1   -0.05    0.06
   7   5   1    0.31    0.16
   7   5   1    0.10    0.10
  -7   5  -1   -0.08    0.13
  -8  -5  -1    0.17    0.14
  -8  -5  -1    0.18    0.10
   8  -5   1    0.21    0.07
  -8  -5  -1    0.22    0.23
   8  -5   1    0.18    0.12
   8  -5   1    0.22    0.15
  -8   5  -1    0.22    0.07
   8   5   1   -0.07    0.13
  -8   5  -1   -0.13    0.30
   8   5   1    0.17    0.10
  -8   5  -1    0.01    0.12
   8   5   1    0.21    0.15
   8   5   1    0.14    0.06
   9  -5   1    0.31    0.15
  -9  -5  -1    0.24    0.20
  -9  -5  -1    0.35    0.12
   9  -5   1    0.48    0.08
   9  -5   1    0.43    0.16
  -9   5  -1    0.54    0.09
   9   5   1    0.35    0.16
   9   5   1    0.44    0.21
   9   5   1    0.51    0.13
   9   5   1    0.43    0.08
  -9   5  -1    0.04    0.14
 -10  -5  -1    4.64    0.39
  10  -5   1    4.67    0.35
 -10  -5  -1    5.53    0.64
  10  -5   1    4.45    0.21
  10   5   1    4.77    0.29
 -10   5  -1    4.83    0.21
  10   5   1    4.65    0.36
  10   5   1    4.08    0.46
 -10   5  -1    4.68    0.60
  10   5   1    4.43    0.16
 -11  -5  -1    5.46    0.66
  11  -5   1    4.64    0.20
  11  -5   1    4.92    0.27
  11  -5   1    4.97    0.38
 -11   5  -1    3.80    0.59
  11   5   1    4.53    0.30
 -11   5  -1    4.52    0.20
  11   5   1    4.48    0.51
  11   5   1    5.03    0.38
  12  -5   1    3.18    0.19
  12  -5   1    3.39    0.15
  12  -5   1    3.35    0.37
 -12  -5  -1    4.27    0.41
 -12  -5  -1    4.05    0.53
 -12   5  -1    3.12    0.53
  12   5   1    2.79    0.35
  12   5   1    2.93    0.28
  12   5   1    2.81    0.39
  13  -5   1   -0.05    0.23
 -13  -5  -1    0.05    0.19
 -13  -5  -1   -0.51    0.42
 -13  -5  -1    0.27    0.23
 -13   5  -1    0.22    0.39
  13   5   1    0.15    0.15
  13   5   1    0.05    0.20
  13   5   1   -0.52    0.34
 -13  -6   1    0.39    0.24
  13  -6  -1    0.41    0.30
 -13  -6   1    0.48    0.48
  13   6  -1    0.30    0.41
 -13   6   1   -0.02    0.38
  13   6  -1    0.75    0.26
  13   6  -1    0.23    0.19
  12  -6  -1    0.17    0.17
 -12  -6   1    0.05    0.21
 -12  -6   1   -0.17    0.43
  12  -6  -1    0.06    0.10
 -12  -6   1   -0.03    0.18
  12  -6  -1    0.05    0.23
  12   6  -1    0.00    0.17
  12   6  -1    0.23    0.23
  12   6  -1    0.07    0.33
 -12   6   1    0.05    0.09
 -12   6   1    0.07    0.09
 -12   6   1    0.06    0.40
 -11  -6   1   -0.03    0.15
 -11  -6   1   -0.24    0.38
  11  -6  -1    0.15    0.18
  11  -6  -1    0.05    0.09
  11  -6  -1   -0.10    0.20
 -11  -6   1   -0.02    0.21
  11   6  -1   -0.04    0.15
  11   6  -1    0.22    0.22
  11   6  -1    0.41    0.29
 -11   6   1   -0.12    0.14
 -11   6   1   -0.07    0.36
 -11   6   1   -0.08    0.10
 -10  -6   1    0.04    0.36
  10  -6  -1    1.12    0.23
 -10  -6   1    0.84    0.25
  10  -6  -1    1.26    0.24
  10  -6  -1    1.16    0.14
  10   6  -1    0.92    0.30
  10   6  -1    1.30    0.24
  10   6  -1    1.56    0.20
 -10   6   1    1.59    0.44
 -10   6   1    1.43    0.17
   9  -6  -1    2.24    0.19
   9  -6  -1    2.96    0.29
  -9  -6   1    2.87    0.43
  -9  -6   1    2.69    0.32
   9  -6  -1    3.48    0.40
  -9  -6   1    2.46    0.27
   9   6  -1    2.46    0.35
   9   6  -1    2.86    0.36
  -9   6   1    2.62    0.47
   9   6  -1    2.05    0.25
  -9   6   1    2.58    0.19
  -8  -6   1    1.38    0.19
  -8  -6   1    0.67    0.31
   8  -6  -1    1.38    0.25
  -8  -6   1    1.04    0.21
   8  -6  -1    1.26    0.19
   8   6  -1    1.30    0.23
   8   6  -1    0.89    0.15
  -8   6   1    1.65    0.41
  -8   6   1    1.20    0.13
   8   6  -1    1.43    0.25
   7  -6  -1    6.94    0.29
  -7  -6   1    6.97    0.39
   7  -6  -1    7.17    0.50
   7  -6  -1    7.30    0.38
  -7  -6   1    7.24    0.35
  -7   6   1    7.85    0.61
   7   6  -1    6.91    0.33
   7   6  -1    7.11    0.48
  -7   6   1    7.74    0.43
  -7   6   1    7.15    0.29
   7   6  -1    6.72    0.45
  -6  -6   1    1.58    0.20
   6  -6  -1    1.41    0.29
   6  -6  -1    1.41    0.15
  -6  -6   1    1.37    0.14
   6  -6  -1    1.14    0.22
  -6  -6   1    1.57    0.20
  -6   6   1    1.48    0.19
   6   6  -1    1.01    0.22
   6   6  -1    1.53    0.25
  -6   6   1    1.78    0.24
   6   6  -1    1.53    0.19
  -6   6   1    1.66    0.34
   6   6  -1    1.92    0.17
  -5  -6   1    2.63    0.17
  -5  -6   1    2.35    0.21
   5  -6  -1    2.80    0.23
   5  -6  -1    2.46    0.18
   5  -6  -1    2.45    0.16
  -5  -6   1    2.31    0.23
   5  -6  -1    3.37    0.41
   5   6  -1    2.49    0.21
   5   6  -1    3.06    0.33
   5   6  -1    2.50    0.25
  -5   6   1    3.28    0.43
   5   6  -1    2.45    0.29
  -5   6   1    2.71    0.22
  -5   6   1    2.34    0.30
   4  -6  -1    6.72    0.33
  -4  -6   1    7.35    0.28
   4  -6  -1    7.32    0.53
   4  -6  -1    7.04    0.29
  -4  -6   1    6.95    0.53
  -4  -6   1    6.99    0.31
  -4  -6   1    6.85    0.32
   4   6  -1    6.94    0.32
   4   6  -1    7.63    0.46
   4   6  -1    6.36    0.36
  -4   6   1    7.16    0.29
   4   6  -1    6.78    0.41
  -4   6   1    7.00    0.51
  -4   6   1    7.33    0.42
  -3  -6   1   -0.04    0.08
   3  -6  -1   -0.06    0.09
  -3  -6   1   -0.21    0.21
  -3  -6   1    0.04    0.07
   3  -6  -1    0.05    0.23
  -3  -6   1   -0.01    0.07
   3  -6  -1    0.03    0.07
  -3   6   1    0.02    0.15
   3   6  -1   -0.02    0.08
  -3   6   1   -0.02    0.07
  -3   6   1   -0.03    0.22
   3   6  -1   -0.09    0.17
  -3   6   1   -0.05    0.05
   3   6  -1   -0.16    0.15
   3   6  -1   -0.13    0.12
   2  -6  -1   -0.03    0.07
  -2  -6   1    0.09    0.08
   2  -6  -1    0.07    0.09
  -2  -6   1   -0.10    0.07
  -2  -6   1   -0.03    0.21
  -2  -6   1    0.05    0.08
  -2   6   1    0.07    0.07
  -2   6   1    0.04    0.07
  -2   6   1    0.04    0.14
  -2   6   1    0.02    0.20
   2   6  -1   -0.09    0.11
   2   6  -1    0.11    0.20
   2   6  -1    0.13    0.16
   2   6  -1   -0.05    0.07
   1  -6  -1    1.04    0.13
  -1  -6   1    0.80    0.27
   1  -6  -1    0.96    0.14
   1  -6  -1    0.98    0.16
  -1  -6   1    0.97    0.13
  -1  -6   1    1.09    0.13
  -1  -6   1    1.26    0.12
   1  -6  -1    1.41    0.26
  -1   6   1    1.18    0.21
  -1   6   1    1.14    0.14
  -1   6   1    1.12    0.26
   1   6  -1    0.84    0.12
  -1   6   1    1.23    0.16
   1   6  -1    0.84    0.20
   1   6  -1    1.30    0.17
   1   6  -1    1.25    0.27
   0  -6   1   20.64    0.61
   0  -6  -1   21.29    0.68
   0  -6   1   20.94    0.61
   0  -6  -1   21.75    0.49
   0  -6  -1   21.85    0.84
   0  -6   1   20.58    0.84
   0  -6  -1   21.10    0.62
   0  -6  -1   21.06    0.61
   0  -6   1   21.60    0.52
   0   6  -1   20.79    0.79
   0   6  -1   20.33    0.81
   0   6   1   20.91    0.61
   0   6   1   20.35    0.71
   0   6   1   20.63    0.76
   0   6   1   21.87    0.61
   0   6  -1   21.15    0.61
   0   6  -1   21.31    0.62
   0   6   1   21.61    0.63
  -1  -6  -1   12.57    0.35
   1  -6   1   12.18    0.64
  -1  -6  -1   12.54    0.43
   1  -6   1   12.49    0.33
   1  -6   1   12.09    0.42
  -1  -6  -1   12.28    0.62
   1  -6   1   12.01    0.43
  -1  -6  -1   12.48    0.51
  -1  -6  -1   12.68    0.43
   1   6   1   12.62    0.49
  -1   6  -1   11.91    0.40
  -1   6  -1   12.30    0.42
   1   6   1   13.33    0.57
  -1   6  -1   11.77    0.58
   1   6   1   12.26    0.42
  -1   6  -1   11.39    0.63
   1   6   1   12.83    0.48
   1   6   1   12.40    0.42
  -2  -6  -1   10.81    0.51
  -2  -6  -1   10.96    0.39
   2  -6   1   10.74    0.42
   2  -6   1   10.67    0.38
   2  -6   1   10.82    0.61
  -2  -6  -1   10.68    0.39
  -2  -6  -1   11.07    0.35
  -2  -6  -1   10.89    0.60
   2   6   1   10.97    0.53
   2   6   1   10.68    0.39
   2   6   1   10.61    0.37
   2   6   1   10.37    0.40
  -2   6  -1   10.05    0.61
  -2   6  -1   10.51    0.38
  -2   6  -1   10.82    0.32
   2   6   1   11.06    0.46
  -2   6  -1   10.16    0.54
  -3  -6  -1    0.84    0.19
   3  -6   1    0.62    0.10
  -3  -6  -1    0.72    0.12
   3  -6   1    0.79    0.14
   3  -6   1    0.80    0.25
  -3  -6  -1    0.86    0.14
  -3  -6  -1    0.49    0.22
  -3  -6  -1    0.94    0.15
   3   6   1    0.41    0.16
  -3   6  -1    0.86    0.32
  -3   6  -1    0.71    0.06
  -3   6  -1    0.89    0.20
   3   6   1    0.67    0.12
  -3   6  -1    0.65    0.11
   3   6   1    0.66    0.11
   3   6   1    0.90    0.13
   3   6   1    0.65    0.17
  -4  -6  -1    1.54    0.18
  -4  -6  -1    1.34    0.16
   4  -6   1    1.24    0.24
  -4  -6  -1    1.69    0.28
   4  -6   1    1.18    0.14
  -4  -6  -1    1.29    0.16
  -4  -6  -1    1.24    0.30
   4  -6   1    1.23    0.18
   4   6   1    1.15    0.20
   4   6   1    1.47    0.19
  -4   6  -1    1.49    0.16
  -4   6  -1    1.64    0.28
  -4   6  -1    1.53    0.37
   4   6   1    1.19    0.15
   4   6   1    1.38    0.22
  -5  -6  -1    8.80    0.39
   5  -6   1    8.83    0.54
  -5  -6  -1    8.76    0.33
   5  -6   1    9.11    0.34
   5  -6   1    9.04    0.40
  -5  -6  -1    9.14    0.38
  -5  -6  -1    8.72    0.55
   5   6   1    8.86    0.47
  -5   6  -1    8.73    0.67
  -5   6  -1    8.68    0.50
   5   6   1    8.62    0.37
   5   6   1    8.46    0.31
   5   6   1    8.68    0.49
  -5   6  -1    8.33    0.48
  -6  -6  -1    7.66    0.38
   6  -6   1    7.65    0.50
  -6  -6  -1    7.26    0.35
  -6  -6  -1    7.31    0.31
   6  -6   1    7.63    0.37
   6  -6   1    7.03    0.30
  -6   6  -1    7.06    0.45
   6   6   1    7.57    0.34
  -6   6  -1    6.72    0.59
   6   6   1    8.06    0.46
   6   6   1    6.62    0.72
  -6   6  -1    7.49    0.30
   6   6   1    7.70    0.28
   7  -6   1    7.16    0.48
   7  -6   1    6.63    0.36
  -7  -6  -1    7.21    0.40
  -7  -6  -1    8.16    0.37
   7   6   1    6.95    0.34
  -7   6  -1    5.51    0.41
   7   6   1    7.20    0.26
  -7   6  -1    7.24    0.29
   7   6   1    8.39    0.46
   7   6   1    6.91    0.49
  -7   6  -1    6.65    0.61
   8  -6   1    0.03    0.08
  -8  -6  -1    0.12    0.12
   8  -6   1    0.07    0.21
  -8  -6  -1    0.24    0.17
   8  -6   1   -0.05    0.13
   8   6   1   -0.06    0.16
   8   6   1    0.00    0.07
  -8   6  -1    0.21    0.17
   8   6   1    0.17    0.11
  -8   6  -1   -0.05    0.08
   8   6   1    0.16    0.20
  -8   6  -1   -0.13    0.47
   9  -6   1    0.18    0.21
  -9  -6  -1    0.03    0.14
   9  -6   1    0.12    0.14
  -9  -6  -1    0.03    0.17
  -9  -6  -1    0.90    0.37
   9  -6   1    0.06    0.09
   9   6   1   -0.04    0.07
   9   6   1    0.47    0.22
  -9   6  -1   -0.23    0.17
   9   6   1   -0.04    0.12
   9   6   1    0.13    0.19
  -9   6  -1   -0.23    0.31
 -10  -6  -1    1.13    0.25
  10  -6   1    0.91    0.21
 -10  -6  -1    1.07    0.43
  10  -6   1    0.90    0.12
  10  -6   1    1.20    0.24
 -10   6  -1    0.09    0.22
 -10   6  -1    0.64    0.43
  10   6   1    0.97    0.30
  10   6   1    0.87    0.19
  10   6   1    0.82    0.23
 -11  -6  -1    0.50    0.49
  11  -6   1    0.66    0.27
 -11  -6  -1    0.64    0.25
  11  -6   1    0.38    0.22
  11  -6   1    0.51    0.11
  11   6   1    0.88    0.24
 -11   6  -1   -0.03    0.46
  11   6   1    0.59    0.34
  11   6   1    0.79    0.19
  12  -6   1    0.09    0.10
 -12  -6  -1    1.47    0.55
  12  -6   1    0.10    0.16
 -12  -6  -1   -0.06    0.21
  12  -6   1    0.31    0.28
 -12  -6  -1    0.42    0.27
 -12   6  -1    0.77    0.47
 -12   6  -1    0.05    0.10
  12   6   1    0.06    0.36
  12   6   1    0.48    0.24
  12   6   1    0.06    0.18
  12  -7  -1    0.45    0.15
 -12  -7   1    0.43    0.24
  12  -7  -1   -0.02    0.30
 -12  -7   1    0.31    0.24
  12   7  -1    0.05    0.31
 -12   7   1    0.64    0.45
  12   7  -1    0.93    0.49
  12   7  -1    0.42    0.24
  11  -7  -1   -0.05    0.27
 -11  -7   1    0.15    0.21
  11  -7  -1    0.00    0.13
 -11  -7   1   -0.18    0.19
  11  -7  -1    0.17    0.28
 -11  -7   1    0.24    0.52
 -11   7   1    0.15    0.35
  11   7  -1   -0.11    0.19
  11   7  -1    0.04    0.29
 -11   7   1    0.06    0.15
  11   7  -1   -0.20    0.36
  10  -7  -1    2.97    0.36
  10  -7  -1    2.58    0.37
  10  -7  -1    2.48    0.24
 -10  -7   1    1.33    0.46
  10   7  -1    2.73    0.41
  10   7  -1    2.55    0.34
 -10   7   1    2.20    0.25
  10   7  -1    2.74    0.36
 -10   7   1    2.79    0.55
   9  -7  -1    3.20    0.25
   9  -7  -1    4.21    0.52
  -9  -7   1    3.50    0.39
   9  -7  -1    3.51    0.37
  -9  -7   1    3.37    0.59
  -9  -7   1    3.39    0.35
   9   7  -1    3.58    0.45
   9   7  -1    4.58    0.54
  -9   7   1    4.08    0.57
  -9   7   1    3.69    0.25
   9   7  -1    3.38    0.31
   8  -7  -1    0.07    0.10
  -8  -7   1    0.73    0.39
   8  -7  -1    0.01    0.18
  -8  -7   1    0.09    0.18
  -8  -7   1    0.04    0.16
   8  -7  -1   -0.10    0.27
   8   7  -1    0.19    0.24
   8   7  -1   -0.05    0.14
  -8   7   1   -0.01    0.18
  -8   7   1   -0.05    0.33
  -8   7   1   -0.15    0.11
   8   7  -1    0.28    0.23
   7  -7  -1    7.01    0.42
   7  -7  -1    6.89    0.32
  -7  -7   1    4.93    0.67
  -7  -7   1    6.81    0.38
   7  -7  -1    7.20    0.60
  -7  -7   1    6.91    0.42
  -7   7   1    6.71    0.32
   7   7  -1    7.02    0.38
   7   7  -1    7.11    0.52
   7   7  -1    7.33    0.51
  -6  -7   1    7.06    0.38
   6  -7  -1    7.32    0.33
   6  -7  -1    7.43    0.62
   6  -7  -1    7.34    0.41
  -6  -7   1    7.75    0.30
  -6  -7   1    7.37    0.40
   6   7  -1    7.46    0.38
   6   7  -1    6.72    0.51
   6   7  -1    7.63    0.51
  -6   7   1    7.69    0.63
  -6   7   1    7.71    0.50
  -5  -7   1    0.07    0.13
  -5  -7   1    0.04    0.10
   5  -7  -1    0.03    0.08
   5  -7  -1   -0.03    0.29
  -5  -7   1   -0.08    0.12
   5  -7  -1   -0.27    0.12
  -5   7   1    0.10    0.29
  -5   7   1    0.18    0.19
   5   7  -1    0.10    0.18
   5   7  -1    0.05    0.19
   5   7  -1   -0.05    0.11
   5   7  -1    0.15    0.20
   4  -7  -1    0.50    0.32
  -4  -7   1    0.44    0.13
  -4  -7   1    0.55    0.11
  -4  -7   1    0.28    0.14
  -4  -7   1    0.73    0.30
   4  -7  -1    0.43    0.11
   4  -7  -1    0.56    0.14
   4   7  -1    0.47    0.22
   4   7  -1    0.40    0.13
  -4   7   1    0.55    0.26
   4   7  -1    0.73    0.22
   4   7  -1    0.39    0.19
  -4   7   1    0.27    0.20
  -3  -7   1   12.59    0.44
   3  -7  -1   11.90    0.73
   3  -7  -1   11.12    0.55
  -3  -7   1   12.93    0.47
  -3  -7   1   11.11    0.73
   3  -7  -1   12.46    0.44
  -3  -7   1   12.46    0.43
  -3   7   1   11.60    0.65
  -3   7   1   13.07    0.62
   3   7  -1   12.95    0.54
  -3   7   1   12.57    0.36
   3   7  -1   11.62    0.55
  -2  -7   1    0.43    0.12
  -2  -7   1    0.39    0.11
   2  -7  -1    0.35    0.13
  -2  -7   1    0.15    0.33
   2  -7  -1    0.60    0.28
  -2  -7   1    0.38    0.12
   2  -7  -1    0.25    0.13
  -2   7   1    0.06    0.22
   2   7  -1    0.51    0.23
  -2   7   1    0.50    0.10
   2   7  -1    0.46    0.15
  -2   7   1    0.22    0.19
   2   7  -1    0.44    0.25
   2   7  -1    0.31    0.15
   1  -7  -1   -0.14    0.25
  -1  -7   1   -0.14    0.28
   1  -7  -1    0.02    0.11
  -1  -7   1   -0.02    0.09
  -1  -7   1    0.02    0.09
  -1  -7   1   -0.12    0.09
  -1   7   1   -0.12    0.21
   1   7  -1   -0.06    0.10
   1   7  -1   -0.15    0.22
   1   7  -1   -0.08    0.11
  -1   7   1   -0.02    0.09
  -1   7   1   -0.13    0.09
  -1   7   1   -0.12    0.19
   1   7  -1   -0.21    0.20
   0  -7  -1   -0.01    0.11
   0  -7   1   -0.07    0.10
   0  -7   1   -0.16    0.07
   0  -7   1   -0.10    0.27
   0  -7   1   -0.10    0.09
   0  -7  -1   -0.01    0.09
   0   7  -1   -0.04    0.09
   0   7   1   -0.27    0.20
   0   7   1   -0.05    0.09
   0   7  -1   -0.19    0.10
   0   7   1   -0.21    0.16
   0   7  -1   -0.21    0.20
   0   7  -1    0.08    0.25
   0   7   1   -0.03    0.11
   1  -7   1   -0.25    0.11
   1  -7   1   -0.09    0.26
  -1  -7  -1    0.04    0.09
  -1  -7  -1    0.06    0.09
  -1  -7  -1    0.08    0.10
   1  -7   1    0.00    0.09
  -1   7  -1   -0.20    0.19
   1   7   1   -0.13    0.11
   1   7   1   -0.03    0.19
   1   7   1   -0.18    0.18
  -1   7  -1    0.19    0.29
   1   7   1    0.13    0.11
  -1   7  -1   -0.01    0.09
   2  -7   1    5.56    0.58
   2  -7   1    6.37    0.35
  -2  -7  -1    5.93    0.31
   2  -7   1    5.69    0.23
   2  -7   1    5.72    0.30
  -2  -7  -1    6.24    0.33
  -2  -7  -1    6.46    0.27
  -2   7  -1    6.25    0.57
   2   7   1    7.14    0.36
  -2   7  -1    6.23    0.26
   2   7   1    6.36    0.39
   2   7   1    6.58    0.49
  -2   7  -1    5.60    0.49
   2   7   1    5.93    0.36
  -3  -7  -1    1.20    0.16
   3  -7   1    0.97    0.15
   3  -7   1    0.74    0.28
  -3  -7  -1    0.99    0.17
  -3  -7  -1    1.28    0.17
  -3  -7  -1    1.58    0.35
   3   7   1    1.03    0.20
  -3   7  -1    0.49    0.34
   3   7   1    1.38    0.17
   3   7   1    0.78    0.23
  -3   7  -1    0.83    0.27
  -3   7  -1    0.86    0.08
  -4  -7  -1    0.13    0.14
   4  -7   1   -0.13    0.12
   4  -7   1   -0.20    0.25
  -4  -7  -1    0.13    0.12
  -4  -7  -1   -0.05    0.11
   4  -7   1   -0.08    0.09
   4   7   1    0.08    0.18
  -4   7  -1    0.29    0.36
   4   7   1   -0.10    0.16
   4   7   1    0.03    0.10
  -4   7  -1   -0.23    0.20
  -5  -7  -1   21.12    0.68
  -5  -7  -1   20.37    0.66
   5  -7   1   21.40    0.91
  -5  -7  -1   20.92    0.62
   5  -7   1   21.46    0.72
   5  -7   1   20.30    0.62
   5   7   1   20.79    0.80
   5   7   1   21.74    0.83
   5   7   1   20.54    0.74
  -5   7  -1   20.49    0.83
   5   7   1   20.75    0.59
  -5   7  -1   21.54    1.04
   6  -7   1    0.14    0.09
   6  -7   1    0.36    0.25
  -6  -7  -1    0.10    0.14
  -6  -7  -1    0.23    0.13
   6  -7   1    0.21    0.14
  -6  -7  -1    0.22    0.16
  -6   7  -1   -0.05    0.11
   6   7   1   -0.06    0.20
   6   7   1    0.18    0.14
  -6   7  -1    0.14    0.22
   6   7   1    0.09    0.18
  -6   7  -1    0.11    0.34
   7  -7   1    0.24    0.15
   7  -7   1    0.71    0.29
   7  -7   1    0.33    0.10
  -7  -7  -1    0.80    0.40
  -7  -7  -1    0.30    0.16
  -7  -7  -1    0.25    0.19
  -7   7  -1    0.36    0.22
   7   7   1    0.87    0.22
   7   7   1   -0.10    0.23
  -7   7  -1    0.12    0.10
   7   7   1    0.26    0.14
  -7   7  -1    0.40    0.33
  -8  -7  -1    1.02    0.43
   8  -7   1    0.69    0.13
  -8  -7  -1    0.62    0.21
  -8  -7  -1    0.96    0.19
   8  -7   1    0.46    0.18
   8  -7   1    0.63    0.30
  -8   7  -1    0.54    0.14
   8   7   1    0.55    0.18
   8   7   1    0.54    0.26
   8   7   1    0.68    0.23
  -8   7  -1   -0.06    0.22
  -8   7  -1    0.80    0.34
   9  -7   1    0.18    0.12
  -9  -7  -1    1.01    0.49
  -9  -7  -1    0.34    0.18
   9  -7   1    0.22    0.28
  -9  -7  -1    0.20    0.22
   9  -7   1    0.61    0.21
  -9   7  -1    0.30    0.13
   9   7   1    0.42    0.25
  -9   7  -1    0.44    0.36
   9   7   1    0.14    0.16
   9   7   1   -0.64    0.28
  -9   7  -1   -0.12    0.24
  10  -7   1    2.70    0.37
  10  -7   1    2.11    0.21
  10  -7   1    3.36    0.37
 -10  -7  -1    2.15    0.59
 -10   7  -1    2.36    0.28
  10   7   1    2.41    0.43
  10   7   1    2.63    0.29
 -10   7  -1    2.12    0.54
  10   7   1    3.40    0.45
 -11  -7  -1    1.06    0.26
  11  -7   1    0.84    0.29
  11  -7   1    0.48    0.15
  11  -7   1    1.12    0.30
 -11   7  -1    1.12    0.52
  11   7   1    0.44    0.30
  11   7   1    0.72    0.25
 -11   7  -1    0.56    0.17
  11   7   1    0.14    0.37
  10  -8  -1    1.20    0.43
  10  -8  -1    0.95    0.29
  10  -8  -1    0.59    0.18
 -10  -8   1   -0.17    0.25
 -10  -8   1    0.44    0.25
 -10   8   1    0.83    0.20
  10   8  -1    0.58    0.25
  10   8  -1    0.83    0.37
 -10   8   1    0.98    0.52
  10   8  -1    0.99    0.41
  -9  -8   1    0.06    0.55
  -9  -8   1   -0.09    0.23
  -9  -8   1   -0.13    0.22
   9  -8  -1    0.72    0.39
   9  -8  -1   -0.02    0.24
   9  -8  -1   -0.15    0.15
  -9   8   1    0.55    0.43
   9   8  -1    0.68    0.37
  -9   8   1    0.12    0.28
  -9   8   1    0.41    0.15
   9   8  -1   -0.01    0.31
   9   8  -1   -0.05    0.21
   8  -8  -1   -0.01    0.14
  -8  -8   1   -0.14    0.19
  -8  -8   1   -0.24    0.21
   8  -8  -1    0.14    0.21
  -8  -8   1   -1.18    0.49
   8  -8  -1   -0.13    0.35
   8   8  -1    0.25    0.31
   8   8  -1    0.57    0.29
  -8   8   1    0.40    0.36
  -8   8   1    0.35    0.28
   8   8  -1   -0.03    0.20
  -8   8   1   -0.11    0.15
  -7  -8   1    4.07    0.62
   7  -8  -1    3.43    0.50
  -7  -8   1    3.67    0.37
   7  -8  -1    3.35    0.28
  -7  -8   1    3.46    0.39
   7  -8  -1    3.80    0.37
  -7   8   1    3.56    0.53
  -7   8   1    3.17    0.31
   7   8  -1    3.91    0.51
   7   8  -1    4.35    0.53
   7   8  -1    3.29    0.34
   6  -8  -1   -0.09    0.11
  -6  -8   1    0.25    0.20
  -6  -8   1   -0.02    0.12
  -6  -8   1   -0.22    0.15
  -6  -8   1    0.78    0.42
   6  -8  -1    0.42    0.20
   6  -8  -1    0.06    0.36
  -6   8   1   -0.16    0.32
  -6   8   1    0.28    0.25
   6   8  -1    0.42    0.27
   6   8  -1    0.07    0.25
   6   8  -1    0.20    0.15
  -6   8   1    0.27    0.14
   5  -8  -1    3.37    0.35
   5  -8  -1    3.05    0.26
  -5  -8   1    3.59    0.31
  -5  -8   1    3.70    0.27
   5  -8  -1    3.06    0.49
  -5  -8   1    3.55    0.33
  -5  -8   1    5.80    0.77
   5   8  -1    3.36    0.32
  -5   8   1    3.69    0.42
  -5   8   1    3.17    0.28
   5   8  -1    2.50    0.37
   5   8  -1    3.71    0.46
   5   8  -1    3.10    0.27
  -5   8   1    3.22    0.51
  -4  -8   1    0.11    0.16
   4  -8  -1    0.14    0.17
   4  -8  -1    0.19    0.38
  -4  -8   1    0.06    0.14
  -4  -8   1    0.08    0.13
  -4  -8   1    0.79    0.39
   4  -8  -1    0.10    0.11
  -4   8   1    0.41    0.33
   4   8  -1    0.64    0.26
  -4   8   1    0.12    0.12
   4   8  -1    0.19    0.16
   4   8  -1    0.23    0.22
  -4   8   1    0.38    0.25
   4   8  -1    0.20    0.23
   3  -8  -1    4.01    0.54
   3  -8  -1    4.20    0.28
   3  -8  -1    4.08    0.34
  -3  -8   1    5.45    0.72
  -3  -8   1    4.98    0.34
  -3  -8   1    4.34    0.30
  -3  -8   1    4.75    0.30
  -3   8   1    4.19    0.36
  -3   8   1    4.34    0.52
   3   8  -1    4.20    0.40
   3   8  -1    4.83    0.32
   3   8  -1    3.95    0.51
  -3   8   1    5.14    0.49
   3   8  -1    4.61    0.45
  -2  -8   1    2.76    0.24
   2  -8  -1    2.79    0.52
  -2  -8   1    3.06    0.49
  -2  -8   1    2.87    0.26
  -2  -8   1    2.72    0.27
   2  -8  -1    2.54    0.29
   2  -8  -1    2.56    0.24
   2   8  -1    3.12    0.43
   2   8  -1    3.21    0.29
  -2   8   1    3.22    0.44
  -2   8   1    2.65    0.36
   2   8  -1    3.18    0.35
   2   8  -1    3.01    0.41
  -1  -8   1    0.95    0.18
  -1  -8   1    1.43    0.40
   1  -8  -1    1.28    0.17
  -1  -8   1    1.29    0.16
   1  -8  -1    1.03    0.40
   1  -8  -1    1.01    0.17
  -1  -8   1    1.04    0.16
  -1   8   1    1.25    0.33
   1   8  -1    1.34    0.22
  -1   8   1    1.34    0.28
   1   8  -1    1.35    0.31
   1   8  -1    1.13    0.18
   1   8  -1    1.18    0.33
  -1   8   1    1.00    0.17
  -1   8   1    1.09    0.17
   0  -8   1    3.13    0.20
   0  -8   1    3.00    0.28
   0  -8  -1    2.87    0.49
   0  -8   1    3.43    0.27
   0  -8   1    2.63    0.49
   0  -8  -1    2.89    0.27
   0   8  -1    3.09    0.27
   0   8   1    3.38    0.29
   0   8   1    3.29    0.40
   0   8  -1    3.42    0.48
   0   8  -1    2.91    0.28
   0   8   1    3.06    0.27
   0   8   1    2.87    0.46
  -1  -8  -1   -0.04    0.12
   1  -8   1    0.00    0.11
  -1  -8  -1   -0.04    0.35
  -1  -8  -1    0.07    0.15
   1  -8   1    0.07    0.14
   1  -8   1    0.05    0.09
   1  -8   1   -0.59    0.32
  -1   8  -1    0.06    0.12
  -1   8  -1    0.51    0.36
  -1   8  -1   -0.16    0.24
   1   8   1    0.43    0.24
  -1   8  -1   -0.08    0.11
   1   8   1   -0.01    0.12
   1   8   1   -0.01    0.22
   1   8   1   -0.09    0.15
  -2  -8  -1    0.96    0.43
   2  -8   1    0.68    0.17
  -2  -8  -1    0.65    0.14
  -2  -8  -1    0.52    0.16
  -2  -8  -1    0.34    0.14
   2  -8   1    0.53    0.37
   2  -8   1    0.64    0.14
  -2   8  -1    0.58    0.37
   2   8   1    0.54    0.19
   2   8   1    0.74    0.21
   2   8   1    0.47    0.15
   2   8   1    0.44    0.26
  -2   8  -1    0.91    0.27
   3  -8   1    0.43    0.12
   3  -8   1    0.07    0.16
  -3  -8  -1    0.70    0.17
  -3  -8  -1    0.34    0.15
   3  -8   1    0.47    0.39
  -3  -8  -1    0.76    0.39
  -3  -8  -1    0.53    0.16
   3   8   1    0.30    0.16
   3   8   1    0.09    0.19
   3   8   1    0.36    0.25
   3   8   1    0.33    0.16
  -3   8  -1    0.68    0.28
  -3   8  -1    0.44    0.14
  -3   8  -1    0.54    0.35
   4  -8   1    3.49    0.26
  -4  -8  -1    3.32    0.32
  -4  -8  -1    4.08    0.32
   4  -8   1    3.83    0.50
   4  -8   1    4.18    0.36
  -4  -8  -1    3.99    0.32
  -4  -8  -1    3.77    0.56
   4   8   1    3.18    0.40
  -4   8  -1    4.30    0.54
  -4   8  -1    3.68    0.29
   4   8   1    4.48    0.49
  -4   8  -1    4.79    0.61
   4   8   1    4.15    0.35
  -5  -8  -1   -0.41    0.39
   5  -8   1    0.04    0.11
   5  -8   1   -0.10    0.32
  -5  -8  -1    0.02    0.17
   5  -8   1    0.23    0.18
  -5  -8  -1   -0.12    0.14
  -5  -8  -1    0.23    0.18
   5   8   1    0.69    0.27
  -5   8  -1    0.14    0.28
   5   8   1   -0.01    0.17
   5   8   1    0.31    0.22
  -5   8  -1   -0.27    0.13
  -6  -8  -1    0.05    0.42
   6  -8   1    0.54    0.38
  -6  -8  -1    0.23    0.21
  -6  -8  -1    0.21    0.16
   6  -8   1   -0.06    0.12
  -6  -8  -1   -0.03    0.18
   6  -8   1   -0.04    0.18
  -6   8  -1   -0.08    0.14
  -6   8  -1   -0.18    0.35
   6   8   1   -0.13    0.17
  -6   8  -1   -0.10    0.27
   6   8   1   -0.10    0.25
   6   8   1    0.20    0.26
   7  -8   1    0.03    0.13
  -7  -8  -1    0.02    0.22
  -7  -8  -1   -0.18    0.18
  -7  -8  -1    0.21    0.47
   7  -8   1   -0.22    0.19
   7  -8   1    0.73    0.38
   7   8   1    0.27    0.30
  -7   8  -1    0.31    0.38
   7   8   1   -0.34    0.27
   7   8   1    0.16    0.18
  -7   8  -1   -0.06    0.15
  -7   8  -1   -0.13    0.30
   8  -8   1   -0.19    0.13
  -8  -8  -1    0.11    0.21
  -8  -8  -1    0.55    0.55
  -8  -8  -1   -0.29    0.22
   8  -8   1   -0.09    0.22
   8  -8   1    0.49    0.40
   8   8   1    0.56    0.36
  -8   8  -1    0.04    0.41
   8   8   1    0.21    0.19
   8   8   1   -0.01    0.27
  -8   8  -1    0.62    0.32
  -8   8  -1   -0.03    0.15
  -9  -8  -1    1.77    0.30
   9  -8   1    1.79    0.44
   9  -8   1    1.56    0.28
   9  -8   1    1.93    0.23
  -9  -8  -1    1.93    0.33
   9   8   1    1.82    0.34
   9   8   1    1.93    0.41
  -9   8  -1    1.54    0.52
   9   8   1    1.44    0.28
  -9   8  -1    1.86    0.24
  10  -8   1   -0.67    0.43
 -10  -8  -1    0.04    0.26
 -10  -8  -1    0.56    0.27
  10  -8   1    0.15    0.17
  10   8   1    0.02    0.37
 -10   8  -1    0.06    0.21
  10   8   1    0.41    0.40
 -10   8  -1   -0.71    0.44
  10   8   1   -0.06    0.24
  -8  -9   1   -0.21    0.28
   8  -9  -1    0.98    0.56
   8  -9  -1    0.18    0.28
   8  -9  -1   -0.02    0.21
  -8  -9   1    0.08    0.27
   8   9  -1    0.14    0.40
   8   9  -1    0.49    0.39
   8   9  -1   -0.25    0.25
  -8   9   1    0.07    0.40
  -8   9   1   -0.03    0.37
   7  -9  -1   -0.40    0.25
  -7  -9   1   -0.18    0.18
  -7  -9   1   -0.40    0.25
   7  -9  -1   -0.06    0.50
  -7  -9   1   -0.06    0.22
   7  -9  -1   -0.02    0.18
   7   9  -1    0.17    0.34
   7   9  -1   -0.24    0.22
  -7   9   1   -0.28    0.20
  -7   9   1    0.69    0.41
   7   9  -1   -0.09    0.34
  -7   9   1   -0.13    0.33
  -6  -9   1    0.22    0.24
   6  -9  -1   -0.30    0.47
  -6  -9   1    0.16    0.18
   6  -9  -1   -0.13    0.16
   6  -9  -1    0.55    0.28
  -6  -9   1   -0.66    0.50
  -6  -9   1    0.05    0.23
  -6   9   1    0.96    0.39
   6   9  -1   -0.06    0.32
   6   9  -1    0.12    0.36
   6   9  -1   -0.14    0.21
  -6   9   1   -0.38    0.18
  -6   9   1    0.53    0.33
   5  -9  -1   -0.01    0.23
   5  -9  -1   -0.84    0.93
  -5  -9   1   -0.88    0.53
  -5  -9   1    0.03    0.21
   5  -9  -1    0.24    0.16
  -5  -9   1    0.12    0.19
   5   9  -1    0.00    0.21
  -5   9   1    0.11    0.17
  -5   9   1    0.50    0.34
   5   9  -1   -0.21    0.33
   5   9  -1   -0.07    0.27
  -5   9   1    0.40    0.34
  -4  -9   1   -0.84    0.50
   4  -9  -1   -0.14    0.14
  -4  -9   1    0.07    0.19
   4  -9  -1   -0.13    0.46
   4  -9  -1    0.28    0.21
  -4  -9   1    0.08    0.17
  -4  -9   1   -0.01    0.19
   4   9  -1    0.03    0.20
   4   9  -1    0.16    0.27
   4   9  -1   -0.33    0.32
  -4   9   1   -0.06    0.17
   4   9  -1    0.12    0.25
  -4   9   1    0.32    0.35
   3  -9  -1   -0.18    0.14
  -3  -9   1    0.00    0.18
  -3  -9   1   -0.25    0.17
  -3  -9   1   -0.29    0.45
   3  -9  -1   -0.04    0.21
  -3  -9   1    0.21    0.19
   3   9  -1    0.21    0.25
  -3   9   1    0.26    0.37
  -3   9   1   -0.04    0.15
   3   9  -1   -0.23    0.34
  -3   9   1    0.26    0.31
   3   9  -1    0.00    0.19
   3   9  -1    0.18    0.28
  -2  -9   1    0.22    0.18
  -2  -9   1    0.03    0.18
   2  -9  -1   -0.16    0.13
   2  -9  -1    0.64    0.54
  -2  -9   1   -0.05    0.16
   2  -9  -1    0.06    0.18
  -2  -9   1   -0.03    0.47
  -2   9   1    0.09    0.13
   2   9  -1    0.49    0.34
  -2   9   1   -0.22    0.33
  -2   9   1   -0.12    0.15
   2   9  -1   -0.23    0.31
  -2   9   1    0.53    0.32
   2   9  -1    0.10    0.23
   1  -9  -1   -0.03    0.19
   1  -9  -1    0.05    0.52
  -1  -9   1   -0.69    0.42
  -1  -9   1   -0.14    0.17
   1  -9  -1   -0.24    0.14
  -1  -9   1   -0.11    0.16
  -1  -9   1    0.15    0.14
   1   9  -1   -0.14    0.20
  -1   9   1   -0.05    0.30
  -1   9   1   -0.09    0.16
   1   9  -1    0.06    0.16
   1   9  -1   -0.08    0.33
  -1   9   1    0.06    0.28
  -1   9   1    0.02    0.15
   1   9  -1    0.53    0.32
   0  -9   1    0.51    0.18
   0  -9   1    0.14    0.17
   0  -9  -1    0.17    0.52
   0  -9  -1    0.42    0.21
   0  -9   1    0.32    0.45
   0  -9  -1    0.55    0.19
   0   9   1    0.43    0.17
   0   9  -1    0.37    0.34
   0   9  -1    0.46    0.18
   0   9   1    0.68    0.34
   0   9  -1   -0.03    0.16
   0   9   1    0.68    0.20
   0   9  -1    0.51    0.34
   0   9   1    0.80    0.32
   1  -9   1    1.72    0.23
  -1  -9  -1    2.47    0.27
   1  -9   1    1.98    0.23
   1  -9   1    2.55    0.59
  -1  -9  -1    2.31    0.28
  -1  -9  -1    1.58    0.55
   1   9   1    1.63    0.24
   1   9   1    2.55    0.41
   1   9   1    2.41    0.32
  -1   9  -1    2.19    0.29
   1   9   1    2.29    0.28
  -1   9  -1    2.17    0.40
  -1   9  -1    2.19    0.49
   2  -9   1    0.37    0.16
  -2  -9  -1    1.11    0.56
  -2  -9  -1    0.49    0.20
  -2  -9  -1    0.50    0.20
   2  -9   1    0.31    0.20
   2  -9   1    0.13    0.45
   2   9   1    0.84    0.30
  -2   9  -1    0.12    0.16
  -2   9  -1    0.03    0.11
  -2   9  -1    0.66    0.42
  -2   9  -1    0.60    0.35
   2   9   1    0.19    0.27
   2   9   1    0.38    0.20
   2   9   1    0.93    0.25
   3  -9   1   -0.02    0.14
  -3  -9  -1    0.55    0.55
  -3  -9  -1    0.01    0.19
   3  -9   1   -0.24    0.44
  -3  -9  -1    0.35    0.23
   3  -9   1    0.18    0.21
   3   9   1   -0.05    0.17
   3   9   1    0.77    0.30
  -3   9  -1   -0.19    0.18
  -3   9  -1    0.05    0.48
   3   9   1    0.11    0.25
   3   9   1   -0.07    0.17
  -3   9  -1    0.43    0.37
  -4  -9  -1    1.29    0.59
   4  -9   1    1.03    0.23
  -4  -9  -1    1.27    0.24
   4  -9   1    0.66    0.49
   4  -9   1    0.85    0.19
  -4  -9  -1    0.99    0.24
  -4  -9  -1    1.13    0.23
   4   9   1    1.30    0.35
   4   9   1    1.11    0.25
   4   9   1    0.78    0.27
  -4   9  -1    0.88    0.43
  -4   9  -1    0.85    0.20
  -4   9  -1    1.02    0.41
  -5  -9  -1    1.80    0.29
   5  -9   1    1.33    0.29
  -5  -9  -1    1.37    0.67
   5  -9   1    1.22    0.20
  -5  -9  -1    1.66    0.29
   5  -9   1    1.34    0.59
   5   9   1    1.18    0.37
   5   9   1    1.41    0.27
  -5   9  -1    0.80    0.21
  -5   9  -1    1.66    0.45
   5   9   1    1.67    0.34
  -6  -9  -1    0.09    0.22
  -6  -9  -1    0.22    0.79
   6  -9   1   -0.46    0.23
   6  -9   1    0.22    0.49
   6  -9   1   -0.06    0.16
  -6  -9  -1   -0.04    0.25
  -6  -9  -1   -0.06    0.24
   6   9   1   -0.15    0.33
   6   9   1    0.14    0.24
  -6   9  -1   -0.28    0.19
  -6   9  -1   -0.34    0.35
   6   9   1    0.67    0.36
  -6   9  -1    0.09    0.41
   7  -9   1    1.47    0.54
   7  -9   1   -0.04    0.17
   7  -9   1   -0.54    0.26
  -7  -9  -1    0.19    0.27
  -7  -9  -1   -0.22    0.21
  -7  -9  -1    0.09    0.27
  -7   9  -1    0.24    0.38
   7   9   1    0.00    0.25
   7   9   1    0.75    0.33
  -7   9  -1   -0.47    0.40
   7   9   1    0.26    0.37
  -8  -9  -1   -0.04    0.30
   8  -9   1    0.67    0.57
   8   9   1    0.25    0.29
   8   9   1    0.51    0.45
  -5 -10   1   -0.09    0.28
   5 -10  -1    0.00    0.35
   5 -10  -1   -0.53    0.62
   5 -10  -1    0.25    0.34
   5  10  -1    0.05    0.29
  -5  10   1    0.17    0.44
   5  10  -1    0.35    0.39
   5  10  -1    0.79    0.45
  -4 -10   1    1.74    0.31
  -4 -10   1    1.91    0.31
   4 -10  -1    1.66    0.35
   4 -10  -1    0.91    0.71
   4 -10  -1    1.72    0.26
  -4  10   1    2.12    0.48
   4  10  -1    0.69    0.30
   4  10  -1    1.46    0.51
   4  10  -1    1.31    0.39
  -4  10   1    1.07    0.47
  -3 -10   1    0.07    0.25
   3 -10  -1   -0.18    0.20
   3 -10  -1   -0.05    0.31
   3 -10  -1   -0.58    0.66
  -3 -10   1   -0.32    0.76
  -3  10   1   -0.28    0.36
   3  10  -1   -0.42    0.46
  -3  10   1    0.73    0.43
   3  10  -1   -0.02    0.33
   3  10  -1   -0.52    0.31
   3  10  -1   -0.34    0.25
  -2 -10   1    0.89    0.70
   2 -10  -1    0.77    0.71
  -2 -10   1    0.42    0.27
  -2 -10   1    0.72    0.28
   2 -10  -1    0.51    0.22
   2 -10  -1    1.29    0.30
   2  10  -1    1.67    0.47
   2  10  -1    1.10    0.29
   2  10  -1    0.81    0.30
  -2  10   1    2.08    0.47
   2  10  -1    0.88    0.38
  -2  10   1    1.47    0.42
  -1 -10   1    1.25    0.28
  -1 -10   1    1.01    0.26
   1 -10  -1    0.94    0.25
   1 -10  -1   -0.20    0.67
  -1 -10   1    0.70    0.70
   1 -10  -1    1.09    0.30
  -1  10   1    1.69    0.43
   1  10  -1    1.61    0.39
  -1  10   1    1.66    0.40
   1  10  -1    1.44    0.42
   1  10  -1    1.48    0.50
   0 -10   1    1.72    0.30
   0 -10  -1    1.89    0.31
   0 -10  -1    1.24    0.70
   0 -10   1    1.79    0.66
   0 -10   1    1.12    0.26
   0 -10  -1    2.11    0.32
   0  10  -1    1.68    0.47
   0  10  -1    1.62    0.46
   0  10   1    2.06    0.39
   0  10   1    2.50    0.49
   1 -10   1   -0.37    0.66
   1 -10   1   -0.14    0.21
  -1 -10  -1    1.18    0.72
  -1 -10  -1   -0.01    0.25
  -1 -10  -1    0.25    0.26
   1 -10   1   -0.08    0.25
   1  10   1   -0.18    0.29
  -1  10  -1    0.55    0.43
   1  10   1    1.33    0.44
  -1  10  -1    0.09    0.20
   1  10   1    0.55    0.26
   1  10   1    0.49    0.43
  -1  10  -1    0.47    0.47
   2 -10   1    0.39    0.20
  -2 -10  -1    1.59    0.76
  -2 -10  -1    0.97    0.27
   2 -10   1    0.42    0.28
   2 -10   1    0.44    0.65
  -2 -10  -1    0.56    0.26
   2  10   1    0.69    0.29
  -2  10  -1    0.26    0.48
   2  10   1    0.50    0.27
   2  10   1    0.67    0.25
   2  10   1    1.10    0.41
  -2  10  -1    0.28    0.47
  -3 -10  -1    2.12    0.35
   3 -10   1    1.88    0.74
   3 -10   1    1.38    0.25
   3 -10   1    2.08    0.31
  -3 -10  -1    1.58    0.33
   3  10   1    1.15    0.47
  -3  10  -1    0.97    0.49
   3  10   1    1.81    0.36
  -3  10  -1    2.65    0.55
   3  10   1    1.35    0.35
   4 -10   1    0.41    0.64
  -4 -10  -1    0.02    0.28
  -4 -10  -1   -0.08    0.29
   4 -10   1    0.52    0.21
   4 -10   1   -0.09    0.30
   4  10   1    1.42    0.48
  -4  10  -1    0.18    0.47
   4  10   1   -0.08    0.35
  -4  10  -1    0.48    0.46
   4  10   1    0.33    0.30
  16   0  -2   -0.24    0.36
  16   0  -2    0.00    0.17
 -16   0   2   -0.29    0.22
 -15   0   2    0.27    0.23
  15   0  -2    0.00    0.30
  15   0  -2   -0.25    0.14
 -15   0   2    0.10    0.26
  14   0  -2    2.44    0.24
  14   0  -2    2.40    0.34
 -14   0   2    2.12    0.33
 -13   0   2   -0.14    0.15
 -13   0   2    0.21    0.23
  13   0  -2   -0.06    0.10
  13   0  -2    0.16    0.24
 -12   0   2    0.28    0.20
  12   0  -2   -0.05    0.08
  12   0  -2   -0.30    0.16
 -12   0   2   -0.15    0.14
  11   0  -2   -0.05    0.07
  11   0  -2    0.06    0.14
 -11   0   2   -0.11    0.18
 -11   0   2   -0.01    0.13
  10   0  -2   16.51    0.62
 -10   0   2   15.55    0.60
 -10   0   2   17.27    0.65
  10   0  -2   16.69    0.46
  -9   0   2   -0.06    0.12
   9   0  -2   -0.03    0.10
   9   0  -2    0.02    0.06
  -9   0   2    0.03    0.11
   8   0  -2   11.13    0.44
  -8   0   2   11.73    0.46
  -8   0   2   10.19    0.41
   8   0  -2   11.39    0.33
   7   0  -2   -0.11    0.08
  -7   0   2   -0.13    0.10
   7   0  -2   -0.08    0.04
  -7   0   2   -0.04    0.08
   6   0  -2    0.55    0.10
   6   0  -2    0.61    0.04
  -6   0   2    0.67    0.12
   6   0  -2    0.69    0.03
   6   0  -2    0.72    0.07
  -6   0   2    0.67    0.11
  -5   0   2   -0.01    0.02
   5   0  -2    0.02    0.01
   5   0  -2   -0.01    0.03
  -5   0   2    0.01    0.01
  -5   0   2   -0.02    0.06
   5   0  -2    0.04    0.03
  -5   0   2   -0.05    0.08
   4   0  -2  102.36    2.06
  -4   0   2  100.73    2.06
   4   0  -2   98.61    2.06
  -4   0   2   97.98    2.04
  -4   0   2  103.13    2.16
   4   0  -2   98.68    2.06
  -4   0   2  101.75    2.12
  -3   0   2   -0.07    0.05
   3   0  -2    0.08    0.07
  -3   0   2    0.00    0.02
  -3   0   2   -0.02    0.02
   3   0  -2   -0.01    0.03
   3   0  -2   -0.02    0.02
   2   0  -2    8.31    0.19
  -2   0   2    8.21    0.21
  -2   0   2    6.91    0.19
   2   0  -2    8.09    0.20
   2   0  -2    8.36    0.21
  -2   0   2    7.66    0.19
  -1   0   2    0.01    0.01
   1   0  -2    0.00    0.01
  -1   0   2   -0.02    0.01
   1   0  -2   -0.02    0.02
   1   0  -2    0.01    0.02
  -1   0   2   -0.01    0.01
   0   0   2    2.96    0.10
   0   0  -2    3.10    0.10
   0   0   2    3.12    0.11
   0   0  -2    3.12    0.11
   1   0   2    0.01    0.03
   1   0   2    0.03    0.02
  -1   0  -2    0.01    0.03
   1   0   2    0.01    0.03
  -1   0  -2   -0.01    0.02
  -1   0  -2    0.00    0.02
   2   0   2  371.88    7.59
  -2   0  -2  367.25    7.61
   2   0   2  363.98    7.58
  -2   0  -2  374.38    7.81
   2   0   2  360.12    7.62
  -2   0  -2  370.10    7.62
  -3   0  -2    0.03    0.02
  -3   0  -2    0.00    0.09
  -3   0  -2   -0.02    0.02
  -3   0  -2    0.00    0.04
   3   0   2   -0.04    0.03
   3   0   2    0.04    0.02
   3   0   2    0.00    0.02
   4   0   2  153.26    3.17
  -4   0  -2  157.89    3.22
   4   0   2  153.93    3.16
  -4   0  -2  159.31    3.21
  -4   0  -2  138.08    3.28
  -4   0  -2  151.44    3.12
   4   0   2  154.30    3.20
  -5   0  -2    0.01    0.07
   5   0   2   -0.02    0.05
   5   0   2    0.00    0.02
  -5   0  -2    0.03    0.04
   5   0   2    0.04    0.03
  -5   0  -2    0.23    0.15
  -5   0  -2   -0.03    0.04
  -5   0  -2    0.09    0.08
  -6   0  -2  183.84    3.81
   6   0   2  180.43    3.63
   6   0   2  182.55    3.78
   6   0   2  172.19    3.63
  -6   0  -2  172.18    3.89
  -6   0  -2  177.46    3.66
  -6   0  -2  179.91    3.80
   7   0   2    0.02    0.08
  -7   0  -2   -0.04    0.05
  -7   0  -2   -0.05    0.17
   7   0   2    0.03    0.03
  -7   0  -2   -0.06    0.09
  -7   0  -2    0.02    0.05
  -7   0  -2    0.07    0.11
  -8   0  -2   -0.05    0.11
   8   0   2   -0.02    0.03
  -8   0  -2    0.05    0.11
  -8   0  -2    0.00    0.05
   8   0   2   -0.03    0.09
  -8   0  -2    0.15    0.06
  -8   0  -2    0.04    0.18
   8   0   2   -0.02    0.03
  -9   0  -2    0.03    0.07
  -9   0  -2   -0.08    0.11
   9   0   2   -0.01    0.03
  -9   0  -2   -0.05    0.14
  -9   0  -2    0.03    0.21
   9   0   2    0.00    0.03
   9   0   2   -0.07    0.11
  -9   0  -2    0.02    0.06
 -10   0  -2    9.53    0.48
  10   0   2    9.68    0.25
 -10   0  -2    9.36    0.28
 -10   0  -2    9.75    0.30
 -10   0  -2    9.27    0.55
  10   0   2    9.77    0.25
  10   0   2    9.16    0.45
 -11   0  -2   -0.12    0.16
  11   0   2   -0.03    0.03
 -11   0  -2    0.25    0.24
  11   0   2    0.00    0.04
  11   0   2   -0.13    0.16
 -12   0  -2    0.31    0.29
  12   0   2    0.14    0.18
  13   0   2   -0.03    0.22
 -13   0  -2    0.02    0.28
  14   0   2    1.44    0.22
  14   0   2    1.19    0.30
 -14   0  -2    2.35    0.41
  15   0   2    0.22    0.20
 -15   0  -2    0.32    0.32
  15   0   2    0.29    0.32
 -16  -1   2    1.51    0.33
  16  -1  -2    2.32    0.39
  16  -1  -2    1.86    0.28
  16   1  -2    1.46    0.42
  16   1  -2    1.81    0.19
 -16   1   2    2.28    0.41
 -16   1   2    1.79    0.38
 -15  -1   2    0.62    0.24
  15  -1  -2    0.42    0.19
  15  -1  -2    0.83    0.29
  15   1  -2    0.01    0.32
  15   1  -2    0.64    0.14
 -15   1   2    0.70    0.25
 -15   1   2    0.61    0.31
 -14  -1   2    0.36    0.18
  14  -1  -2    0.35    0.15
  14  -1  -2    0.08    0.25
  14   1  -2    0.02    0.26
  14   1  -2    0.24    0.12
 -14   1   2    0.47    0.22
 -14   1   2    0.43    0.28
 -13  -1   2    1.33    0.28
  13  -1  -2    2.14    0.22
  13  -1  -2    1.77    0.28
 -13   1   2    1.41    0.32
  13   1  -2    1.80    0.31
  13   1  -2    2.10    0.18
 -13   1   2    1.76    0.30
  12  -1  -2    2.97    0.34
 -12  -1   2    3.35    0.33
  12  -1  -2    3.50    0.24
 -12   1   2    3.39    0.39
  12   1  -2    3.40    0.39
 -12   1   2    3.35    0.33
  12   1  -2    3.10    0.19
  11  -1  -2    0.76    0.18
 -11  -1   2    0.55    0.18
 -11  -1   2    0.48    0.20
  11  -1  -2    0.39    0.10
 -11   1   2    0.39    0.18
  11   1  -2    0.44    0.08
 -11   1   2    0.23    0.24
  11   1  -2    0.21    0.18
  10  -1  -2   20.73    0.58
  10  -1  -2   19.88    0.68
 -10  -1   2   20.00    0.69
 -10  -1   2   21.91    0.71
  10   1  -2   20.71    0.52
  10   1  -2   20.29    0.74
  10   1  -2   20.73    0.46
  10   1  -2   20.67    0.48
 -10   1   2   21.74    0.78
 -10   1   2   20.86    0.69
  -9  -1   2    0.52    0.07
   9  -1  -2    0.56    0.12
  -9  -1   2    0.56    0.06
   9  -1  -2    0.52    0.09
  -9  -1   2    0.48    0.13
  -9  -1   2    0.61    0.16
   9   1  -2    0.55    0.07
  -9   1   2    0.53    0.14
   9   1  -2    0.47    0.06
   9   1  -2    0.65    0.17
  -9   1   2    0.86    0.20
   9   1  -2    0.45    0.05
  -8  -1   2    0.17    0.07
   8  -1  -2    0.16    0.06
  -8  -1   2    0.20    0.03
  -8  -1   2    0.12    0.11
  -8  -1   2    0.26    0.11
   8  -1  -2    0.30    0.09
   8   1  -2    0.22    0.10
   8   1  -2    0.18    0.05
   8   1  -2    0.19    0.06
   8   1  -2    0.23    0.04
  -8   1   2    0.27    0.11
  -8   1   2    0.35    0.16
  -7  -1   2    0.05    0.09
  -7  -1   2   -0.04    0.08
   7  -1  -2   -0.08    0.06
  -7  -1   2   -0.03    0.03
  -7  -1   2   -0.05    0.05
   7  -1  -2   -0.07    0.05
   7   1  -2    0.05    0.09
   7   1  -2    0.00    0.05
   7   1  -2    0.01    0.03
  -7   1   2   -0.03    0.08
  -7   1   2   -0.16    0.12
   6  -1  -2   19.06    0.49
  -6  -1   2   19.74    0.55
  -6  -1   2   18.67    0.48
  -6   1   2   18.62    0.52
   6   1  -2   19.32    0.42
  -6   1   2   18.84    0.61
   6   1  -2   18.27    0.59
   6   1  -2   18.11    0.45
   6   1  -2   18.51    0.49
  -5  -1   2   17.80    0.46
   5  -1  -2   17.19    0.37
   5  -1  -2   16.79    0.44
   5  -1  -2   17.96    0.39
   5   1  -2   16.45    0.53
   5   1  -2   16.74    0.46
  -5   1   2   17.51    0.47
  -5   1   2   17.97    0.55
   5   1  -2   17.62    0.40
   5   1  -2   17.80    0.38
   4  -1  -2    0.17    0.02
   4  -1  -2    0.11    0.04
   4  -1  -2    0.17    0.03
  -4  -1   2    0.16    0.03
  -4  -1   2    0.20    0.06
  -4  -1   2    0.15    0.05
  -4   1   2    0.18    0.02
   4   1  -2    0.12    0.08
   4   1  -2    0.13    0.02
   4   1  -2    0.14    0.03
  -4   1   2    0.15    0.05
  -4   1   2    0.24    0.09
   4   1  -2    0.01    0.04
  -4   1   2    0.16    0.04
  -4   1   2    0.20    0.02
  -3  -1   2  219.64    4.57
  -3  -1   2  223.10    4.48
   3  -1  -2  207.21    4.60
   3  -1  -2  218.14    4.45
   3  -1  -2  239.30    4.63
  -3  -1   2  219.27    4.56
   3  -1  -2  220.44    4.63
   3  -1  -2  220.49    4.54
  -3   1   2  203.78    4.52
   3   1  -2  225.97    4.60
  -3   1   2  216.27    4.51
   3   1  -2  224.16    4.63
  -3   1   2  219.15    4.45
  -3   1   2  217.60    4.54
   2  -1  -2  320.87    6.48
  -2  -1   2  323.03    6.78
   2  -1  -2  310.81    6.56
   2  -1  -2  313.55    6.59
  -2  -1   2  317.99    6.54
   2  -1  -2  310.05    6.62
  -2  -1   2  309.21    6.58
  -2   1   2  338.38    6.59
  -2   1   2  338.79    6.53
  -2   1   2  305.00    6.62
  -2   1   2  317.02    6.56
  -2   1   2  317.51    6.61
   2   1  -2  323.71    6.65
   2   1  -2  308.01    6.58
   1  -1  -2   20.00    0.48
   1  -1  -2   18.53    0.48
  -1  -1   2   20.43    0.51
  -1  -1   2   21.38    0.46
   1  -1  -2   21.15    0.47
   1  -1  -2   20.43    0.47
   1  -1  -2   21.02    0.46
   1   1  -2   21.93    0.52
  -1   1   2   20.70    0.47
   1   1  -2   21.17    0.46
  -1   1   2   18.99    0.47
  -1   1   2   19.77    0.45
   0  -1  -2   22.64    0.52
   0  -1   2   21.83    0.54
   0  -1  -2   21.23    0.51
   0  -1  -2   22.05    0.50
   0  -1  -2   22.54    0.53
   0  -1   2   23.34    0.50
   0   1   2   23.50    0.52
   0   1   2   23.19    0.52
   0   1   2   21.58    0.50
   0   1  -2   23.45    0.50
   0   1   2   22.66    0.51
   0   1  -2   22.71    0.55
  -1  -1  -2   23.77    0.55
  -1  -1  -2   24.53    0.58
  -1  -1  -2   24.56    0.57
   1  -1   2   25.34    0.59
   1  -1   2   24.67    0.54
   1   1   2   24.98    0.56
   1   1   2   25.11    0.56
   1   1   2   25.25    0.58
  -1   1  -2   24.90    0.54
   1   1   2   25.76    0.59
  -1   1  -2   25.41    0.55
  -1   1  -2   24.30    0.59
   1   1   2   25.23    0.55
  -2  -1  -2    2.81    0.11
  -2  -1  -2    2.83    0.15
  -2  -1  -2    2.97    0.14
   2  -1   2    2.93    0.13
   2  -1   2    3.01    0.11
   2  -1   2    2.90    0.10
   2   1   2    2.57    0.12
  -2   1  -2    3.06    0.14
  -2   1  -2    2.97    0.11
   2   1   2    2.83    0.15
   2   1   2    2.99    0.13
   2   1   2    2.95    0.11
  -2   1  -2    2.85    0.10
  -3  -1  -2    0.08    0.04
   3  -1   2    0.10    0.04
   3  -1   2    0.09    0.02
  -3  -1  -2    0.05    0.06
  -3  -1  -2    0.12    0.06
  -3  -1  -2    0.13    0.03
   3  -1   2    0.10    0.03
  -3   1  -2    0.12    0.04
  -3   1  -2    0.09    0.02
  -3   1  -2    0.15    0.05
   3   1   2    0.11    0.03
   3   1   2    0.13    0.05
   3   1   2    0.08    0.03
  -3   1  -2    0.10    0.12
   4  -1   2    0.02    0.03
   4  -1   2    0.05    0.02
  -4  -1  -2    0.03    0.04
  -4  -1  -2    0.10    0.07
  -4  -1  -2    0.00    0.09
  -4  -1  -2    0.07    0.03
   4  -1   2    0.05    0.03
  -4  -1  -2    0.07    0.06
   4   1   2    0.05    0.03
  -4   1  -2    0.07    0.05
  -4   1  -2    0.02    0.02
   4   1   2    0.07    0.06
  -4   1  -2   -0.01    0.03
  -4   1  -2    0.01    0.13
   4   1   2    0.04    0.03
  -5  -1  -2   12.42    0.38
  -5  -1  -2   12.50    0.42
  -5  -1  -2   12.99    0.34
  -5  -1  -2   12.87    0.46
   5  -1   2   13.10    0.38
  -5  -1  -2   12.90    0.44
   5  -1   2   13.10    0.31
   5  -1   2   12.81    0.33
   5   1   2   13.16    0.44
  -5   1  -2   13.43    0.40
   5   1   2   12.90    0.33
  -5   1  -2   12.55    0.32
   5   1   2   12.42    0.35
  -5   1  -2   12.97    0.55
  -6  -1  -2    1.67    0.20
  -6  -1  -2    1.53    0.17
  -6  -1  -2    1.61    0.11
   6  -1   2    1.51    0.08
  -6  -1  -2    1.28    0.18
  -6  -1  -2    1.75    0.14
   6  -1   2    1.71    0.14
   6   1   2    1.49    0.09
  -6   1  -2    1.53    0.16
  -6   1  -2    1.61    0.09
   6   1   2    1.47    0.10
  -6   1  -2    1.75    0.26
   6   1   2    1.35    0.16
   7  -1   2    0.95    0.13
  -7  -1  -2    0.89    0.15
  -7  -1  -2    1.06    0.14
  -7  -1  -2    0.92    0.17
   7  -1   2    1.02    0.07
   7  -1   2    1.04    0.07
  -7  -1  -2    1.32    0.21
   7   1   2    0.96    0.09
  -7   1  -2    0.90    0.14
   7   1   2    0.84    0.15
  -7   1  -2    1.18    0.12
  -7   1  -2    1.29    0.25
  -7   1  -2    1.07    0.08
   7   1   2    1.11    0.09
  -8  -1  -2    5.79    0.27
  -8  -1  -2    5.26    0.36
  -8  -1  -2    5.66    0.33
   8  -1   2    5.67    0.16
   8  -1   2    5.65    0.17
  -8  -1  -2    5.34    0.35
   8  -1   2    5.66    0.29
   8   1   2    5.82    0.20
   8   1   2    5.52    0.19
  -8   1  -2    5.64    0.32
  -8   1  -2    5.43    0.19
   8   1   2    5.84    0.33
  -8   1  -2    5.69    0.22
  -8   1  -2    5.60    0.43
  -9  -1  -2    0.35    0.18
   9  -1   2    0.14    0.03
  -9  -1  -2    0.11    0.12
   9  -1   2    0.23    0.10
   9  -1   2    0.12    0.03
  -9  -1  -2    0.05    0.17
  -9  -1  -2    0.28    0.10
   9   1   2    0.14    0.05
  -9   1  -2    0.20    0.05
  -9   1  -2    0.04    0.22
   9   1   2    0.30    0.14
  -9   1  -2    0.01    0.07
  10  -1   2    3.78    0.29
  10  -1   2    3.72    0.11
  10  -1   2    3.59    0.11
 -10  -1  -2    4.19    0.37
 -10  -1  -2    3.55    0.31
 -10  -1  -2    3.84    0.20
 -10  -1  -2    3.65    0.25
  10   1   2    3.74    0.15
 -10   1  -2    4.15    0.46
  10   1   2    3.79    0.16
  10   1   2    3.90    0.34
  11  -1   2    1.05    0.20
 -11  -1  -2    0.55    0.19
 -11  -1  -2    0.56    0.23
  11   1   2    0.91    0.10
  11   1   2    0.80    0.09
 -11   1  -2    0.97    0.31
  11   1   2    0.95    0.22
 -12  -1  -2    5.87    0.28
 -12  -1  -2    6.35    0.46
 -12  -1  -2    5.98    0.48
  12  -1   2    6.96    0.42
  12   1   2    6.47    0.21
 -12   1  -2    7.29    0.58
  12   1   2    6.13    0.20
  12   1   2    6.01    0.47
  13  -1   2    0.38    0.22
 -13  -1  -2    1.24    0.31
 -13  -1  -2    0.67    0.24
  13   1   2    0.55    0.24
  13   1   2    0.67    0.08
  13   1   2    0.61    0.08
  14  -1   2    0.51    0.19
 -14  -1  -2    0.03    0.30
  14  -1   2    0.21    0.24
 -14   1  -2    0.45    0.35
  14   1   2   -0.01    0.27
  14   1   2    0.13    0.16
 -15  -1  -2    0.56    0.34
  15  -1   2   -0.38    0.23
  15  -1   2    0.18    0.29
  15   1   2    0.42    0.19
 -15   1  -2    0.08    0.37
  15   1   2    0.65    0.38
  16  -2  -2   -0.39    0.24
 -16  -2   2    0.52    0.25
  16  -2  -2    0.00    0.31
  16   2  -2    0.75    0.41
 -16   2   2    0.42    0.32
 -15  -2   2    0.21    0.22
  15  -2  -2    0.24    0.26
  15  -2  -2   -0.10    0.19
 -15   2   2    0.37    0.24
  15   2  -2   -0.07    0.35
  15   2  -2    0.08    0.10
  15   2  -2    0.06    0.08
 -15   2   2    0.15    0.32
  14  -2  -2    1.09    0.20
  14  -2  -2    0.88    0.23
 -14  -2   2    0.87    0.24
  14   2  -2    1.01    0.10
  14   2  -2    0.95    0.12
  14   2  -2    0.75    0.33
 -14   2   2    0.94    0.30
  13  -2  -2    0.67    0.16
  13  -2  -2    0.49    0.19
 -13   2   2    0.25    0.26
  13   2  -2    0.57    0.08
 -13   2   2    0.58    0.22
  13   2  -2    0.41    0.26
  13   2  -2    0.69    0.11
  13   2  -2    0.57    0.07
  13   2  -2    0.55    0.08
 -12  -2   2   14.51    0.41
  12  -2  -2   13.73    0.56
  12  -2  -2   14.41    0.51
 -12  -2   2   14.00    0.63
 -12   2   2   14.31    0.72
  12   2  -2   14.11    0.36
  12   2  -2   14.35    0.68
  12   2  -2   13.69    0.39
 -12   2   2   14.19    0.61
  12   2  -2   13.77    0.38
  12   2  -2   14.07    0.36
  11  -2  -2    8.30    0.40
 -11  -2   2    7.31    0.43
 -11  -2   2    6.74    0.23
  11  -2  -2    8.14    0.36
 -11  -2   2    8.46    0.32
  11   2  -2    7.91    0.28
  11   2  -2    7.84    0.50
 -11   2   2    8.89    0.54
 -11   2   2    7.92    0.43
  11   2  -2    7.91    0.23
  11   2  -2    7.86    0.25
  11   2  -2    8.31    0.24
 -10  -2   2    2.59    0.13
  10  -2  -2    2.67    0.20
  10  -2  -2    2.18    0.24
 -10  -2   2    2.41    0.26
 -10  -2   2    2.93    0.23
  10   2  -2    2.48    0.11
 -10   2   2    2.41    0.33
  10   2  -2    2.78    0.17
  10   2  -2    2.53    0.31
 -10   2   2    2.36    0.26
   9  -2  -2    0.55    0.11
   9  -2  -2    0.63    0.11
  -9  -2   2    0.33    0.14
  -9  -2   2    0.49    0.12
  -9   2   2    0.38    0.13
   9   2  -2    0.41    0.14
   9   2  -2    0.47    0.07
   9   2  -2    0.57    0.10
   9   2  -2    0.56    0.06
   9   2  -2    0.49    0.06
  -9   2   2    0.47    0.23
  -8  -2   2    0.36    0.10
   8  -2  -2    0.27    0.08
  -8  -2   2    0.10    0.04
   8  -2  -2    0.20    0.07
  -8  -2   2    0.17    0.11
   8   2  -2    0.15    0.05
  -8   2   2    0.18    0.11
  -8   2   2    0.08    0.16
   8   2  -2    0.22    0.11
   8   2  -2    0.23    0.09
   8   2  -2    0.20    0.04
   8   2  -2    0.22    0.03
   7  -2  -2    0.13    0.04
   7  -2  -2    0.19    0.07
   7  -2  -2    0.16    0.03
  -7  -2   2    0.10    0.10
   7  -2  -2    0.21    0.06
  -7  -2   2    0.21    0.05
  -7  -2   2    0.11    0.09
  -7   2   2    0.14    0.09
   7   2  -2    0.16    0.08
  -7   2   2    0.26    0.15
   7   2  -2    0.31    0.12
   7   2  -2    0.16    0.04
  -6  -2   2    5.18    0.27
  -6  -2   2    5.23    0.18
   6  -2  -2    5.17    0.20
  -6  -2   2    4.82    0.24
   6  -2  -2    5.02    0.14
   6  -2  -2    5.10    0.22
  -6   2   2    5.03    0.15
   6   2  -2    5.05    0.18
  -6   2   2    4.78    0.33
  -6   2   2    5.10    0.13
   6   2  -2    4.80    0.28
  -6   2   2    5.22    0.23
   6   2  -2    4.82    0.24
   5  -2  -2    3.62    0.17
  -5  -2   2    3.41    0.14
  -5  -2   2    3.43    0.18
  -5  -2   2    3.19    0.21
   5  -2  -2    3.43    0.11
  -5   2   2    3.51    0.26
   5   2  -2    3.46    0.14
   5   2  -2    3.19    0.20
  -5   2   2    3.70    0.17
  -5   2   2    3.49    0.11
   5   2  -2    3.28    0.22
  -4  -2   2  102.51    2.18
  -4  -2   2   95.33    2.06
   4  -2  -2  100.15    2.10
  -4  -2   2   96.35    2.11
   4  -2  -2   96.77    2.10
   4  -2  -2   98.12    2.03
  -4   2   2   99.11    2.23
   4   2  -2   99.07    2.17
  -4   2   2   99.80    2.06
   4   2  -2   99.83    2.21
   4   2  -2   99.45    2.06
  -4   2   2  100.73    2.10
  -3  -2   2    5.71    0.20
   3  -2  -2    5.55    0.16
  -3  -2   2    5.52    0.18
   3  -2  -2    5.58    0.16
  -3  -2   2    5.58    0.13
   3  -2  -2    5.25    0.20
   3  -2  -2    5.53    0.22
  -3  -2   2    5.56    0.26
  -3   2   2    5.59    0.20
   3   2  -2    5.69    0.26
   3   2  -2    5.49    0.25
   3   2  -2    5.36    0.18
  -3   2   2    5.29    0.26
  -3   2   2    5.78    0.20
  -3   2   2    5.71    0.17
  -3   2   2    5.48    0.16
   2  -2  -2    3.76    0.24
  -2  -2   2    3.69    0.11
   2  -2  -2    3.59    0.15
   2  -2  -2    3.82    0.13
  -2  -2   2    3.62    0.14
   2  -2  -2    3.77    0.18
   2  -2  -2    3.72    0.13
  -2  -2   2    4.03    0.14
  -2   2   2    3.93    0.13
   2   2  -2    3.81    0.14
  -2   2   2    3.83    0.15
  -2   2   2    3.93    0.10
  -2   2   2    3.52    0.19
  -2   2   2    3.77    0.16
   1  -2  -2   19.77    0.47
  -1  -2   2   20.53    0.47
   1  -2  -2   19.98    0.53
   1  -2  -2   19.84    0.49
  -1  -2   2   19.68    0.56
   1  -2  -2   20.19    0.48
   1  -2  -2   20.16    0.54
  -1   2   2   20.42    0.51
   1   2  -2   19.96    0.57
  -1   2   2   20.85    0.48
  -1   2   2   20.09    0.49
   1   2  -2   18.80    0.47
  -1   2   2   19.65    0.52
  -1   2   2   20.53    0.47
   0  -2  -2    1.16    0.10
   0  -2   2    1.24    0.14
   0  -2  -2    1.05    0.07
   0  -2   2    1.10    0.07
   0  -2  -2    1.32    0.12
   0  -2  -2    1.06    0.11
   0   2   2    1.03    0.08
   0   2  -2    0.89    0.12
   0   2   2    1.09    0.07
   0   2   2    1.24    0.08
   0   2   2    1.24    0.10
   0   2   2    1.20    0.06
   0   2  -2    1.04    0.07
   0   2   2    1.18    0.09
   1  -2   2   57.38    1.33
  -1  -2  -2   58.23    1.27
   1  -2   2   59.83    1.25
  -1  -2  -2   62.02    1.25
  -1  -2  -2   59.86    1.26
  -1  -2  -2   59.38    1.23
  -1  -2  -2   61.20    1.34
   1   2   2   57.40    1.24
   1   2   2   56.75    1.26
   1   2   2   56.80    1.26
  -1   2  -2   60.59    1.36
   1   2   2   59.20    1.32
  -1   2  -2   58.25    1.25
   1   2   2   60.88    1.31
  -2  -2  -2    4.77    0.18
  -2  -2  -2    4.60    0.22
   2  -2   2    4.67    0.21
  -2  -2  -2    4.56    0.17
  -2  -2  -2    4.61    0.22
  -2  -2  -2    4.61    0.16
   2  -2   2    4.79    0.15
  -2   2  -2    4.71    0.23
  -2   2  -2    4.54    0.13
   2   2   2    4.50    0.20
   2   2   2    4.83    0.16
  -2   2  -2    4.78    0.15
   2   2   2    4.48    0.16
   2   2   2    4.50    0.20
   3  -2   2   -0.02    0.02
  -3  -2  -2   -0.03    0.06
  -3  -2  -2   -0.13    0.05
  -3  -2  -2   -0.03    0.03
  -3  -2  -2    0.00    0.03
  -3  -2  -2   -0.07    0.06
   3  -2   2   -0.05    0.06
   3   2   2    0.00    0.05
  -3   2  -2   -0.07    0.13
  -3   2  -2   -0.06    0.02
  -3   2  -2   -0.04    0.02
   3   2   2   -0.03    0.03
   3   2   2    0.00    0.05
   3   2   2   -0.03    0.03
  -3   2  -2    0.00    0.06
   4  -2   2    6.38    0.24
  -4  -2  -2    6.26    0.20
  -4  -2  -2    6.63    0.32
  -4  -2  -2    6.48    0.26
   4  -2   2    6.53    0.19
  -4  -2  -2    6.34    0.21
   4  -2   2    6.41    0.19
  -4  -2  -2    6.19    0.28
   4   2   2    6.29    0.21
   4   2   2    6.27    0.25
   4   2   2    6.54    0.29
  -4   2  -2    6.80    0.28
  -4   2  -2    6.36    0.20
  -4   2  -2    6.00    0.40
   4   2   2    6.34    0.22
  -4   2  -2    6.35    0.19
   5  -2   2   12.56    0.36
  -5  -2  -2   12.83    0.43
  -5  -2  -2   12.69    0.36
   5  -2   2   13.01    0.32
  -5  -2  -2   12.91    0.48
  -5  -2  -2   12.57    0.35
  -5  -2  -2   13.17    0.43
   5  -2   2   12.36    0.33
  -5   2  -2   12.58    0.32
  -5   2  -2   12.93    0.36
   5   2   2   12.47    0.45
   5   2   2   12.67    0.36
  -5   2  -2   10.54    0.38
   5   2   2   12.59    0.34
   5   2   2   12.61    0.39
  -5   2  -2   12.10    0.58
  -6  -2  -2    2.40    0.19
  -6  -2  -2    2.11    0.19
  -6  -2  -2    1.88    0.23
   6  -2   2    2.40    0.10
   6  -2   2    2.11    0.13
  -6  -2  -2    2.31    0.13
   6  -2   2    2.43    0.13
  -6  -2  -2    2.29    0.18
   6   2   2    2.36    0.21
  -6   2  -2    2.75    0.37
  -6   2  -2    2.30    0.10
   6   2   2    2.27    0.15
  -6   2  -2    2.55    0.17
   6   2   2    2.07    0.14
   6   2   2    2.27    0.12
  -7  -2  -2    0.79    0.17
   7  -2   2    0.76    0.10
   7  -2   2    0.80    0.11
  -7  -2  -2    0.73    0.10
  -7  -2  -2    0.75    0.14
  -7  -2  -2    0.81    0.18
   7  -2   2    0.81    0.06
  -7  -2  -2    0.99    0.14
  -7   2  -2    0.77    0.07
   7   2   2    0.88    0.09
   7   2   2    0.66    0.09
  -7   2  -2    0.73    0.12
  -7   2  -2    0.36    0.21
   7   2   2    1.02    0.16
   7   2   2    0.79    0.11
  -8  -2  -2    2.31    0.22
   8  -2   2    2.22    0.10
   8  -2   2    2.44    0.12
  -8  -2  -2    2.19    0.15
  -8  -2  -2    2.35    0.24
  -8  -2  -2    2.20    0.24
  -8  -2  -2    2.33    0.31
   8  -2   2    2.23    0.18
  -8   2  -2    2.20    0.11
   8   2   2    2.29    0.15
  -8   2  -2    2.14    0.34
   8   2   2    2.05    0.17
   8   2   2    2.10    0.24
   8   2   2    2.29    0.14
  -9  -2  -2    2.31    0.17
   9  -2   2    2.25    0.11
  -9  -2  -2    2.48    0.26
  -9  -2  -2    3.13    0.38
  -9  -2  -2    2.53    0.26
   9  -2   2    2.31    0.10
  -9  -2  -2    2.46    0.26
   9  -2   2    2.01    0.20
   9   2   2    2.32    0.27
   9   2   2    2.33    0.14
   9   2   2    2.41    0.17
  -9   2  -2    2.17    0.37
   9   2   2    2.40    0.19
  -9   2  -2    2.14    0.11
  -9   2  -2    2.27    0.15
  10  -2   2    4.36    0.13
 -10  -2  -2    4.44    0.31
  10  -2   2    4.48    0.13
  10  -2   2    4.06    0.28
 -10  -2  -2    4.44    0.33
 -10  -2  -2    4.57    0.47
 -10  -2  -2    4.47    0.35
 -10   2  -2    4.41    0.48
  10   2   2    4.58    0.38
  10   2   2    4.19    0.26
  10   2   2    4.47    0.22
  10   2   2    4.40    0.20
 -11  -2  -2   -0.05    0.20
 -11  -2  -2   -0.04    0.15
  11  -2   2    0.16    0.14
 -11  -2  -2    0.00    0.16
  11   2   2    0.20    0.08
  11   2   2    0.18    0.19
  11   2   2    0.08    0.06
  11   2   2    0.17    0.13
 -11   2  -2    0.21    0.31
 -12  -2  -2   -0.02    0.20
  12  -2   2    0.02    0.13
 -12  -2  -2    0.21    0.19
 -12  -2  -2   -0.04    0.11
  12  -2   2   -0.02    0.14
  12   2   2   -0.16    0.21
  12   2   2   -0.06    0.14
  12   2   2    0.05    0.08
  12   2   2   -0.06    0.06
  13  -2   2   -0.13    0.18
  13  -2   2    0.30    0.18
 -13  -2  -2    0.24    0.25
 -13  -2  -2    0.09    0.21
 -13  -2  -2   -0.09    0.19
 -13  -2  -2    0.25    0.13
  13   2   2    0.13    0.07
  13   2   2    0.01    0.09
 -13   2  -2    0.33    0.36
  13   2   2    0.47    0.18
  13   2   2    0.40    0.26
  14  -2   2    0.10    0.22
  14  -2   2   -0.10    0.21
 -14  -2  -2    0.18    0.22
  14   2   2    0.30    0.34
 -14   2  -2    0.13    0.36
  14   2   2    0.12    0.20
  14   2   2    0.19    0.11
  14   2   2    0.29    0.08
  14   2   2    0.27    0.15
  15  -2   2    1.58    0.37
  15  -2   2    1.22    0.28
  15   2   2    1.70    0.21
  15   2   2    1.50    0.27
 -15   2  -2    1.32    0.48
  15   2   2    1.39    0.44
  15  -3  -2    0.03    0.22
  15  -3  -2    0.16    0.24
 -15  -3   2    0.14    0.20
 -15   3   2    0.57    0.37
  15   3  -2    0.06    0.40
  15   3  -2   -0.10    0.08
 -14  -3   2    0.19    0.20
 -14  -3   2    0.01    0.10
  14  -3  -2    0.26    0.20
  14  -3  -2    0.04    0.20
  14   3  -2    0.32    0.09
  14   3  -2    0.27    0.14
 -14   3   2    0.00    0.33
  14   3  -2   -0.22    0.28
 -13  -3   2   -0.09    0.09
  13  -3  -2    0.21    0.17
  13  -3  -2    0.41    0.17
 -13  -3   2   -0.09    0.18
  13   3  -2    0.34    0.09
 -13   3   2    0.10    0.27
  13   3  -2    0.33    0.29
  13   3  -2    0.05    0.12
 -12  -3   2   11.88    0.58
 -12  -3   2   12.80    0.51
  12  -3  -2    9.03    0.55
  12  -3  -2   11.72    0.46
 -12   3   2   11.55    0.71
  12   3  -2   11.49    0.63
  12   3  -2   11.63    0.36
  12   3  -2   11.94    0.41
 -12   3   2   11.34    0.56
 -11  -3   2    2.72    0.31
 -11  -3   2    3.48    0.33
  11  -3  -2    3.19    0.27
  11  -3  -2    2.82    0.26
  11   3  -2    3.02    0.18
 -11   3   2    3.34    0.47
 -11   3   2    2.57    0.31
  11   3  -2    2.98    0.36
  11   3  -2    3.04    0.23
  10  -3  -2    1.17    0.15
 -10  -3   2    1.49    0.23
 -10  -3   2    1.12    0.13
 -10  -3   2    0.91    0.19
  10  -3  -2    1.05    0.16
 -10   3   2    1.41    0.29
  10   3  -2    0.94    0.12
 -10   3   2    0.91    0.19
  10   3  -2    1.09    0.16
  10   3  -2    0.91    0.22
  -9  -3   2    0.95    0.18
   9  -3  -2    1.23    0.07
  -9  -3   2    1.14    0.12
   9  -3  -2    1.21    0.16
  -9  -3   2    1.44    0.21
   9  -3  -2    1.23    0.16
   9  -3  -2    1.30    0.10
  -9   3   2    1.09    0.29
   9   3  -2    1.22    0.12
   9   3  -2    1.13    0.16
  -9   3   2    1.36    0.20
   9   3  -2    0.99    0.20
  -8  -3   2    1.31    0.12
   8  -3  -2    1.36    0.14
  -8  -3   2    1.33    0.21
  -8  -3   2    1.29    0.19
   8  -3  -2    1.13    0.14
   8  -3  -2    1.36    0.16
   8  -3  -2    1.28    0.08
  -8   3   2    1.42    0.09
  -8   3   2    1.37    0.07
   8   3  -2    1.40    0.12
  -8   3   2    0.94    0.15
   8   3  -2    1.35    0.17
   8   3  -2    1.02    0.19
  -8   3   2    1.26    0.27
  -7  -3   2    2.30    0.20
  -7  -3   2    2.41    0.14
   7  -3  -2    2.46    0.18
   7  -3  -2    2.25    0.19
   7  -3  -2    2.15    0.14
  -7  -3   2    2.43    0.26
   7  -3  -2    2.37    0.10
  -7   3   2    2.20    0.19
  -7   3   2    2.33    0.10
  -7   3   2    2.37    0.32
   7   3  -2    2.53    0.14
   7   3  -2    2.34    0.25
   7   3  -2    2.48    0.21
  -7   3   2    2.48    0.13
   6  -3  -2    7.13    0.21
  -6  -3   2    7.24    0.25
   6  -3  -2    7.61    0.29
   6  -3  -2    7.12    0.30
  -6  -3   2    7.00    0.31
  -6  -3   2    7.86    0.38
  -6   3   2    7.15    0.21
   6   3  -2    6.99    0.25
   6   3  -2    7.38    0.34
   6   3  -2    6.87    0.36
  -6   3   2    7.20    0.42
  -6   3   2    7.24    0.28
  -5  -3   2   29.38    0.68
   5  -3  -2   28.92    0.75
   5  -3  -2   27.84    0.64
   5  -3  -2   28.02    0.73
   5  -3  -2   28.14    0.63
  -5  -3   2   27.93    0.83
  -5  -3   2   26.84    0.72
  -5   3   2   28.04    0.70
   5   3  -2   27.09    0.82
  -5   3   2   28.33    0.68
   5   3  -2   27.64    0.80
  -5   3   2   29.00    0.88
   5   3  -2   28.28    0.68
  -5   3   2   29.33    0.64
  -4  -3   2   37.26    0.77
  -4  -3   2   36.93    1.00
   4  -3  -2   36.76    0.89
   4  -3  -2   36.90    0.80
   4  -3  -2   37.68    0.82
  -4  -3   2   35.78    0.87
   4  -3  -2   36.39    0.92
  -4  -3   2   35.88    0.84
   4   3  -2   36.24    0.97
  -4   3   2   37.32    0.82
  -4   3   2   36.88    1.02
  -4   3   2   37.43    0.82
  -4   3   2   35.66    0.88
   4   3  -2   36.42    0.84
  -4   3   2   37.25    0.89
   4   3  -2   36.53    0.98
   3  -3  -2    3.23    0.13
  -3  -3   2    3.54    0.16
  -3  -3   2    3.50    0.15
   3  -3  -2    3.12    0.14
   3  -3  -2    3.08    0.21
  -3  -3   2    3.34    0.12
  -3  -3   2    3.64    0.26
   3  -3  -2    3.53    0.11
   3  -3  -2    3.42    0.17
   3   3  -2    3.47    0.15
   3   3  -2    3.49    0.22
  -3   3   2    3.39    0.14
  -3   3   2    3.62    0.19
  -3   3   2    3.49    0.26
  -3   3   2    3.19    0.17
   2  -3  -2    8.25    0.28
   2  -3  -2    8.59    0.26
  -2  -3   2    8.74    0.38
  -2  -3   2    8.90    0.27
   2  -3  -2    8.59    0.26
   2  -3  -2    8.48    0.34
  -2  -3   2    8.67    0.24
  -2  -3   2    8.80    0.26
   2   3  -2    8.95    0.37
   2   3  -2    8.50    0.32
  -2   3   2    8.87    0.36
  -2   3   2    8.55    0.32
  -2   3   2    8.65    0.25
   2   3  -2    8.64    0.26
  -2   3   2    8.38    0.25
  -2   3   2    8.40    0.28
   1  -3  -2    0.31    0.06
  -1  -3   2    0.39    0.06
   1  -3  -2    0.37    0.06
  -1  -3   2    0.45    0.06
   1  -3  -2    0.41    0.07
  -1  -3   2    0.24    0.10
   1  -3  -2    0.24    0.17
   1  -3  -2    0.39    0.10
   1   3  -2    0.47    0.07
  -1   3   2    0.38    0.10
  -1   3   2    0.48    0.06
   1   3  -2    0.33    0.08
   1   3  -2    0.44    0.11
  -1   3   2    0.31    0.06
  -1   3   2    0.36    0.08
  -1   3   2    0.36    0.06
   0  -3   2   12.35    0.34
   0  -3  -2   12.41    0.34
   0  -3  -2   12.37    0.44
   0  -3  -2   11.53    0.41
   0  -3   2   12.51    0.34
   0  -3  -2   12.15    0.35
   0  -3   2   12.53    0.46
   0  -3  -2   12.68    0.38
   0   3   2   12.80    0.28
   0   3  -2   11.72    0.36
   0   3   2   12.08    0.35
   0   3   2   11.95    0.34
   0   3   2   12.71    0.36
   0   3   2   12.69    0.37
   0   3  -2   12.06    0.34
   0   3  -2   12.00    0.44
   0   3   2   12.72    0.42
  -1  -3  -2    4.20    0.21
  -1  -3  -2    3.99    0.24
   1  -3   2    3.52    0.24
  -1  -3  -2    4.01    0.17
  -1  -3  -2    3.90    0.16
  -1  -3  -2    4.16    0.15
   1   3   2    4.10    0.14
   1   3   2    3.89    0.16
  -1   3  -2    4.33    0.16
   1   3   2    4.12    0.20
  -1   3  -2    4.04    0.25
   1   3   2    3.92    0.22
   1   3   2    4.14    0.17
   1   3   2    3.84    0.15
  -1   3  -2    4.06    0.16
   2  -3   2    3.05    0.23
  -2  -3  -2    3.20    0.15
  -2  -3  -2    3.42    0.21
  -2  -3  -2    3.43    0.16
  -2  -3  -2    3.12    0.23
  -2  -3  -2    3.24    0.15
   2  -3   2    3.33    0.14
   2   3   2    3.25    0.15
   2   3   2    3.12    0.20
   2   3   2    3.20    0.15
   2   3   2    3.27    0.20
  -2   3  -2    3.31    0.11
  -2   3  -2    3.43    0.14
  -2   3  -2    2.34    0.27
  -3  -3  -2    2.09    0.13
  -3  -3  -2    2.17    0.13
  -3  -3  -2    1.77    0.19
  -3  -3  -2    2.15    0.20
  -3  -3  -2    2.16    0.15
   3  -3   2    2.12    0.19
   3  -3   2    2.08    0.11
  -3   3  -2    1.98    0.11
   3   3   2    1.98    0.18
  -3   3  -2    2.36    0.32
   3   3   2    1.96    0.12
   3   3   2    2.05    0.17
   3   3   2    1.98    0.12
  -4  -3  -2   17.57    0.46
  -4  -3  -2   16.74    0.50
   4  -3   2   16.60    0.52
  -4  -3  -2   17.38    0.46
  -4  -3  -2   17.61    0.59
  -4  -3  -2   16.60    0.57
   4  -3   2   17.69    0.43
  -4   3  -2   16.71    0.43
   4   3   2   16.59    0.53
   4   3   2   16.76    0.45
   4   3   2   16.97    0.44
  -4   3  -2   15.08    0.69
   4   3   2   17.32    0.56
  -5  -3  -2    0.06    0.11
   5  -3   2    0.08    0.04
  -5  -3  -2    0.04    0.09
  -5  -3  -2    0.13    0.05
  -5  -3  -2    0.11    0.11
   5  -3   2    0.04    0.07
  -5   3  -2    0.42    0.22
   5   3   2    0.04    0.07
   5   3   2    0.09    0.05
   5   3   2    0.02    0.04
   5   3   2    0.17    0.09
  -5   3  -2    0.16    0.04
  -5   3  -2    0.01    0.08
  -6  -3  -2    4.86    0.21
  -6  -3  -2    4.99    0.31
  -6  -3  -2    4.72    0.34
   6  -3   2    4.70    0.15
   6  -3   2    4.82    0.17
  -6  -3  -2    5.22    0.28
   6  -3   2    4.80    0.24
  -6   3  -2    4.70    0.18
   6   3   2    4.99    0.21
  -6   3  -2    4.68    0.44
   6   3   2    4.68    0.19
   6   3   2    4.69    0.31
   6   3   2    4.86    0.25
  -6   3  -2    5.17    0.27
  -7  -3  -2    6.80    0.26
   7  -3   2    6.81    0.27
   7  -3   2    6.52    0.22
   7  -3   2    6.69    0.21
  -7  -3  -2    7.62    0.39
  -7  -3  -2    6.62    0.34
  -7  -3  -2    7.77    0.44
   7   3   2    7.17    0.39
   7   3   2    6.95    0.26
   7   3   2    6.62    0.30
  -7   3  -2    6.26    0.51
  -7   3  -2    6.59    0.21
   7   3   2    6.80    0.25
  -8  -3  -2   16.55    0.47
   8  -3   2   15.95    0.43
  -8  -3  -2   14.88    0.58
  -8  -3  -2   16.65    0.69
  -8  -3  -2   16.41    0.61
   8  -3   2   16.33    0.41
   8   3   2   16.05    0.45
  -8   3  -2   16.27    0.50
   8   3   2   16.52    0.63
  -8   3  -2   16.16    0.41
   8   3   2   15.82    0.46
  -8   3  -2   15.81    0.81
   8   3   2   16.05    0.51
  -9  -3  -2   27.64    0.99
  -9  -3  -2   27.87    0.86
  -9  -3  -2   27.03    0.70
   9  -3   2   27.48    0.79
   9  -3   2   27.04    0.65
  -9  -3  -2   26.28    0.86
   9  -3   2   26.33    0.67
   9  -3   2   26.97    0.62
   9   3   2   27.42    0.69
  -9   3  -2   27.79    0.70
   9   3   2   26.30    0.68
  -9   3  -2   27.30    0.62
   9   3   2   27.12    0.91
   9   3   2   26.39    0.74
  -9   3  -2   25.92    1.09
  10  -3   2    0.78    0.08
  10  -3   2    0.60    0.17
 -10  -3  -2    0.85    0.24
 -10  -3  -2    0.55    0.19
  10  -3   2    0.76    0.12
  10  -3   2    0.95    0.10
 -10  -3  -2    0.45    0.10
  10   3   2    0.76    0.13
  10   3   2    0.80    0.22
  10   3   2    0.85    0.12
 -10   3  -2    0.53    0.09
 -10   3  -2    0.73    0.09
  10   3   2    0.86    0.11
 -10   3  -2    0.69    0.33
  11  -3   2    3.74    0.12
 -11  -3  -2    4.64    0.42
  11  -3   2    3.90    0.25
  11  -3   2    4.05    0.12
  11  -3   2    3.80    0.30
 -11  -3  -2    3.62    0.36
  11   3   2    4.25    0.25
  11   3   2    3.43    0.41
  11   3   2    4.00    0.22
  12  -3   2    5.77    0.36
 -12  -3  -2    4.89    0.46
 -12  -3  -2    5.95    0.53
  12  -3   2    4.96    0.31
  12   3   2    5.49    0.51
  12   3   2    5.48    0.26
  12   3   2    5.23    0.28
 -12   3  -2    4.93    0.60
  12   3   2    5.21    0.33
 -13  -3  -2   -0.09    0.14
  13  -3   2   -0.27    0.19
  13  -3   2    0.31    0.16
 -13  -3  -2    0.01    0.21
 -13   3  -2    0.96    0.36
  13   3   2   -0.03    0.30
  13   3   2    0.01    0.14
  13   3   2    0.10    0.11
  13   3   2    0.21    0.11
  14  -3   2   -0.47    0.19
 -14  -3  -2    0.02    0.21
 -14  -3  -2    0.01    0.17
  14  -3   2    0.26    0.23
  14   3   2   -0.05    0.12
  14   3   2    0.04    0.10
  14   3   2   -0.01    0.12
 -14   3  -2    0.34    0.41
  14   3   2   -0.09    0.16
  14   3   2    0.17    0.34
  15  -4  -2    1.29    0.30
 -15  -4   2    1.88    0.32
  15  -4  -2    1.54    0.23
  15   4  -2    2.03    0.22
  15   4  -2    1.15    0.44
 -15   4   2    1.49    0.47
  14  -4  -2   -0.07    0.16
 -14  -4   2   -0.14    0.13
 -14  -4   2   -0.04    0.22
  14  -4  -2   -0.10    0.22
 -14  -4   2    0.40    0.28
  14   4  -2   -0.06    0.12
  14   4  -2   -0.62    0.33
 -14   4   2    0.01    0.35
  14   4  -2   -0.22    0.15
  13  -4  -2    1.29    0.22
 -13  -4   2    1.51    0.30
  13  -4  -2    1.19    0.16
 -13  -4   2    1.05    0.28
 -13   4   2    1.12    0.38
  13   4  -2    1.45    0.35
  13   4  -2    1.29    0.19
  13   4  -2    1.22    0.16
  12  -4  -2    0.05    0.16
  12  -4  -2    0.11    0.11
 -12  -4   2    0.12    0.10
  12   4  -2   -0.08    0.25
  12   4  -2   -0.05    0.10
 -12   4   2    0.22    0.35
  12   4  -2   -0.03    0.14
  11  -4  -2    0.29    0.15
  11  -4  -2    0.13    0.10
 -11  -4   2    0.37    0.22
 -11  -4   2    0.22    0.17
 -11  -4   2    0.02    0.09
 -11   4   2    0.08    0.26
  11   4  -2    0.36    0.15
  11   4  -2    0.24    0.10
  11   4  -2    0.16    0.22
  10  -4  -2    0.09    0.22
  10  -4  -2    0.10    0.05
  10  -4  -2    0.18    0.08
 -10  -4   2   -0.01    0.08
  10  -4  -2    0.04    0.08
 -10  -4   2    0.16    0.21
 -10  -4   2    0.08    0.14
  10   4  -2    0.14    0.18
 -10   4   2    0.29    0.25
  10   4  -2   -0.04    0.08
  10   4  -2    0.25    0.14
 -10   4   2    0.07    0.04
 -10   4   2   -0.01    0.03
   9  -4  -2    0.34    0.06
  -9  -4   2    0.07    0.19
   9  -4  -2    0.23    0.12
   9  -4  -2    0.27    0.07
  -9  -4   2    0.19    0.14
   9  -4  -2    0.37    0.11
  -9  -4   2    0.37    0.10
   9   4  -2    0.27    0.13
   9   4  -2    0.38    0.09
   9   4  -2    0.20    0.27
  -9   4   2    0.48    0.21
  -9   4   2    0.34    0.06
  -9   4   2    0.36    0.08
  -8  -4   2    2.82    0.35
   8  -4  -2    3.14    0.13
   8  -4  -2    2.74    0.25
   8  -4  -2    2.94    0.14
   8  -4  -2    3.29    0.24
   8  -4  -2    3.07    0.14
  -8  -4   2    3.25    0.27
  -8  -4   2    3.31    0.19
  -8   4   2    3.22    0.14
  -8   4   2    3.84    0.41
   8   4  -2    3.36    0.28
   8   4  -2    3.49    0.34
   8   4  -2    3.31    0.19
  -7  -4   2    3.39    0.24
  -7  -4   2    3.54    0.35
  -7  -4   2    3.13    0.18
   7  -4  -2    3.24    0.13
   7  -4  -2    3.30    0.22
   7  -4  -2    3.26    0.15
   7  -4  -2    3.44    0.27
   7  -4  -2    3.19    0.12
  -7   4   2    3.32    0.15
  -7   4   2    3.46    0.20
   7   4  -2    3.39    0.19
   7   4  -2    3.22    0.28
   7   4  -2    3.38    0.32
  -7   4   2    2.81    0.36
   6  -4  -2   -0.08    0.11
  -6  -4   2    0.22    0.07
   6  -4  -2    0.10    0.04
  -6  -4   2    0.30    0.15
   6  -4  -2   -0.02    0.06
   6  -4  -2    0.10    0.04
  -6  -4   2    0.04    0.09
  -6   4   2    0.11    0.08
   6   4  -2   -0.01    0.11
   6   4  -2    0.11    0.11
  -6   4   2    0.15    0.17
  -6   4   2    0.11    0.05
   6   4  -2    0.09    0.06
   5  -4  -2    1.09    0.13
  -5  -4   2    0.95    0.12
   5  -4  -2    0.88    0.07
   5  -4  -2    1.02    0.16
  -5  -4   2    0.94    0.13
   5  -4  -2    0.82    0.09
  -5  -4   2    0.89    0.20
  -5  -4   2    1.10    0.07
  -5   4   2    0.89    0.09
  -5   4   2    0.89    0.23
   5   4  -2    0.80    0.16
   5   4  -2    1.00    0.17
   5   4  -2    0.96    0.11
  -5   4   2    1.15    0.15
  -4  -4   2    0.05    0.05
   4  -4  -2    0.20    0.11
   4  -4  -2    0.10    0.04
   4  -4  -2    0.15    0.06
   4  -4  -2    0.03    0.04
  -4  -4   2    0.04    0.04
   4  -4  -2    0.11    0.06
  -4  -4   2    0.06    0.13
  -4  -4   2    0.04    0.07
  -4   4   2   -0.01    0.15
  -4   4   2    0.01    0.08
   4   4  -2    0.07    0.08
  -4   4   2    0.08    0.05
   4   4  -2    0.08    0.06
   4   4  -2    0.06    0.10
  -4   4   2    0.04    0.08
   3  -4  -2    1.71    0.15
  -3  -4   2    1.66    0.23
  -3  -4   2    1.91    0.14
   3  -4  -2    1.99    0.22
   3  -4  -2    1.87    0.12
  -3  -4   2    1.81    0.11
  -3  -4   2    1.86    0.13
   3  -4  -2    1.97    0.12
  -3   4   2    2.36    0.25
  -3   4   2    1.91    0.12
   3   4  -2    1.92    0.21
  -3   4   2    2.10    0.16
  -3   4   2    2.31    0.20
   3   4  -2    1.51    0.18
   3   4  -2    1.86    0.13
   2  -4  -2   34.32    0.83
   2  -4  -2   35.41    0.87
  -2  -4   2   36.19    0.82
  -2  -4   2   35.20    0.84
   2  -4  -2   34.57    0.97
  -2  -4   2   36.85    0.83
  -2  -4   2   35.49    1.03
   2  -4  -2   35.66    0.83
  -2   4   2   36.87    0.95
  -2   4   2   35.61    0.86
   2   4  -2   33.23    0.91
  -2   4   2   35.64    0.81
   2   4  -2   35.46    0.84
   2   4  -2   34.24    1.00
  -2   4   2   36.48    0.83
  -2   4   2   34.76    0.96
   1  -4  -2   11.45    0.48
   1  -4  -2   11.51    0.37
  -1  -4   2   12.66    0.52
   1  -4  -2   11.79    0.38
  -1  -4   2   12.02    0.35
  -1  -4   2   11.84    0.36
   1  -4  -2   11.23    0.35
  -1   4   2   11.80    0.44
   1   4  -2   11.97    0.40
  -1   4   2   11.77    0.36
   1   4  -2   11.89    0.36
  -1   4   2   11.46    0.36
  -1   4   2   11.77    0.35
  -1   4   2   11.86    0.43
   1   4  -2   12.84    0.50
   0  -4  -2    1.97    0.14
   0  -4   2    2.09    0.24
   0  -4  -2    2.11    0.10
   0  -4   2    1.85    0.12
   0  -4  -2    1.92    0.13
   0  -4  -2    2.09    0.23
   0  -4  -2    1.99    0.17
   0  -4   2    2.07    0.13
   0   4   2    1.82    0.13
   0   4   2    1.95    0.19
   0   4   2    2.03    0.15
   0   4  -2    2.06    0.15
   0   4  -2    1.97    0.13
   0   4  -2    2.06    0.22
   0   4   2    2.04    0.13
   0   4   2    2.04    0.17
   1  -4   2    6.09    0.24
   1  -4   2    5.97    0.36
  -1  -4  -2    6.17    0.24
  -1  -4  -2    6.00    0.34
  -1  -4  -2    6.21    0.24
   1  -4   2    6.08    0.23
  -1  -4  -2    6.37    0.20
  -1  -4  -2    5.68    0.28
  -1   4  -2    5.24    0.38
  -1   4  -2    6.42    0.36
   1   4   2    6.32    0.32
   1   4   2    5.77    0.23
   1   4   2    6.15    0.28
   1   4   2    6.25    0.24
   1   4   2    6.05    0.23
  -1   4  -2    6.50    0.23
  -1   4  -2    6.62    0.23
  -2  -4  -2  122.95    2.54
   2  -4   2  119.87    2.53
  -2  -4  -2  119.05    2.66
   2  -4   2  119.39    2.57
   2  -4   2  119.33    2.70
  -2  -4  -2  122.59    2.52
  -2  -4  -2  120.04    2.55
  -2  -4  -2  115.44    2.71
  -2   4  -2  109.70    2.82
   2   4   2  119.40    2.53
   2   4   2  124.84    2.45
   2   4   2  121.19    2.55
  -2   4  -2  121.38    2.71
   2   4   2  119.73    2.63
  -2   4  -2  119.83    2.53
  -2   4  -2  122.86    2.47
   2   4   2  120.55    2.68
  -3  -4  -2   16.19    0.60
  -3  -4  -2   18.07    0.48
  -3  -4  -2   15.63    0.56
   3  -4   2   16.64    0.45
  -3  -4  -2   16.09    0.47
   3  -4   2   16.66    0.49
  -3  -4  -2   15.40    0.45
   3  -4   2   16.77    0.59
   3   4   2   16.37    0.56
   3   4   2   16.24    0.44
  -3   4  -2   15.39    0.71
   3   4   2   15.87    0.55
  -3   4  -2   16.90    0.59
   3   4   2   16.39    0.46
  -3   4  -2   15.73    0.44
  -4  -4  -2    0.93    0.12
  -4  -4  -2    0.96    0.12
   4  -4   2    0.92    0.12
   4  -4   2    0.91    0.16
  -4  -4  -2    0.84    0.15
  -4  -4  -2    1.07    0.12
  -4  -4  -2    1.06    0.18
   4  -4   2    1.00    0.09
   4   4   2    0.90    0.14
   4   4   2    0.96    0.15
  -4   4  -2    0.88    0.30
   4   4   2    1.00    0.10
  -4   4  -2    0.86    0.16
  -4   4  -2    0.86    0.10
   4   4   2    0.97    0.12
  -5  -4  -2   17.99    0.57
   5  -4   2   18.60    0.56
  -5  -4  -2   17.28    0.66
   5  -4   2   18.27    0.48
  -5  -4  -2   17.23    0.65
   5  -4   2   18.49    0.60
  -5  -4  -2   18.84    0.53
  -5   4  -2   18.81    0.62
   5   4   2   18.68    0.61
  -5   4  -2   18.41    0.82
   5   4   2   18.63    0.52
   5   4   2   18.29    0.48
  -5   4  -2   18.39    0.48
   5   4   2   19.06    0.65
  -6  -4  -2    1.42    0.22
  -6  -4  -2    1.24    0.22
   6  -4   2    1.50    0.19
  -6  -4  -2    1.42    0.18
   6  -4   2    1.37    0.16
   6  -4   2    1.30    0.11
  -6  -4  -2    1.43    0.15
  -6   4  -2    1.30    0.31
   6   4   2    1.42    0.12
  -6   4  -2    1.26    0.11
   6   4   2    1.62    0.15
  -6   4  -2    1.39    0.19
   6   4   2    1.24    0.18
   6   4   2    1.44    0.18
  -7  -4  -2   15.16    0.47
   7  -4   2   15.04    0.41
  -7  -4  -2   15.41    0.56
   7  -4   2   15.13    0.51
  -7  -4  -2   14.72    0.63
   7  -4   2   14.91    0.50
  -7  -4  -2   15.56    0.67
  -7   4  -2   15.09    0.41
   7   4   2   14.21    0.53
  -7   4  -2   14.12    0.75
   7   4   2   14.20    0.41
  -7   4  -2   16.11    0.54
   7   4   2   14.02    0.59
   7   4   2   14.87    0.46
   8  -4   2    1.49    0.19
  -8  -4  -2    1.12    0.20
   8  -4   2    1.41    0.16
  -8  -4  -2    1.25    0.24
   8  -4   2    1.25    0.11
  -8  -4  -2    1.28    0.17
   8   4   2    1.22    0.13
   8   4   2    1.31    0.16
   8   4   2    1.60    0.21
  -8   4  -2    1.31    0.12
  -8   4  -2    1.12    0.36
   8   4   2    1.27    0.20
  -9  -4  -2    0.96    0.14
   9  -4   2    0.51    0.18
   9  -4   2    0.65    0.08
  -9  -4  -2    0.64    0.23
  -9  -4  -2    0.41    0.18
   9  -4   2    0.71    0.15
  -9   4  -2    0.92    0.33
  -9   4  -2    0.69    0.09
   9   4   2    0.65    0.12
   9   4   2    0.69    0.10
   9   4   2    0.69    0.20
  10  -4   2    0.20    0.14
 -10  -4  -2   -0.18    0.15
 -10  -4  -2   -0.03    0.10
  10  -4   2    0.06    0.09
  10  -4   2   -0.02    0.06
  10   4   2   -0.20    0.11
 -10   4  -2    0.04    0.11
  10   4   2    0.07    0.18
  10   4   2    0.02    0.10
  10   4   2   -0.07    0.08
 -10   4  -2    0.05    0.06
  11  -4   2    6.47    0.23
  11  -4   2    6.82    0.25
 -11  -4  -2    6.29    0.46
  11  -4   2    6.84    0.21
  11  -4   2    7.14    0.41
  11   4   2    6.78    0.32
 -11   4  -2    6.29    0.66
  11   4   2    6.55    0.36
  11   4   2    6.55    0.53
  11   4   2    6.86    0.27
 -12  -4  -2    0.08    0.15
 -12  -4  -2    0.37    0.32
  12  -4   2    0.14    0.19
  12  -4   2    0.09    0.09
 -12  -4  -2   -0.21    0.21
 -12   4  -2   -0.44    0.38
  12   4   2    0.60    0.31
  12   4   2    0.22    0.14
  12   4   2    0.16    0.12
  12   4   2    0.11    0.10
 -13  -4  -2    0.06    0.16
 -13  -4  -2    0.11    0.23
  13  -4   2    0.02    0.11
  13  -4   2   -0.26    0.22
 -13  -4  -2    0.54    0.40
  13   4   2   -0.03    0.11
 -13   4  -2    0.25    0.41
  13   4   2   -0.05    0.16
  13   4   2    0.74    0.35
  13   4   2   -0.05    0.13
  14  -4   2    0.49    0.14
 -14  -4  -2   -0.03    0.40
  14  -4   2    0.40    0.29
 -14  -4  -2    0.30    0.22
  14   4   2    0.34    0.18
  14   4   2    1.00    0.42
  14   4   2    0.29    0.26
 -14   4  -2    0.24    0.47
  14   4   2    0.28    0.10
  14   4   2    0.67    0.21
 -14  -5   2    1.49    0.32
  14  -5  -2    0.91    0.30
 -14  -5   2    2.25    0.42
  14   5  -2    2.09    0.26
 -14   5   2    1.78    0.46
  14   5  -2    1.38    0.22
  14   5  -2    1.75    0.44
  13  -5  -2    0.71    0.25
 -13  -5   2    0.06    0.16
 -13  -5   2    0.55    0.26
 -13  -5   2    1.35    0.37
  13   5  -2   -0.34    0.31
  13   5  -2    0.43    0.21
 -13   5   2    0.70    0.36
  13   5  -2    0.67    0.17
  12  -5  -2    0.24    0.19
 -12  -5   2   -0.06    0.17
 -12  -5   2   -0.03    0.13
 -12  -5   2    0.06    0.30
  12   5  -2    0.33    0.20
  12   5  -2    0.27    0.12
  12   5  -2    0.03    0.27
 -12   5   2    0.12    0.37
 -11  -5   2    0.05    0.12
 -11  -5   2    0.03    0.19
 -11  -5   2    0.16    0.29
  11  -5  -2    0.07    0.12
  11  -5  -2    0.12    0.16
  11  -5  -2    0.03    0.07
  11   5  -2    0.10    0.11
 -11   5   2    0.13    0.07
  11   5  -2    0.20    0.25
 -11   5   2    0.05    0.06
 -11   5   2    0.53    0.35
  11   5  -2    0.22    0.17
 -10  -5   2   -0.22    0.15
  10  -5  -2    0.23    0.13
  10  -5  -2    0.18    0.14
  10  -5  -2    0.18    0.07
 -10  -5   2   -0.03    0.10
  10   5  -2    0.13    0.21
 -10   5   2    0.06    0.08
 -10   5   2    0.22    0.29
  10   5  -2    0.21    0.16
  10   5  -2    0.02    0.09
 -10   5   2    0.30    0.07
   9  -5  -2    0.23    0.15
   9  -5  -2    0.00    0.06
  -9  -5   2    0.00    0.10
  -9  -5   2    0.07    0.13
   9  -5  -2    0.08    0.13
  -9   5   2    0.08    0.06
  -9   5   2    0.41    0.24
   9   5  -2    0.16    0.16
   9   5  -2   -0.03    0.17
   9   5  -2    0.13    0.10
  -8  -5   2   -0.08    0.13
   8  -5  -2    0.02    0.15
  -8  -5   2   -0.52    0.20
   8  -5  -2   -0.01    0.06
  -8  -5   2   -0.11    0.08
  -8   5   2   -0.03    0.22
   8   5  -2    0.08    0.22
   8   5  -2    0.07    0.08
   8   5  -2   -0.08    0.29
  -8   5   2   -0.03    0.06
  -8   5   2   -0.05    0.10
   7  -5  -2    6.48    0.42
  -7  -5   2    7.34    0.73
   7  -5  -2    6.26    0.25
  -7  -5   2    6.60    0.29
   7  -5  -2    7.04    0.33
  -7  -5   2    6.13    0.34
   7   5  -2    6.66    0.29
  -7   5   2    6.51    0.25
  -7   5   2    6.73    0.49
   7   5  -2    6.76    0.43
  -7   5   2    6.80    0.33
   7   5  -2    6.84    0.41
  -6  -5   2    0.02    0.07
   6  -5  -2    0.18    0.17
   6  -5  -2    0.14    0.09
  -6  -5   2    0.11    0.18
   6  -5  -2    0.01    0.05
  -6  -5   2    0.08    0.05
  -6  -5   2   -0.03    0.11
  -6   5   2    0.11    0.09
  -6   5   2   -0.02    0.06
  -6   5   2    0.09    0.22
   6   5  -2   -0.17    0.12
   6   5  -2   -0.18    0.14
   6   5  -2   -0.07    0.07
  -5  -5   2    4.13    0.22
  -5  -5   2    4.26    0.17
  -5  -5   2    4.65    0.42
   5  -5  -2    4.13    0.20
  -5  -5   2    4.08    0.24
   5  -5  -2    4.00    0.17
   5  -5  -2    4.25    0.25
   5   5  -2    4.52    0.34
   5   5  -2    3.33    0.30
  -5   5   2    4.54    0.41
  -5   5   2    4.24    0.20
   5   5  -2    3.92    0.22
  -5   5   2    4.55    0.29
   4  -5  -2   -0.05    0.12
  -4  -5   2   -0.08    0.08
  -4  -5   2   -0.03    0.04
  -4  -5   2   -0.03    0.16
   4  -5  -2   -0.01    0.04
   4  -5  -2   -0.03    0.07
   4  -5  -2   -0.01    0.05
  -4  -5   2   -0.02    0.06
  -4   5   2    0.06    0.20
   4   5  -2    0.07    0.14
  -4   5   2   -0.03    0.05
  -4   5   2    0.08    0.11
   4   5  -2    0.04    0.06
   4   5  -2   -0.04    0.11
  -3  -5   2    0.01    0.08
  -3  -5   2    0.04    0.05
   3  -5  -2    0.09    0.06
   3  -5  -2    0.03    0.07
   3  -5  -2   -0.04    0.14
   3  -5  -2    0.09    0.05
  -3  -5   2    0.05    0.15
  -3  -5   2    0.11    0.06
   3   5  -2    0.07    0.07
   3   5  -2    0.20    0.11
  -3   5   2    0.10    0.06
   3   5  -2    0.19    0.13
  -3   5   2    0.15    0.07
  -3   5   2    0.31    0.11
  -3   5   2    0.10    0.05
  -3   5   2   -0.01    0.17
   2  -5  -2    1.07    0.14
  -2  -5   2    0.95    0.11
   2  -5  -2    0.78    0.10
   2  -5  -2    0.78    0.12
  -2  -5   2    0.99    0.21
  -2  -5   2    1.12    0.12
  -2  -5   2    1.20    0.12
   2  -5  -2    0.84    0.20
  -2   5   2    1.14    0.23
   2   5  -2    1.03    0.13
   2   5  -2    1.06    0.15
  -2   5   2    0.96    0.11
  -2   5   2    1.29    0.20
  -2   5   2    1.02    0.11
   2   5  -2    0.72    0.17
  -2   5   2    0.86    0.12
   1  -5  -2    0.62    0.09
  -1  -5   2    0.84    0.10
  -1  -5   2    0.69    0.10
   1  -5  -2    0.60    0.11
   1  -5  -2    0.81    0.18
   1  -5  -2    0.83    0.12
  -1  -5   2    0.76    0.10
  -1  -5   2    0.94    0.22
   1   5  -2    0.99    0.17
  -1   5   2    0.67    0.09
   1   5  -2    0.90    0.11
  -1   5   2    0.63    0.10
   1   5  -2    0.73    0.13
  -1   5   2    0.70    0.10
  -1   5   2    0.89    0.18
  -1   5   2    0.52    0.14
   0  -5  -2    0.38    0.11
   0  -5   2    0.51    0.09
   0  -5   2    0.47    0.19
   0  -5  -2    0.42    0.08
   0  -5   2    0.37    0.07
   0  -5  -2    0.37    0.17
   0  -5  -2    0.48    0.10
   0   5   2    0.44    0.10
   0   5  -2    0.35    0.07
   0   5  -2    0.59    0.11
   0   5   2    0.56    0.14
   0   5   2    0.38    0.08
   0   5  -2    0.47    0.22
   0   5   2    0.44    0.10
   0   5  -2    0.49    0.15
   0   5   2    0.47    0.14
   1  -5   2    1.16    0.13
  -1  -5  -2    0.94    0.12
   1  -5   2    0.93    0.20
   1  -5   2    1.12    0.12
  -1  -5  -2    1.24    0.24
  -1  -5  -2    1.09    0.17
  -1  -5  -2    0.94    0.12
   1   5   2    1.15    0.13
  -1   5  -2    0.90    0.24
   1   5   2    0.87    0.13
  -1   5  -2    1.00    0.19
  -1   5  -2    1.08    0.12
  -1   5  -2    1.06    0.12
   1   5   2    1.40    0.16
   1   5   2    1.16    0.13
   1   5   2    1.31    0.20
  -2  -5  -2    2.50    0.29
  -2  -5  -2    2.60    0.25
   2  -5   2    2.41    0.16
   2  -5   2    2.62    0.19
  -2  -5  -2    2.62    0.18
   2  -5   2    2.01    0.26
  -2  -5  -2    2.57    0.16
  -2  -5  -2    2.98    0.19
   2   5   2    2.58    0.25
   2   5   2    2.53    0.18
  -2   5  -2    2.59    0.13
   2   5   2    2.75    0.17
   2   5   2    2.70    0.22
   2   5   2    2.65    0.17
  -2   5  -2    2.33    0.36
  -2   5  -2    2.58    0.16
  -2   5  -2    2.39    0.28
  -3  -5  -2    0.91    0.11
  -3  -5  -2    0.72    0.12
   3  -5   2    0.59    0.19
  -3  -5  -2    0.82    0.13
  -3  -5  -2    0.62    0.17
   3  -5   2    0.82    0.13
   3  -5   2    0.68    0.10
  -3  -5  -2    0.83    0.19
   3   5   2    0.74    0.11
   3   5   2    0.77    0.11
   3   5   2    0.70    0.15
   3   5   2    0.73    0.16
  -3   5  -2    0.49    0.15
  -3   5  -2    0.80    0.11
  -3   5  -2    0.87    0.29
   4  -5   2    0.01    0.08
  -4  -5  -2    0.11    0.16
   4  -5   2    0.01    0.15
   4  -5   2    0.02    0.04
  -4  -5  -2   -0.03    0.13
  -4  -5  -2   -0.04    0.06
  -4  -5  -2   -0.03    0.07
  -4  -5  -2    0.24    0.10
   4   5   2    0.06    0.11
  -4   5  -2   -0.07    0.05
  -4   5  -2    0.27    0.24
  -4   5  -2    0.06    0.14
   4   5   2   -0.06    0.07
   4   5   2    0.01    0.06
   4   5   2    0.10    0.11
   5  -5   2    9.66    0.47
  -5  -5  -2    9.45    0.53
  -5  -5  -2    9.24    0.34
   5  -5   2    9.38    0.39
  -5  -5  -2    9.93    0.37
  -5  -5  -2    9.49    0.50
  -5  -5  -2    9.42    0.40
   5  -5   2    9.65    0.33
   5   5   2    9.61    0.45
  -5   5  -2    8.77    0.60
  -5   5  -2   10.27    0.48
   5   5   2    9.25    0.46
   5   5   2    9.36    0.36
   5   5   2    9.37    0.32
  -5   5  -2    9.74    0.33
   6  -5   2    8.12    0.36
   6  -5   2    7.41    0.28
  -6  -5  -2    7.51    0.37
  -6  -5  -2    7.82    0.46
  -6  -5  -2    6.69    0.66
  -6  -5  -2    7.99    0.33
   6  -5   2    7.79    0.43
  -6   5  -2    7.79    0.63
  -6   5  -2    7.95    0.29
  -6   5  -2    7.79    0.44
   6   5   2    7.96    0.44
   6   5   2    7.83    0.28
   6   5   2    7.90    0.33
   6   5   2    7.98    0.42
   7  -5   2    2.66    0.30
  -7  -5  -2    2.38    0.34
  -7  -5  -2    2.42    0.21
   7  -5   2    2.43    0.16
  -7  -5  -2    2.45    0.27
  -7  -5  -2    3.05    0.37
  -7   5  -2    2.51    0.30
  -7   5  -2    2.33    0.17
   7   5   2    2.51    0.17
   7   5   2    2.61    0.41
  -7   5  -2    2.06    0.42
   7   5   2    2.36    0.21
  -8  -5  -2    0.35    0.17
   8  -5   2    0.20    0.07
  -8  -5  -2    0.33    0.11
   8  -5   2    0.53    0.17
   8  -5   2    0.20    0.13
   8   5   2    0.21    0.17
  -8   5  -2    0.16    0.15
   8   5   2    0.32    0.10
   8   5   2    0.18    0.14
   8   5   2    0.23    0.08
  -8   5  -2    0.70    0.34
  -8   5  -2    0.22    0.08
   9  -5   2    2.38    0.26
  -9  -5  -2    1.56    0.41
  -9  -5  -2    2.50    0.33
   9  -5   2    2.18    0.16
   9  -5   2    2.16    0.27
  -9  -5  -2    2.18    0.23
   9   5   2    2.32    0.17
   9   5   2    2.63    0.31
   9   5   2    2.07    0.32
  -9   5  -2    2.07    0.20
  -9   5  -2    2.24    0.60
   9   5   2    2.05    0.23
 -10  -5  -2    1.57    0.34
  10  -5   2    1.46    0.22
  10  -5   2    1.27    0.22
  10  -5   2    1.51    0.15
 -10  -5  -2    1.93    0.30
  10   5   2    1.58    0.29
  10   5   2    1.25    0.18
  10   5   2    1.89    0.24
 -10   5  -2    1.37    0.40
  10   5   2    1.68    0.15
  11  -5   2    0.81    0.15
  11  -5   2    0.76    0.11
  11  -5   2    0.68    0.22
  11   5   2    0.76    0.10
 -11   5  -2   -0.19    0.36
  11   5   2    1.08    0.31
  11   5   2    0.84    0.17
  11   5   2    0.64    0.18
 -11   5  -2    0.85    0.12
  12  -5   2    0.30    0.12
 -12  -5  -2    0.08    0.18
 -12  -5  -2    0.36    0.24
  12  -5   2    0.41    0.24
 -12  -5  -2    1.28    0.45
  12  -5   2    0.47    0.09
  12   5   2    0.55    0.09
 -12   5  -2    0.43    0.46
  12   5   2    0.54    0.32
  12   5   2    0.78    0.18
  12   5   2    0.24    0.19
 -13  -5  -2   -0.23    0.24
 -13  -5  -2    2.12    0.53
  13  -5   2    1.05    0.28
 -13  -5  -2    0.33    0.23
 -13   5  -2    0.49    0.47
  13   5   2    0.90    0.39
  13   5   2    0.48    0.21
  13   5   2    0.57    0.18
 -13  -6   2    0.02    0.45
 -13  -6   2    0.23    0.24
 -13  -6   2    0.17    0.22
  13   6  -2    0.11    0.20
 -13   6   2    0.02    0.40
  13   6  -2    0.64    0.27
  13   6  -2    0.64    0.39
  12  -6  -2    0.40    0.14
 -12  -6   2    0.54    0.44
 -12  -6   2    0.05    0.18
  12  -6  -2    0.55    0.17
 -12  -6   2    0.42    0.24
  12  -6  -2    0.16    0.24
  12   6  -2   -0.05    0.33
 -12   6   2    0.68    0.44
  12   6  -2    0.54    0.16
  12   6  -2    0.48    0.26
  11  -6  -2    0.13    0.09
 -11  -6   2   -0.11    0.37
 -11  -6   2   -0.20    0.14
 -11  -6   2   -0.10    0.22
  11  -6  -2   -0.16    0.19
  11  -6  -2    0.11    0.20
 -11   6   2    0.21    0.13
 -11   6   2    0.14    0.10
  11   6  -2    0.53    0.23
  11   6  -2   -0.09    0.28
  11   6  -2    0.20    0.15
 -11   6   2    0.21    0.33
  10  -6  -2    0.20    0.18
  10  -6  -2   -0.03    0.20
 -10  -6   2   -0.05    0.14
 -10  -6   2    0.16    0.23
 -10  -6   2   -0.43    0.32
  10  -6  -2    0.05    0.09
  10   6  -2    0.23    0.26
  10   6  -2    0.22    0.13
  10   6  -2    0.84    0.23
 -10   6   2    0.14    0.09
 -10   6   2    0.43    0.32
  -9  -6   2    1.14    0.23
  -9  -6   2    1.21    0.37
  -9  -6   2    1.56    0.21
   9  -6  -2    1.05    0.25
   9  -6  -2    1.21    0.14
   9  -6  -2    1.18    0.19
   9   6  -2    1.10    0.17
  -9   6   2    1.21    0.14
   9   6  -2    1.14    0.28
  -9   6   2    1.47    0.38
   9   6  -2    1.13    0.24
  -8  -6   2    6.57    0.34
   8  -6  -2    6.22    0.37
   8  -6  -2    5.61    0.46
  -8  -6   2    5.94    0.38
  -8   6   2    6.40    0.56
   8   6  -2    6.10    0.32
  -8   6   2    6.30    0.27
   8   6  -2    5.33    0.41
   8   6  -2    6.17    0.49
   8   6  -2    6.33    0.45
  -7  -6   2    5.29    0.30
   7  -6  -2    5.66    0.34
   7  -6  -2    4.84    0.47
   7  -6  -2    5.54    0.26
  -7  -6   2    5.48    0.36
  -7   6   2    5.17    0.50
   7   6  -2    5.12    0.34
   7   6  -2    5.12    0.29
  -7   6   2    5.27    0.25
   7   6  -2    5.26    0.42
  -7   6   2    5.24    0.37
   7   6  -2    5.28    0.44
  -6  -6   2   12.50    0.48
   6  -6  -2   14.02    0.36
   6  -6  -2   12.21    0.64
  -6  -6   2   13.04    0.46
   6  -6  -2   10.00    0.54
  -6  -6   2   12.57    0.36
   6  -6  -2   12.67    0.41
   6   6  -2   12.44    0.60
  -6   6   2   12.20    0.67
  -6   6   2   14.32    0.55
   6   6  -2   12.70    0.45
  -6   6   2   10.81    0.44
   6   6  -2   11.42    0.66
  -5  -6   2    3.62    0.26
   5  -6  -2    3.31    0.41
  -5  -6   2    3.61    0.18
   5  -6  -2    3.80    0.27
  -5  -6   2    3.70    0.24
   5  -6  -2    3.38    0.20
  -5   6   2    3.83    0.44
   5   6  -2    3.56    0.24
   5   6  -2    3.54    0.38
   5   6  -2    3.47    0.34
  -5   6   2    3.94    0.32
  -5   6   2    3.75    0.25
  -4  -6   2    2.56    0.21
   4  -6  -2    3.06    0.17
  -4  -6   2    2.87    0.18
  -4  -6   2    2.70    0.35
  -4  -6   2    2.80    0.22
   4  -6  -2    2.55    0.22
   4  -6  -2    2.74    0.19
   4   6  -2    2.61    0.30
  -4   6   2    3.19    0.30
  -4   6   2    3.26    0.41
   4   6  -2    2.64    0.21
   4   6  -2    2.55    0.32
  -4   6   2    2.92    0.20
  -3  -6   2    1.32    0.16
  -3  -6   2    1.16    0.15
   3  -6  -2    0.92    0.12
   3  -6  -2    1.45    0.17
   3  -6  -2    1.74    0.29
   3  -6  -2    1.26    0.17
  -3  -6   2    1.34    0.27
  -3  -6   2    1.27    0.15
  -3   6   2    1.11    0.20
  -3   6   2    1.28    0.28
  -3   6   2    1.32    0.12
   3   6  -2    1.10    0.24
  -3   6   2    1.19    0.14
   3   6  -2    1.19    0.16
   3   6  -2    0.91    0.17
   2  -6  -2    2.24    0.17
  -2  -6   2    2.61    0.35
  -2  -6   2    2.52    0.18
  -2  -6   2    2.36    0.19
  -2  -6   2    2.32    0.17
   2  -6  -2    2.26    0.20
   2  -6  -2    2.54    0.21
   2  -6  -2    1.97    0.28
  -2   6   2    2.65    0.18
  -2   6   2    2.81    0.34
  -2   6   2    2.54    0.22
  -2   6   2    2.76    0.30
  -2   6   2    2.53    0.18
   2   6  -2    2.63    0.20
   2   6  -2    2.41    0.24
   2   6  -2    2.68    0.34
   2   6  -2    2.24    0.33
   1  -6  -2    3.91    0.27
  -1  -6   2    3.51    0.43
  -1  -6   2    3.89    0.20
   1  -6  -2    3.93    0.23
   1  -6  -2    3.82    0.24
  -1  -6   2    4.14    0.23
  -1  -6   2    4.14    0.23
   1  -6  -2    3.76    0.40
  -1   6   2    4.37    0.24
   1   6  -2    3.53    0.42
   1   6  -2    4.13    0.27
  -1   6   2    4.01    0.24
  -1   6   2    4.03    0.24
   1   6  -2    3.90    0.39
   1   6  -2    4.18    0.23
  -1   6   2    4.00    0.34
  -1   6   2    4.30    0.35
   0  -6   2    0.14    0.09
   0  -6   2    0.04    0.07
   0  -6  -2    0.08    0.20
   0  -6   2   -0.17    0.18
   0  -6  -2   -0.20    0.11
   0  -6  -2    0.11    0.09
   0  -6  -2    0.02    0.07
   0  -6   2    0.09    0.07
   0   6  -2    0.03    0.09
   0   6  -2   -0.01    0.07
   0   6  -2   -0.05    0.23
   0   6   2    0.12    0.08
   0   6   2    0.00    0.09
   0   6  -2    0.02    0.16
   0   6   2    0.12    0.14
   0   6   2   -0.06    0.08
   0   6   2    0.14    0.15
   1  -6   2    0.07    0.19
  -1  -6  -2    0.18    0.13
  -1  -6  -2    0.19    0.19
   1  -6   2    0.33    0.11
   1  -6   2    0.20    0.08
  -1  -6  -2    0.04    0.08
  -1  -6  -2    0.17    0.08
  -1   6  -2    0.20    0.09
   1   6   2    0.05    0.10
   1   6   2    0.08    0.14
   1   6   2    0.20    0.09
   1   6   2    0.18    0.08
  -1   6  -2    0.17    0.18
   1   6   2    0.10    0.13
  -1   6  -2   -0.05    0.27
  -1   6  -2    0.15    0.08
  -2  -6  -2    0.11    0.08
   2  -6   2   -0.10    0.19
   2  -6   2    0.16    0.07
  -2  -6  -2    0.16    0.14
  -2  -6  -2    0.09    0.09
  -2  -6  -2   -0.14    0.20
  -2  -6  -2    0.12    0.08
   2  -6   2    0.21    0.10
   2   6   2    0.14    0.11
   2   6   2    0.26    0.14
   2   6   2    0.19    0.11
   2   6   2    0.09    0.08
   2   6   2    0.11    0.08
  -2   6  -2    0.22    0.29
  -2   6  -2    0.16    0.06
  -2   6  -2    0.03    0.07
  -2   6  -2    0.01    0.16
  -3  -6  -2    6.48    0.29
   3  -6   2    6.70    0.49
   3  -6   2    6.85    0.33
  -3  -6  -2    6.98    0.32
  -3  -6  -2    6.71    0.44
  -3  -6  -2    6.87    0.31
  -3  -6  -2    6.53    0.49
   3  -6   2    6.92    0.29
   3   6   2    6.84    0.31
   3   6   2    7.12    0.42
  -3   6  -2    7.34    0.47
   3   6   2    6.86    0.29
  -3   6  -2    6.57    0.29
  -3   6  -2    7.10    0.59
   3   6   2    6.83    0.39
  -4  -6  -2   12.17    0.44
  -4  -6  -2   11.49    0.41
   4  -6   2   10.55    0.58
   4  -6   2   11.33    0.45
  -4  -6  -2   11.82    0.42
  -4  -6  -2   12.17    0.59
   4  -6   2   11.72    0.40
   4   6   2   11.90    0.43
   4   6   2   11.96    0.54
  -4   6  -2   12.16    0.58
  -4   6  -2   11.28    0.72
   4   6   2   11.92    0.39
   4   6   2   11.78    0.53
  -5  -6  -2   12.99    0.44
  -5  -6  -2   12.99    0.48
   5  -6   2   12.56    0.42
  -5  -6  -2   12.78    0.47
   5  -6   2   13.05    0.63
  -5   6  -2   12.80    0.61
   5   6   2   13.23    0.46
   5   6   2   12.65    0.40
  -5   6  -2   12.26    0.77
  -5   6  -2   12.03    0.42
   5   6   2   13.18    0.58
  -6  -6  -2    3.98    0.29
  -6  -6  -2    3.36    0.24
  -6  -6  -2    3.80    0.27
  -6  -6  -2    4.36    0.46
   6  -6   2    4.56    0.43
   6  -6   2    3.19    0.28
   6   6   2    3.32    0.34
   6   6   2    3.03    0.36
   6   6   2    3.35    0.21
   6   6   2    3.45    0.26
  -6   6  -2    4.15    0.41
  -6   6  -2    3.68    0.22
  -6   6  -2    3.77    0.52
   7  -6   2    0.07    0.08
   7  -6   2    0.14    0.21
   7  -6   2   -0.01    0.14
  -7  -6  -2    0.17    0.16
  -7  -6  -2    0.29    0.26
  -7  -6  -2   -0.26    0.42
  -7  -6  -2    0.17    0.12
   7   6   2    0.11    0.13
  -7   6  -2   -0.14    0.18
   7   6   2    0.08    0.16
  -7   6  -2    0.05    0.08
   7   6   2    0.14    0.09
  -7   6  -2    0.22    0.34
   7   6   2    0.17    0.18
  -8  -6  -2    4.13    0.30
   8  -6   2    3.93    0.42
   8  -6   2    4.10    0.32
  -8  -6  -2    4.50    0.54
   8  -6   2    4.11    0.23
  -8  -6  -2    4.20    0.38
  -8  -6  -2    4.65    0.55
   8   6   2    4.26    0.22
   8   6   2    4.74    0.32
   8   6   2    4.71    0.45
   8   6   2    4.40    0.37
  -8   6  -2    3.75    0.55
   9  -6   2    2.03    0.19
  -9  -6  -2    2.68    0.32
   9  -6   2    2.47    0.30
  -9  -6  -2    2.57    0.39
   9  -6   2    2.95    0.30
  -9  -6  -2    2.85    0.30
   9   6   2    2.35    0.27
   9   6   2    2.44    0.31
  -9   6  -2    2.95    0.54
   9   6   2    2.61    0.18
   9   6   2    2.22    0.33
 -10  -6  -2    1.19    0.28
  10  -6   2    0.47    0.21
  10  -6   2    0.89    0.22
  10  -6   2    0.61    0.11
  10   6   2    1.17    0.22
 -10   6  -2    1.02    0.41
  10   6   2    0.83    0.18
  10   6   2    1.01    0.31
  10   6   2    1.01    0.11
  11  -6   2    1.17    0.14
  11  -6   2    1.42    0.26
 -11  -6  -2    1.46    0.50
 -11  -6  -2    1.11    0.30
  11   6   2    1.03    0.34
  11   6   2    1.10    0.21
  11   6   2    0.96    0.12
 -11   6  -2    0.89    0.49
  11   6   2    1.18    0.23
  12  -6   2    0.24    0.11
 -12  -6  -2    0.19    0.27
  12  -6   2    0.47    0.19
 -12  -6  -2    0.15    0.21
  12  -6   2    0.67    0.27
 -12  -6  -2    0.71    0.57
 -12   6  -2    0.41    0.53
  12   6   2    0.05    0.23
  12   6   2    0.53    0.36
  12   6   2    0.50    0.21
 -12  -7   2   -0.09    0.23
 -12  -7   2    1.63    0.33
  12  -7  -2    1.33    0.32
  12   7  -2    0.74    0.42
 -12   7   2    0.92    0.49
  12   7  -2    0.49    0.33
  12   7  -2    1.63    0.27
  11  -7  -2    2.30    0.35
 -11  -7   2    1.72    0.30
 -11  -7   2    1.80    0.51
  11  -7  -2    2.03    0.32
  11  -7  -2    1.97    0.25
  11   7  -2    2.46    0.36
  11   7  -2    1.57    0.24
 -11   7   2    2.33    0.25
  11   7  -2    2.12    0.44
 -11   7   2    1.12    0.44
 -10  -7   2   -0.11    0.19
  10  -7  -2   -0.08    0.11
  10  -7  -2   -0.20    0.21
 -10  -7   2    0.30    0.43
  10  -7  -2    0.25    0.28
  10   7  -2    0.29    0.27
  10   7  -2   -0.14    0.17
  10   7  -2   -0.03    0.33
 -10   7   2    0.08    0.13
 -10   7   2    0.09    0.19
 -10   7   2    0.24    0.37
   9  -7  -2    0.00    0.19
  -9  -7   2    0.27    0.23
   9  -7  -2    0.19    0.12
   9  -7  -2   -0.09    0.26
  -9  -7   2    0.19    0.41
  -9  -7   2    0.24    0.18
   9   7  -2   -0.04    0.24
  -9   7   2    0.20    0.19
  -9   7   2    0.02    0.12
  -9   7   2    0.18    0.34
   9   7  -2   -0.34    0.26
   9   7  -2    0.12    0.15
  -8  -7   2    1.09    0.25
  -8  -7   2    0.66    0.34
  -8  -7   2    0.87    0.19
   8  -7  -2    0.94    0.33
   8  -7  -2    1.07    0.15
   8  -7  -2    1.06    0.20
   8   7  -2    1.10    0.28
  -8   7   2    0.91    0.15
   8   7  -2    0.93    0.28
   8   7  -2    1.19    0.21
  -8   7   2    1.15    0.36
   7  -7  -2    0.06    0.29
  -7  -7   2   -0.13    0.08
   7  -7  -2    0.39    0.16
  -7  -7   2    0.30    0.17
  -7  -7   2   -0.05    0.41
  -7  -7   2    0.09    0.13
   7  -7  -2    0.19    0.11
   7   7  -2    0.08    0.23
   7   7  -2    0.12    0.14
  -7   7   2    0.10    0.19
  -7   7   2    0.29    0.12
   7   7  -2    0.22    0.21
   7   7  -2    0.32    0.25
  -6  -7   2    3.31    0.31
  -6  -7   2    3.24    0.28
   6  -7  -2    2.93    0.28
  -6  -7   2    3.03    0.20
   6  -7  -2    4.84    0.56
   6  -7  -2    3.01    0.23
   6   7  -2    3.55    0.41
   6   7  -2    3.17    0.43
  -6   7   2    3.29    0.37
   6   7  -2    2.99    0.31
   6   7  -2    3.23    0.28
  -6   7   2    3.19    0.47
   5  -7  -2    0.02    0.27
   5  -7  -2    0.15    0.10
   5  -7  -2    0.29    0.14
  -5  -7   2    0.35    0.16
  -5  -7   2   -0.24    0.31
  -5  -7   2    0.41    0.13
  -5  -7   2    0.38    0.11
  -5   7   2    0.44    0.29
   5   7  -2    0.41    0.21
   5   7  -2    0.22    0.12
  -5   7   2    0.48    0.20
   5   7  -2    0.46    0.25
   5   7  -2    0.28    0.18
  -4  -7   2    7.43    0.64
  -4  -7   2    8.21    0.33
   4  -7  -2    7.54    0.34
   4  -7  -2    7.68    0.39
  -4  -7   2    7.70    0.36
   4  -7  -2    7.47    0.61
  -4  -7   2    8.17    0.37
   4   7  -2    7.49    0.54
  -4   7   2    9.17    0.51
   4   7  -2    7.79    0.49
  -4   7   2    7.64    0.55
   4   7  -2    7.69    0.43
   4   7  -2    8.35    0.48
  -3  -7   2    3.87    0.24
  -3  -7   2    3.54    0.26
   3  -7  -2    3.63    0.24
  -3  -7   2    3.57    0.24
   3  -7  -2    4.76    0.57
  -3  -7   2    3.79    0.49
   3   7  -2    3.59    0.43
  -3   7   2    3.86    0.39
  -3   7   2    3.84    0.20
   3   7  -2    3.58    0.33
  -3   7   2    4.16    0.42
  -2  -7   2   11.20    0.42
   2  -7  -2   11.27    0.44
   2  -7  -2   11.81    0.48
  -2  -7   2   10.73    0.79
   2  -7  -2   11.79    0.48
  -2  -7   2   11.72    0.39
  -2  -7   2   11.12    0.44
   2   7  -2   11.40    0.51
   2   7  -2   12.47    0.67
   2   7  -2   10.75    0.63
  -2   7   2   11.82    0.59
  -2   7   2   11.83    0.58
  -2   7   2   13.23    0.42
   2   7  -2   11.22    0.45
  -1  -7   2   11.20    0.37
  -1  -7   2   11.97    0.44
   1  -7  -2   12.12    0.50
   1  -7  -2   12.38    0.71
  -1  -7   2   10.04    0.68
  -1  -7   2   11.51    0.43
   1  -7  -2   11.53    0.47
  -1   7   2   11.75    0.44
  -1   7   2   11.71    0.59
  -1   7   2   11.03    0.54
   1   7  -2   11.34    0.64
   1   7  -2    9.87    0.62
  -1   7   2   10.34    0.44
   1   7  -2   11.14    0.43
   1   7  -2   11.41    0.47
   0  -7   2   20.86    0.73
   0  -7  -2   22.67    0.94
   0  -7  -2   21.98    0.75
   0  -7   2   22.79    0.97
   0  -7  -2   21.99    0.68
   0  -7   2   22.12    0.67
   0  -7   2   21.54    0.56
   0  -7  -2   21.50    0.68
   0   7  -2   20.71    0.88
   0   7  -2   21.22    0.65
   0   7   2   22.01    0.67
   0   7  -2   19.17    0.88
   0   7  -2   21.25    0.66
   0   7   2   23.13    0.69
   0   7   2   21.54    0.72
   0   7   2   22.57    0.84
   0   7   2   22.79    0.67
   1  -7   2    0.07    0.11
  -1  -7  -2    0.10    0.10
   1  -7   2    0.09    0.09
  -1  -7  -2    0.07    0.27
   1  -7   2   -0.01    0.26
  -1  -7  -2    0.05    0.11
   1  -7   2   -0.02    0.10
  -1  -7  -2   -0.02    0.18
   1   7   2    0.07    0.10
  -1   7  -2   -0.28    0.28
   1   7   2    0.03    0.13
   1   7   2    0.22    0.18
   1   7   2    0.02    0.16
   1   7   2    0.12    0.11
  -1   7  -2    0.03    0.20
  -1   7  -2    0.15    0.10
   2  -7   2   24.95    0.72
  -2  -7  -2   23.99    0.64
  -2  -7  -2   24.84    0.73
   2  -7   2   23.82    0.99
  -2  -7  -2   25.02    0.74
  -2  -7  -2   24.32    1.01
  -2  -7  -2   25.94    0.89
   2  -7   2   24.65    0.76
   2   7   2   24.10    0.90
   2   7   2   25.96    0.66
  -2   7  -2   23.18    1.02
   2   7   2   24.31    0.70
  -2   7  -2   24.53    0.62
   2   7   2   25.56    0.74
  -2   7  -2   25.32    0.97
   2   7   2   25.18    0.80
  -3  -7  -2   13.07    0.44
  -3  -7  -2   12.52    0.73
   3  -7   2   13.05    0.46
  -3  -7  -2   13.13    0.50
   3  -7   2   11.89    0.59
  -3  -7  -2   13.51    0.49
  -3  -7  -2   13.44    0.66
   3  -7   2   13.23    0.71
  -3   7  -2   13.76    0.71
   3   7   2   14.16    0.65
   3   7   2   12.27    0.52
   3   7   2   13.06    0.46
  -3   7  -2   13.51    0.80
   3   7   2   13.84    0.59
   4  -7   2    8.39    0.61
   4  -7   2    8.85    0.43
  -4  -7  -2    9.84    0.59
   4  -7   2    8.75    0.36
  -4  -7  -2    9.05    0.39
  -4  -7  -2    9.37    0.42
  -4  -7  -2    8.05    0.62
  -4  -7  -2    8.70    0.39
   4   7   2    8.14    0.35
  -4   7  -2    9.07    0.73
   4   7   2    6.83    0.56
   4   7   2    9.32    0.54
   4   7   2    8.31    0.49
  -4   7  -2    9.68    0.60
  -5  -7  -2    0.13    0.16
  -5  -7  -2    0.27    0.13
   5  -7   2    0.21    0.28
   5  -7   2    0.03    0.09
   5  -7   2    0.26    0.14
  -5  -7  -2    0.16    0.28
  -5  -7  -2    0.29    0.14
   5   7   2    0.05    0.17
  -5   7  -2    0.59    0.37
  -5   7  -2    0.01    0.23
   5   7   2    0.12    0.11
   5   7   2    0.26    0.21
  -5   7  -2    0.13    0.12
  -6  -7  -2    2.51    0.28
   6  -7   2    2.39    0.36
  -6  -7  -2    2.16    0.25
   6  -7   2    2.10    0.20
  -6  -7  -2    2.29    0.28
   6  -7   2    2.05    0.24
  -6  -7  -2    2.61    0.41
   6   7   2    2.72    0.35
  -6   7  -2    2.12    0.33
  -6   7  -2    2.42    0.23
   6   7   2    2.41    0.32
   6   7   2    2.28    0.21
   7  -7   2    1.76    0.35
  -7  -7  -2    1.44    0.21
  -7  -7  -2    1.66    0.38
   7  -7   2    1.29    0.16
   7  -7   2    1.33    0.19
  -7  -7  -2    1.17    0.22
   7   7   2    1.94    0.31
  -7   7  -2    1.43    0.18
   7   7   2    1.32    0.15
   7   7   2    1.42    0.27
  -7   7  -2    1.06    0.43
  -8  -7  -2    0.58    0.19
   8  -7   2    0.77    0.30
   8  -7   2    0.49    0.18
   8  -7   2    0.35    0.12
  -8  -7  -2    0.53    0.24
   8   7   2    0.53    0.23
  -8   7  -2    0.02    0.24
  -8   7  -2    0.74    0.43
   8   7   2    0.64    0.30
  -8   7  -2    0.63    0.15
   8   7   2    0.75    0.29
   8   7   2    0.48    0.12
   9  -7   2    0.77    0.21
  -9  -7  -2    0.91    0.26
   9  -7   2    0.73    0.14
   9  -7   2    1.10    0.31
  -9  -7  -2    1.13    0.22
  -9  -7  -2    2.03    0.55
  -9   7  -2    0.78    0.17
   9   7   2    0.98    0.24
  -9   7  -2    1.78    0.46
   9   7   2    1.00    0.14
   9   7   2    1.25    0.33
  -9   7  -2    0.07    0.25
   9   7   2    0.95    0.25
 -10  -7  -2    0.65    0.30
 -10  -7  -2    1.47    0.54
  10  -7   2    0.70    0.16
  10  -7   2    1.15    0.25
  10  -7   2    0.85    0.29
 -10   7  -2    0.61    0.18
 -10   7  -2    0.13    0.27
  10   7   2    0.85    0.27
  10   7   2    1.13    0.38
 -10   7  -2    0.28    0.42
  10   7   2    1.07    0.26
  11  -7   2    0.95    0.42
  11  -7   2    0.78    0.18
  11  -7   2    1.53    0.30
 -11  -7  -2    0.52    0.26
 -11  -7  -2    1.30    0.35
 -11   7  -2    1.26    0.19
  11   7   2    0.95    0.24
 -11   7  -2    0.49    0.52
  11   7   2    0.83    0.40
  11   7   2    1.40    0.30
  10  -8  -2    0.51    0.17
  10  -8  -2    0.56    0.29
 -10  -8   2    0.07    0.25
 -10  -8   2    0.81    0.24
  10  -8  -2    1.21    0.42
  10   8  -2    0.44    0.37
  10   8  -2    0.57    0.25
 -10   8   2    0.62    0.42
 -10   8   2    0.84    0.20
  10   8  -2    0.16    0.41
  -9  -8   2    0.35    0.25
   9  -8  -2   -0.30    0.25
   9  -8  -2    0.74    0.40
   9  -8  -2    0.31    0.16
  -9  -8   2    0.04    0.52
  -9  -8   2   -0.07    0.22
  -9   8   2    0.14    0.26
  -9   8   2    0.15    0.36
   9   8  -2    0.72    0.37
   9   8  -2    0.30    0.31
  -9   8   2   -0.13    0.15
   9   8  -2   -0.12    0.20
  -8  -8   2    0.55    0.51
   8  -8  -2    0.93    0.40
  -8  -8   2    1.01    0.27
   8  -8  -2    1.11    0.19
   8  -8  -2    1.24    0.25
  -8  -8   2    1.01    0.24
   8   8  -2    1.39    0.36
  -8   8   2    0.76    0.19
   8   8  -2    0.91    0.23
  -8   8   2    1.09    0.39
   8   8  -2    0.84    0.34
   7  -8  -2    1.66    0.26
  -7  -8   2    1.87    0.50
   7  -8  -2    1.62    0.21
   7  -8  -2    1.67    0.45
  -7  -8   2    2.13    0.28
  -7  -8   2    1.92    0.27
  -7   8   2    1.36    0.42
   7   8  -2    2.44    0.36
  -7   8   2    2.62    0.29
   7   8  -2    1.29    0.33
   7   8  -2    1.92    0.25
  -6  -8   2    3.61    0.35
   6  -8  -2    3.83    0.28
  -6  -8   2    2.83    0.49
  -6  -8   2    3.07    0.32
   6  -8  -2    2.98    0.35
   6  -8  -2    2.68    0.49
  -6   8   2    3.33    0.28
   6   8  -2    3.45    0.32
   6   8  -2    3.31    0.34
   6   8  -2    4.24    0.51
   6   8  -2    3.74    0.49
  -5  -8   2    3.91    0.52
  -5  -8   2    3.97    0.28
  -5  -8   2    4.11    0.32
   5  -8  -2    4.45    0.57
   5  -8  -2    3.71    0.28
   5  -8  -2    3.27    0.35
  -5  -8   2    4.25    0.34
  -5   8   2    4.47    0.55
   5   8  -2    4.20    0.34
  -5   8   2    3.89    0.30
   5   8  -2    4.78    0.46
  -5   8   2    4.65    0.48
   5   8  -2    4.38    0.43
   5   8  -2    4.25    0.54
   4  -8  -2    0.41    0.17
  -4  -8   2    0.43    0.17
  -4  -8   2    0.47    0.36
   4  -8  -2    0.40    0.40
   4  -8  -2    0.45    0.13
  -4  -8   2    0.52    0.15
  -4  -8   2    0.55    0.15
   4   8  -2    0.36    0.16
   4   8  -2    0.32    0.28
   4   8  -2    0.48    0.28
  -4   8   2    0.91    0.32
  -4   8   2    0.25    0.12
  -4   8   2    0.93    0.24
   3  -8  -2    3.65    0.33
  -3  -8   2    3.66    0.28
  -3  -8   2    3.83    0.53
   3  -8  -2    3.70    0.54
  -3  -8   2    3.73    0.30
  -3  -8   2    3.91    0.28
   3  -8  -2    3.84    0.28
   3   8  -2    4.05    0.51
   3   8  -2    3.84    0.43
  -3   8   2    4.62    0.47
   3   8  -2    4.40    0.32
  -3   8   2    3.30    0.42
   3   8  -2    3.73    0.39
  -3   8   2    3.83    0.46
  -2  -8   2    1.48    0.17
  -2  -8   2    0.78    0.39
   2  -8  -2    0.90    0.19
  -2  -8   2    0.93    0.16
  -2  -8   2    1.06    0.17
   2  -8  -2    1.32    0.47
   2  -8  -2    1.20    0.18
  -2   8   2    0.94    0.25
  -2   8   2    0.76    0.14
   2   8  -2    1.01    0.33
   2   8  -2    1.13    0.35
   2   8  -2    1.30    0.23
   2   8  -2    1.02    0.18
  -2   8   2    1.09    0.30
   1  -8  -2    1.37    0.18
   1  -8  -2    1.20    0.19
  -1  -8   2    1.20    0.18
  -1  -8   2    1.04    0.18
   1  -8  -2    1.66    0.43
  -1  -8   2    1.01    0.38
  -1  -8   2    1.34    0.16
  -1   8   2    1.75    0.32
   1   8  -2    0.82    0.31
   1   8  -2    0.99    0.35
   1   8  -2    1.11    0.21
   1   8  -2    1.22    0.18
  -1   8   2    1.29    0.27
  -1   8   2    1.37    0.19
  -1   8   2    1.17    0.17
   0  -8   2    0.16    0.12
   0  -8  -2    0.59    0.20
   0  -8   2    0.48    0.12
   0  -8   2    0.18    0.16
   0  -8  -2    0.02    0.12
   0  -8   2    0.38    0.36
   0   8  -2    0.35    0.16
   0   8  -2    0.30    0.14
   0   8   2    0.13    0.13
   0   8  -2    0.12    0.36
   0   8   2    0.48    0.23
   0   8   2    0.18    0.16
   0   8  -2    0.15    0.33
   0   8   2    0.25    0.22
   1  -8   2   -0.14    0.31
  -1  -8  -2   -0.07    0.12
  -1  -8  -2    0.21    0.15
   1  -8   2    0.13    0.10
   1  -8   2   -0.05    0.13
   1  -8   2    0.05    0.11
  -1   8  -2   -0.52    0.32
  -1   8  -2    0.00    0.11
  -1   8  -2   -0.32    0.26
   1   8   2    0.14    0.21
   1   8   2   -0.01    0.16
   1   8   2   -0.16    0.13
  -1   8  -2    0.04    0.11
   1   8   2    0.36    0.24
  -2  -8  -2    0.47    0.16
   2  -8   2    0.58    0.42
   2  -8   2    0.39    0.11
   2  -8   2    0.23    0.12
  -2  -8  -2    0.28    0.15
   2  -8   2    0.47    0.17
   2   8   2    0.32    0.14
   2   8   2    0.69    0.24
  -2   8  -2    0.13    0.36
   2   8   2    0.41    0.19
  -2   8  -2   -0.21    0.26
  -2   8  -2    0.06    0.09
   2   8   2    0.27    0.16
  -3  -8  -2    0.88    0.36
   3  -8   2    0.75    0.19
   3  -8   2    0.92    0.12
   3  -8   2    0.83    0.40
  -3  -8  -2    0.78    0.19
   3  -8   2    0.75    0.14
  -3  -8  -2    0.87    0.19
  -3   8  -2    0.39    0.29
  -3   8  -2    0.69    0.17
   3   8   2    0.60    0.29
  -3   8  -2    0.68    0.34
   3   8   2    1.03    0.19
   3   8   2    0.81    0.25
  -4  -8  -2    0.42    0.18
   4  -8   2    0.56    0.37
   4  -8   2    0.04    0.11
  -4  -8  -2    0.33    0.17
  -4  -8  -2    0.34    0.18
   4  -8   2    0.37    0.18
   4   8   2    0.23    0.22
  -4   8  -2    0.20    0.13
  -4   8  -2    0.66    0.40
  -4   8  -2    0.25    0.30
   4   8   2    0.21    0.16
   4   8   2    0.55    0.24
   5  -8   2    0.85    0.15
  -5  -8  -2    1.31    0.21
  -5  -8  -2    1.57    0.22
   5  -8   2    1.49    0.24
   5  -8   2    1.56    0.43
  -5  -8  -2    1.16    0.23
  -5   8  -2    1.18    0.20
  -5   8  -2    1.19    0.45
  -5   8  -2    1.01    0.33
   5   8   2    1.30    0.28
   5   8   2    1.18    0.21
   5   8   2    1.35    0.28
  -6  -8  -2    1.35    0.27
   6  -8   2    1.92    0.41
   6  -8   2    1.42    0.18
   6  -8   2    1.49    0.25
  -6  -8  -2    1.94    0.25
   6   8   2    1.44    0.31
  -6   8  -2    1.11    0.19
  -6   8  -2    1.04    0.45
   6   8   2    1.59    0.24
   6   8   2    1.68    0.33
   7  -8   2    0.56    0.24
  -7  -8  -2   -0.01    0.51
   7  -8   2    0.46    0.38
  -7  -8  -2    0.07    0.22
  -7  -8  -2    0.19    0.22
   7  -8   2    0.00    0.13
   7   8   2    0.27    0.26
  -7   8  -2   -0.01    0.15
   7   8   2    0.01    0.19
  -7   8  -2   -0.41    0.38
   7   8   2    0.02    0.30
  -7   8  -2    0.00    0.31
  -8  -8  -2   -0.22    0.23
   8  -8   2    0.19    0.14
   8  -8   2    0.34    0.25
  -8  -8  -2    1.36    0.59
  -8  -8  -2   -0.22    0.22
   8  -8   2   -0.55    0.34
   8   8   2    0.01    0.33
   8   8   2    0.12    0.23
   8   8   2   -0.01    0.27
  -8   8  -2    0.35    0.39
  -8   8  -2   -0.03    0.17
  -8   8  -2    0.29    0.32
  -9  -8  -2    0.19    0.24
   9  -8   2   -0.10    0.26
  -9  -8  -2    0.03    0.31
   9  -8   2   -0.03    0.16
   9  -8   2    0.04    0.42
  -9   8  -2    0.13    0.41
  -9   8  -2   -0.19    0.34
  -9   8  -2    0.07    0.19
   9   8   2   -0.05    0.29
   9   8   2   -0.39    0.22
   9   8   2   -0.50    0.37
   8  -9  -2    1.06    0.57
   8  -9  -2    0.78    0.31
   8  -9  -2    1.15    0.23
  -8  -9   2    0.92    0.30
  -8  -9   2    0.90    0.27
   8   9  -2    1.56    0.32
   8   9  -2    1.18    0.39
  -8   9   2    0.02    0.34
  -8   9   2    0.77    0.44
   8   9  -2    1.14    0.41
  -7  -9   2    2.59    0.35
   7  -9  -2    1.92    0.31
   7  -9  -2    1.66    0.58
  -7  -9   2    2.14    0.32
   7  -9  -2    2.32    0.28
   7   9  -2    1.32    0.40
   7   9  -2    2.35    0.43
  -7   9   2    2.68    0.52
  -7   9   2    1.61    0.25
   7   9  -2    2.05    0.30
  -6  -9   2    0.32    0.24
   6  -9  -2   -0.15    0.26
  -6  -9   2   -0.16    0.17
  -6  -9   2   -0.02    0.21
  -6  -9   2    0.21    0.55
   6  -9  -2   -0.95    0.45
   6  -9  -2   -0.13    0.17
   6   9  -2    0.20    0.36
   6   9  -2    0.63    0.35
  -6   9   2    0.21    0.36
  -6   9   2    0.08    0.19
  -6   9   2    0.32    0.32
   6   9  -2   -0.05    0.22
  -5  -9   2    0.09    0.18
   5  -9  -2   -0.03    0.16
  -5  -9   2   -0.33    0.56
  -5  -9   2    0.43    0.22
   5  -9  -2    0.07    0.24
  -5  -9   2    0.12    0.21
   5   9  -2   -0.46    0.37
   5   9  -2   -0.14    0.29
  -5   9   2    0.09    0.35
  -5   9   2    0.09    0.18
  -5   9   2    0.82    0.36
   5   9  -2    0.21    0.28
   5   9  -2    0.08    0.21
  -4  -9   2    0.37    0.19
  -4  -9   2   -0.16    0.50
  -4  -9   2    0.53    0.22
   4  -9  -2    0.19    0.22
   4  -9  -2    0.42    0.16
   4  -9  -2    0.63    0.51
  -4  -9   2    0.20    0.18
  -4   9   2    0.19    0.18
   4   9  -2   -0.16    0.25
  -4   9   2   -0.07    0.37
   4   9  -2    0.28    0.34
  -4   9   2    0.22    0.35
   4   9  -2    0.76    0.37
   4   9  -2    0.17    0.20
   3  -9  -2   -0.27    0.14
  -3  -9   2    0.20    0.18
   3  -9  -2    0.21    0.21
  -3  -9   2    0.25    0.50
  -3  -9   2   -0.27    0.17
   3  -9  -2   -0.40    0.47
  -3  -9   2    0.29    0.19
  -3   9   2    0.08    0.29
   3   9  -2    0.12    0.19
   3   9  -2   -0.12    0.35
  -3   9   2   -0.27    0.31
   3   9  -2    0.11    0.24
  -3   9   2    0.12    0.16
   3   9  -2    0.38    0.38
  -2  -9   2    0.57    0.52
  -2  -9   2   -0.02    0.17
   2  -9  -2   -0.30    0.14
  -2  -9   2   -0.13    0.17
   2  -9  -2   -0.09    0.19
   2  -9  -2   -0.41    0.49
  -2  -9   2    0.10    0.17
   2   9  -2   -0.01    0.18
  -2   9   2    0.26    0.28
   2   9  -2   -0.14    0.38
   2   9  -2    0.14    0.23
  -2   9   2   -0.11    0.15
   2   9  -2    0.48    0.37
  -2   9   2   -0.06    0.29
  -2   9   2    0.16    0.14
  -1  -9   2    0.74    0.49
  -1  -9   2    0.57    0.19
  -1  -9   2    0.85    0.17
   1  -9  -2    0.97    0.49
  -1  -9   2    0.64    0.18
   1  -9  -2    0.57    0.18
   1  -9  -2    0.55    0.23
  -1   9   2    1.19    0.32
   1   9  -2    0.64    0.36
  -1   9   2    0.57    0.17
  -1   9   2    0.88    0.30
   1   9  -2    0.61    0.39
   1   9  -2    0.93    0.22
  -1   9   2    0.12    0.17
   1   9  -2    0.70    0.19
   0  -9   2    0.13    0.15
   0  -9   2   -0.07    0.17
   0  -9   2    0.22    0.43
   0  -9  -2   -0.04    0.19
   0  -9   2    0.16    0.16
   0  -9  -2   -0.30    0.48
   0  -9  -2    0.07    0.16
   0   9   2   -0.10    0.25
   0   9   2   -0.09    0.18
   0   9   2    0.21    0.17
   0   9  -2   -0.02    0.17
   0   9  -2    0.17    0.33
   0   9  -2   -0.11    0.37
   0   9  -2    0.08    0.17
   0   9   2    0.13    0.29
   1  -9   2    0.45    0.16
   1  -9   2    0.87    0.46
  -1  -9  -2    0.73    0.47
   1  -9   2    0.68    0.20
  -1  -9  -2    0.81    0.20
  -1  -9  -2    0.52    0.19
  -1   9  -2    0.27    0.41
   1   9   2    0.36    0.18
   1   9   2    0.99    0.32
  -1   9  -2    1.20    0.37
   1   9   2    0.01    0.22
  -1   9  -2    0.82    0.20
   1   9   2    0.72    0.22
   2  -9   2    0.69    0.22
   2  -9   2    1.55    0.48
   2  -9   2    1.08    0.18
  -2  -9  -2    0.86    0.22
  -2  -9  -2    1.43    0.24
  -2  -9  -2    1.26    0.53
  -2   9  -2    1.05    0.48
   2   9   2    1.25    0.28
   2   9   2    1.32    0.22
  -2   9  -2    1.38    0.42
   2   9   2    0.73    0.33
   2   9   2    0.95    0.24
  -2   9  -2    0.76    0.21
   3  -9   2    2.02    0.24
  -3  -9  -2    1.93    0.27
  -3  -9  -2    2.16    0.30
   3  -9   2    1.93    0.51
  -3  -9  -2    2.19    0.64
   3  -9   2    1.79    0.28
  -3   9  -2    2.18    0.47
   3   9   2    1.68    0.31
   3   9   2    1.57    0.27
   3   9   2    1.99    0.39
  -3   9  -2    2.32    0.61
  -3   9  -2    1.91    0.26
  -4  -9  -2    0.07    0.21
   4  -9   2   -0.55    0.20
  -4  -9  -2    0.30    0.53
   4  -9   2    0.28    0.47
   4  -9   2   -0.06    0.15
   4   9   2    0.20    0.31
  -4   9  -2   -0.25    0.38
  -4   9  -2    0.06    0.18
   4   9   2   -0.18    0.26
   4   9   2   -0.29    0.21
  -5  -9  -2   -0.30    0.21
  -5  -9  -2   -0.13    0.23
  -5  -9  -2    0.78    0.58
   5  -9   2    0.26    0.24
   5  -9   2    0.07    0.15
   5  -9   2   -0.29    0.47
   5   9   2    0.09    0.22
  -5   9  -2   -0.07    0.41
   5   9   2    0.10    0.32
   5   9   2   -0.09    0.32
  -5   9  -2   -0.08    0.19
  -5   9  -2   -0.22    0.40
  -6  -9  -2    0.04    0.24
   6  -9   2    0.18    0.27
   6  -9   2   -0.03    0.17
   6  -9   2    0.80    0.52
  -6  -9  -2    0.27    0.23
  -6   9  -2    0.24    0.40
   6   9   2   -0.07    0.32
  -6   9  -2    0.11    0.21
  -6   9  -2    0.11    0.46
   6   9   2    0.08    0.22
   6   9   2   -0.39    0.33
   7  -9   2    0.42    0.53
  -7  -9  -2    0.01    0.27
   7  -9   2   -0.06    0.28
   7  -9   2   -0.08    0.18
  -7   9  -2    0.97    0.50
   7   9   2   -0.12    0.25
  -7   9  -2   -0.93    0.39
   7   9   2    1.11    0.36
   7   9   2   -0.07    0.36
   5 -10  -2    0.05    0.34
   5 -10  -2   -0.38    0.29
   5 -10  -2    1.60    0.78
  -5 -10   2   -0.16    0.26
   5  10  -2    0.89    0.41
  -5  10   2    0.52    0.42
   5  10  -2    1.08    0.51
   5  10  -2    0.36    0.29
   4 -10  -2   -1.11    0.66
  -4 -10   2   -0.02    0.25
  -4 -10   2   -0.28    0.24
   4 -10  -2   -0.01    0.31
  -4 -10   2   -0.01    0.24
   4 -10  -2   -0.18    0.21
  -4  10   2    0.11    0.41
  -4  10   2    0.03    0.38
   4  10  -2   -0.45    0.26
   4  10  -2    0.59    0.46
   4  10  -2   -0.32    0.34
   4  10  -2    0.35    0.43
  -3 -10   2   -0.11    0.23
   3 -10  -2    0.01    0.21
   3 -10  -2    0.66    0.31
  -3 -10   2   -0.18    0.23
   3 -10  -2   -1.01    0.73
  -3 -10   2   -0.98    0.73
  -3 -10   2   -0.19    0.24
   3  10  -2   -0.84    0.45
   3  10  -2   -0.03    0.35
   3  10  -2   -0.11    0.26
  -3  10   2    1.16    0.42
   3  10  -2    0.26    0.33
  -2 -10   2    0.88    0.27
  -2 -10   2    0.53    0.70
  -2 -10   2    1.32    0.29
   2 -10  -2    2.11    0.79
   2 -10  -2    1.39    0.31
   2 -10  -2    0.77    0.24
  -2  10   2    1.75    0.42
   2  10  -2    0.89    0.30
  -2  10   2    2.04    0.47
   2  10  -2    0.84    0.47
   2  10  -2    0.90    0.43
  -1 -10   2    0.62    0.23
   1 -10  -2    0.17    0.22
   1 -10  -2    1.25    0.77
   1 -10  -2    1.01    0.30
  -1 -10   2    0.80    0.26
  -1 -10   2    0.44    0.66
   1  10  -2    0.97    0.47
  -1  10   2    1.36    0.43
  -1  10   2   -0.03    0.22
   1  10  -2    0.76    0.44
  -1  10   2    1.35    0.37
   0 -10  -2    0.80    0.73
   0 -10   2    1.28    0.67
   0 -10   2    1.24    0.29
   0 -10  -2    0.76    0.27
   0 -10   2    1.44    0.29
   0 -10  -2    2.11    0.32
   0  10  -2    1.64    0.48
   0  10   2    1.24    0.42
   0  10   2    1.95    0.32
   0  10  -2    2.12    0.48
  -1 -10  -2    0.01    0.25
  -1 -10  -2    0.13    0.29
   1 -10   2    0.24    0.22
   1 -10   2    0.03    0.26
  -1 -10  -2   -0.48    0.68
   1 -10   2    0.02    0.64
   1  10   2    0.03    0.27
   1  10   2    0.37    0.25
   1  10   2    1.22    0.43
  -1  10  -2    0.59    0.48
  -1  10  -2    0.14    0.18
  -2 -10  -2    0.06    0.75
  -2 -10  -2    0.69    0.29
   2 -10   2    0.40    0.29
   2 -10   2    0.35    0.22
  -2 -10  -2    0.31    0.29
   2 -10   2    0.74    0.65
   2  10   2    0.33    0.39
   2  10   2    0.43    0.46
  -2  10  -2    0.06    0.43
  -2  10  -2    0.67    0.47
   2  10   2    0.69    0.32
  -3 -10  -2    1.20    0.30
   3 -10   2    1.11    0.67
   3 -10   2    0.70    0.23
   3 -10   2    1.10    0.31
  -3 -10  -2    1.19    0.33
   3  10   2    2.10    0.47
   3  10   2    1.62    0.36
   3  10   2   -0.05    0.40
  -3  10  -2    0.79    0.50
  -3  10  -2    0.61    0.43
   4 -10   2    0.28    0.34
  -4 -10  -2    0.54    0.29
   4 -10   2    0.78    0.70
   4 -10   2    0.19    0.30
  -4 -10  -2   -0.40    0.28
  -4  10  -2    0.76    0.46
  -4  10  -2   -0.09    0.49
   4  10   2   -0.62    0.42
   4  10   2    0.47    0.37
   4  10   2    1.02    0.46
 -16   0   3    0.61    0.24
  16   0  -3   -0.10    0.17
  16   0  -3   -0.60    0.35
 -15   0   3    1.05    0.27
  15   0  -3    0.46    0.31
  15   0  -3    0.56    0.16
  14   0  -3    0.06    0.12
  14   0  -3   -0.18    0.23
 -14   0   3    0.08    0.19
  13   0  -3    0.16    0.11
 -13   0   3    0.14    0.22
 -13   0   3   -0.09    0.16
  13   0  -3    0.30    0.23
  12   0  -3   -0.22    0.17
  12   0  -3   -0.09    0.08
 -12   0   3   -0.13    0.19
 -12   0   3    0.02    0.14
 -11   0   3    5.38    0.39
  11   0  -3    5.18    0.39
  11   0  -3    5.04    0.23
 -11   0   3    5.11    0.35
 -10   0   3    0.23    0.17
  10   0  -3   -0.05    0.06
  10   0  -3    0.11    0.13
 -10   0   3   -0.08    0.12
   9   0  -3    6.10    0.35
   9   0  -3    7.01    0.24
   8   0  -3   -0.09    0.10
  -8   0   3   -0.08    0.10
   8   0  -3   -0.03    0.05
  -8   0   3    0.08    0.10
   7   0  -3   35.02    0.80
   7   0  -3   35.48    0.73
  -7   0   3   33.76    0.89
   7   0  -3   35.35    0.96
   7   0  -3   35.49    0.76
  -7   0   3   36.58    0.94
  -6   0   3   -0.02    0.06
   6   0  -3    0.00    0.03
  -6   0   3   -0.02    0.02
   6   0  -3   -0.01    0.05
  -6   0   3    0.01    0.02
   6   0  -3   -0.03    0.02
  -6   0   3   -0.04    0.08
  -5   0   3    4.66    0.13
  -5   0   3    4.78    0.20
   5   0  -3    4.48    0.15
  -5   0   3    4.45    0.15
  -5   0   3    4.47    0.12
  -5   0   3    4.95    0.23
   5   0  -3    4.62    0.13
   5   0  -3    4.55    0.16
   4   0  -3   -0.05    0.02
   4   0  -3   -0.04    0.02
  -4   0   3   -0.03    0.02
   4   0  -3    0.02    0.03
  -4   0   3   -0.04    0.04
  -4   0   3    0.02    0.02
  -3   0   3  386.10    7.97
   3   0  -3  383.89    8.02
  -3   0   3  377.11    7.97
   3   0  -3  389.73    8.04
  -3   0   3  388.94    8.04
   3   0  -3  390.54    7.98
  -3   0   3  384.12    8.01
   3   0  -3  403.96    7.89
  -2   0   3    0.01    0.03
  -2   0   3    0.01    0.03
   2   0  -3    0.01    0.02
  -2   0   3    0.01    0.02
   2   0  -3    0.00    0.03
   2   0  -3   -0.03    0.03
   1   0  -3   46.78    1.00
   1   0  -3   46.82    1.00
  -1   0   3   48.23    1.00
  -1   0   3   45.10    0.99
  -1   0   3   46.04    0.98
   1   0  -3   45.60    0.98
   0   0  -3    0.01    0.03
   0   0  -3    0.02    0.03
   0   0   3   -0.01    0.02
   0   0  -3    0.05    0.04
   0   0   3   -0.01    0.03
   1   0   3    1.25    0.09
  -1   0  -3    1.28    0.08
  -1   0  -3    1.29    0.09
  -1   0  -3    1.31    0.10
   1   0   3    1.24    0.08
   1   0   3    1.32    0.09
  -2   0  -3   -0.02    0.03
   2   0   3   -0.05    0.03
   2   0   3   -0.03    0.03
   2   0   3   -0.03    0.02
  -2   0  -3   -0.05    0.02
  -2   0  -3   -0.06    0.03
   3   0   3  111.85    2.39
  -3   0  -3  112.02    2.35
  -3   0  -3  116.20    2.41
   3   0   3  115.46    2.34
   3   0   3  111.33    2.33
  -3   0  -3  112.95    2.35
  -4   0  -3    0.05    0.12
  -4   0  -3    0.08    0.04
   4   0   3    0.01    0.03
   4   0   3   -0.03    0.05
   4   0   3    0.00    0.02
  -4   0  -3    0.01    0.06
  -4   0  -3    0.05    0.03
   5   0   3  129.88    2.64
  -5   0  -3  127.96    2.66
  -5   0  -3  130.22    2.67
   5   0   3  127.00    2.74
   5   0   3  127.84    2.64
  -5   0  -3  129.06    2.77
  -5   0  -3  122.76    2.88
  -6   0  -3   -0.02    0.04
   6   0   3    0.07    0.03
   6   0   3    0.04    0.03
   6   0   3   -0.10    0.07
  -6   0  -3   -0.04    0.04
  -6   0  -3    0.04    0.18
  -6   0  -3   -0.01    0.08
   7   0   3    0.33    0.05
  -7   0  -3    0.41    0.08
  -7   0  -3    0.35    0.21
   7   0   3    0.31    0.10
   7   0   3    0.40    0.06
  -7   0  -3    0.23    0.11
  -8   0  -3   -0.24    0.11
   8   0   3   -0.03    0.04
   8   0   3    0.01    0.10
  -8   0  -3   -0.13    0.21
  -8   0  -3    0.04    0.06
   8   0   3    0.06    0.04
   9   0   3    2.89    0.13
  -9   0  -3    2.80    0.18
  -9   0  -3    2.75    0.31
   9   0   3    2.88    0.27
  -9   0  -3    2.50    0.18
  10   0   3    0.01    0.04
  10   0   3   -0.25    0.13
 -10   0  -3    0.05    0.09
 -10   0  -3   -0.01    0.20
 -10   0  -3    0.49    0.29
 -10   0  -3    0.15    0.09
  10   0   3   -0.01    0.04
 -11   0  -3    2.33    0.40
  11   0   3    2.04    0.11
 -11   0  -3    2.71    0.20
  11   0   3    2.63    0.32
  11   0   3    2.24    0.12
  12   0   3   -0.04    0.05
 -12   0  -3    0.06    0.28
  12   0   3    0.00    0.04
  12   0   3   -0.01    0.19
  13   0   3    2.75    0.35
 -13   0  -3    3.38    0.49
 -14   0  -3    0.50    0.33
  14   0   3    0.09    0.28
  14   0   3   -0.30    0.18
 -15   0  -3   -0.01    0.40
  15   0   3    0.46    0.23
  15   0   3   -0.12    0.32
  16  -1  -3    0.46    0.32
 -16  -1   3    0.10    0.24
 -16   1   3    0.26    0.30
  16   1  -3    0.21    0.39
 -16   1   3    0.19    0.27
  16   1  -3    0.23    0.14
  15  -1  -3    0.51    0.28
 -15  -1   3    0.89    0.22
  15  -1  -3    0.44    0.18
 -15   1   3    0.82    0.25
  15   1  -3    0.84    0.14
 -15   1   3    0.90    0.32
  15   1  -3    0.91    0.32
  14  -1  -3    0.17    0.15
 -14  -1   3    0.02    0.19
  14   1  -3    0.57    0.27
  14   1  -3    0.35    0.11
 -14   1   3    0.45    0.27
  13  -1  -3    0.85    0.16
 -13  -1   3    0.63    0.20
  13  -1  -3    1.18    0.24
 -13   1   3    0.80    0.22
  13   1  -3    0.66    0.25
  13   1  -3    0.90    0.11
 -13   1   3    0.92    0.26
  12  -1  -3    0.16    0.10
  12  -1  -3    0.04    0.15
 -12  -1   3   -0.01    0.17
 -12   1   3    0.04    0.15
  12   1  -3    0.08    0.08
 -12   1   3    0.16    0.21
  12   1  -3    0.16    0.20
  11  -1  -3    0.34    0.16
  11  -1  -3    0.28    0.10
 -11  -1   3    0.36    0.16
  11   1  -3    0.32    0.04
  11   1  -3    0.28    0.18
  11   1  -3    0.38    0.07
 -11   1   3    0.39    0.16
  11   1  -3    0.38    0.04
 -11   1   3    0.47    0.20
  10  -1  -3    8.42    0.41
 -10  -1   3    7.33    0.39
  10  -1  -3    8.24    0.31
  10   1  -3    7.99    0.20
  10   1  -3    7.91    0.25
 -10   1   3    7.73    0.40
  10   1  -3    7.34    0.44
  10   1  -3    7.85    0.23
 -10   1   3    8.08    0.45
  -9  -1   3    7.12    0.19
   9  -1  -3    7.42    0.28
  -9  -1   3    7.13    0.22
  -9  -1   3    6.65    0.34
   9  -1  -3    6.97    0.35
   9   1  -3    7.15    0.24
  -9   1   3    6.92    0.39
   9   1  -3    7.13    0.19
   9   1  -3    7.48    0.39
  -9   1   3    6.92    0.35
   9   1  -3    7.14    0.22
   8  -1  -3    0.51    0.13
  -8  -1   3    0.51    0.12
   8  -1  -3    0.64    0.09
  -8  -1   3    0.66    0.06
  -8  -1   3    0.76    0.10
   8   1  -3    0.54    0.06
   8   1  -3    0.62    0.09
  -8   1   3    0.57    0.16
   8   1  -3    0.61    0.07
  -8   1   3    0.65    0.14
   8   1  -3    0.69    0.14
  -7  -1   3    7.71    0.25
   7  -1  -3    7.46    0.26
  -7  -1   3    7.89    0.33
   7   1  -3    7.62    0.21
   7   1  -3    7.57    0.27
  -7   1   3    7.56    0.36
  -7   1   3    7.52    0.30
   7   1  -3    7.46    0.37
   6  -1  -3    0.55    0.05
  -6  -1   3    0.56    0.10
  -6  -1   3    0.59    0.08
   6  -1  -3    0.51    0.05
   6  -1  -3    0.43    0.07
   6   1  -3    0.57    0.05
   6   1  -3    0.62    0.09
   6   1  -3    0.55    0.05
  -6   1   3    0.60    0.14
  -6   1   3    0.66    0.10
   5  -1  -3   26.77    0.64
  -5  -1   3   27.36    0.65
  -5  -1   3   24.97    0.59
   5  -1  -3   27.04    0.59
  -5  -1   3   26.48    0.67
   5  -1  -3   26.90    0.58
   5   1  -3   26.97    0.68
  -5   1   3   26.88    0.65
  -5   1   3   26.20    0.56
  -5   1   3   26.74    0.73
   5   1  -3   26.71    0.57
  -5   1   3   26.58    0.56
   5   1  -3   26.90    0.59
  -5   1   3   26.44    0.63
  -4  -1   3    0.30    0.04
   4  -1  -3    0.33    0.05
   4  -1  -3    0.49    0.05
  -4  -1   3    0.35    0.06
   4  -1  -3    0.31    0.05
  -4  -1   3    0.24    0.06
  -4  -1   3    0.31    0.03
   4   1  -3    0.44    0.08
  -4   1   3    0.34    0.09
   4   1  -3    0.27    0.03
  -4   1   3    0.39    0.06
   4   1  -3    0.36    0.05
  -4   1   3    0.36    0.05
  -4   1   3    0.29    0.03
  -3  -1   3  561.14   11.50
  -3  -1   3  565.32   11.67
   3  -1  -3  567.40   11.65
  -3  -1   3  547.60   11.44
   3  -1  -3  566.50   11.46
   3  -1  -3  554.45   11.48
  -3  -1   3  551.51   11.33
  -3   1   3  560.51   11.38
  -3   1   3  561.05   11.46
   3   1  -3  549.49   11.64
  -3   1   3  557.38   11.42
  -3   1   3  570.75   11.61
   3   1  -3  557.25   11.48
  -3   1   3  535.27   11.50
   2  -1  -3  477.54   10.04
   2  -1  -3  500.38   10.02
   2  -1  -3  475.97    9.70
  -2  -1   3  481.91   10.07
   2  -1  -3  481.54    9.91
  -2  -1   3  458.94    9.88
  -2   1   3  482.39    9.92
  -2   1   3  477.60    9.91
   2   1  -3  468.30    9.90
  -2   1   3  491.25   10.03
   2   1  -3  481.00   10.12
   1  -1  -3   38.73    0.84
   1  -1  -3   40.27    0.86
  -1  -1   3   39.53    0.89
   1  -1  -3   39.17    0.86
   1  -1  -3   38.55    0.86
  -1  -1   3   38.71    0.83
  -1   1   3   37.80    0.85
   1   1  -3   38.56    0.83
  -1   1   3   38.20    0.84
  -1   1   3   38.94    0.85
   1   1  -3   38.25    0.89
   0  -1  -3   14.19    0.37
   0  -1   3   14.56    0.39
   0  -1   3   14.47    0.35
   0  -1  -3   14.18    0.35
   0  -1  -3   14.72    0.38
   0  -1  -3   14.46    0.37
   0   1   3   13.89    0.36
   0   1   3   15.10    0.37
   0   1   3   13.59    0.35
   0   1  -3   14.51    0.40
   0   1  -3   14.27    0.35
   0   1   3   14.05    0.38
   1  -1   3    0.79    0.09
   1  -1   3    0.76    0.06
  -1  -1  -3    0.78    0.08
  -1  -1  -3    0.81    0.08
  -1  -1  -3    0.72    0.07
  -1  -1  -3    0.92    0.10
   1   1   3    0.72    0.07
  -1   1  -3    0.81    0.07
   1   1   3    0.82    0.07
  -1   1  -3    0.77    0.10
  -1   1  -3    0.86    0.06
   1   1   3    0.85    0.08
   1   1   3    0.92    0.09
  -2  -1  -3    4.22    0.15
   2  -1   3    4.40    0.14
   2  -1   3    4.46    0.17
  -2  -1  -3    4.40    0.17
  -2  -1  -3    4.23    0.19
   2  -1   3    4.46    0.15
  -2   1  -3    4.30    0.18
   2   1   3    4.31    0.17
   2   1   3    4.29    0.18
   2   1   3    4.42    0.15
  -2   1  -3    4.19    0.14
   2   1   3    4.40    0.16
  -2   1  -3    4.44    0.16
   3  -1   3    9.10    0.27
  -3  -1  -3    8.76    0.32
  -3  -1  -3    8.49    0.28
  -3  -1  -3    8.82    0.26
   3  -1   3    9.18    0.27
   3  -1   3    8.83    0.24
   3   1   3    8.70    0.25
  -3   1  -3    9.01    0.27
  -3   1  -3    8.66    0.24
   3   1   3    9.06    0.31
   3   1   3    8.97    0.27
  -3   1  -3    8.99    0.29
  -4  -1  -3   31.44    0.82
  -4  -1  -3   30.25    0.82
   4  -1   3   30.94    0.72
   4  -1   3   31.68    0.69
   4  -1   3   32.01    0.74
  -4  -1  -3   31.20    0.72
  -4  -1  -3   29.49    0.75
   4   1   3   30.95    0.72
  -4   1  -3   30.89    0.70
  -4   1  -3   28.69    0.93
   4   1   3   31.18    0.71
  -4   1  -3   31.82    0.75
   4   1   3   30.81    0.80
  -4   1  -3   32.76    0.76
  -5  -1  -3    1.00    0.18
   5  -1   3    1.03    0.11
   5  -1   3    1.09    0.09
  -5  -1  -3    0.82    0.11
  -5  -1  -3    1.06    0.10
  -5  -1  -3    1.09    0.15
  -5  -1  -3    1.04    0.15
   5  -1   3    1.03    0.07
  -5   1  -3    0.94    0.23
  -5   1  -3    1.21    0.14
  -5   1  -3    1.04    0.08
   5   1   3    1.09    0.13
   5   1   3    0.92    0.09
   5   1   3    0.92    0.08
  -5   1  -3    1.11    0.12
  -6  -1  -3    1.13    0.15
   6  -1   3    1.13    0.13
   6  -1   3    1.17    0.09
  -6  -1  -3    1.32    0.21
  -6  -1  -3    1.10    0.13
  -6  -1  -3    1.42    0.19
  -6  -1  -3    1.24    0.11
   6  -1   3    1.18    0.08
  -6   1  -3    1.30    0.16
   6   1   3    1.18    0.16
   6   1   3    1.14    0.10
  -6   1  -3    1.26    0.10
  -6   1  -3    1.07    0.25
   6   1   3    1.11    0.09
  -7  -1  -3    6.23    0.23
  -7  -1  -3    6.37    0.38
  -7  -1  -3    6.71    0.37
   7  -1   3    6.29    0.21
   7  -1   3    6.09    0.28
  -7  -1  -3    6.10    0.27
   7  -1   3    6.38    0.19
  -7  -1  -3    5.83    0.32
   7   1   3    6.19    0.22
  -7   1  -3    6.46    0.22
  -7   1  -3    6.08    0.45
   7   1   3    6.45    0.21
   7   1   3    5.84    0.32
  -7   1  -3    6.61    0.32
   8  -1   3   -0.01    0.04
   8  -1   3    0.05    0.09
   8  -1   3    0.04    0.03
  -8  -1  -3    0.05    0.14
  -8  -1  -3    0.29    0.19
  -8  -1  -3   -0.12    0.11
  -8  -1  -3    0.12    0.09
  -8  -1  -3    0.08    0.07
  -8   1  -3    0.01    0.05
   8   1   3    0.10    0.05
  -8   1  -3    0.06    0.07
   8   1   3   -0.05    0.10
   8   1   3    0.10    0.05
  -8   1  -3    0.11    0.11
  -8   1  -3   -0.09    0.23
   9  -1   3    0.39    0.13
  -9  -1  -3    0.23    0.14
  -9  -1  -3   -0.01    0.07
   9  -1   3    0.26    0.05
  -9  -1  -3    0.15    0.20
   9  -1   3    0.23    0.05
  -9  -1  -3    0.38    0.12
  -9  -1  -3    0.24    0.16
  -9   1  -3    0.23    0.27
  -9   1  -3    0.22    0.07
   9   1   3    0.21    0.14
  -9   1  -3    0.26    0.15
   9   1   3    0.20    0.06
   9   1   3    0.23    0.06
  -9   1  -3    0.37    0.10
 -10  -1  -3   -0.13    0.20
  10  -1   3    0.18    0.04
 -10  -1  -3    0.30    0.15
  10  -1   3    0.12    0.05
 -10  -1  -3    0.25    0.16
 -10  -1  -3    0.26    0.20
  10  -1   3    0.12    0.13
 -10  -1  -3    0.19    0.13
 -10   1  -3   -0.02    0.24
  10   1   3    0.13    0.07
  10   1   3    0.16    0.16
 -10   1  -3    0.06    0.10
  10   1   3    0.27    0.08
 -10   1  -3    0.11    0.08
  11  -1   3    0.33    0.16
  11  -1   3    0.28    0.05
 -11  -1  -3    0.12    0.23
  11  -1   3    0.34    0.05
 -11  -1  -3    0.44    0.16
  11   1   3    0.27    0.06
  11   1   3    0.36    0.08
 -11   1  -3    0.05    0.32
  11   1   3    0.23    0.19
 -12  -1  -3   -0.01    0.11
 -12  -1  -3    0.30    0.29
  12  -1   3   -0.01    0.19
  12   1   3    0.01    0.22
  12   1   3    0.14    0.06
  12   1   3    0.32    0.08
 -12   1  -3    0.83    0.38
  13  -1   3    2.52    0.31
 -13  -1  -3    2.43    0.40
 -13   1  -3    2.17    0.42
  13   1   3    2.14    0.13
  13   1   3    1.97    0.13
  13   1   3    2.20    0.35
  14  -1   3   -0.04    0.19
 -14  -1  -3    0.07    0.34
  14  -1   3   -0.24    0.25
 -14   1  -3    0.31    0.36
  14   1   3    0.12    0.29
 -15  -1  -3    0.42    0.35
  15  -1   3    0.83    0.32
  15  -1   3    0.66    0.25
  15   1   3   -0.26    0.37
 -15   1  -3   -0.15    0.37
 -16  -2   3    1.26    0.29
  16  -2  -3    1.16    0.35
  16  -2  -3    1.44    0.28
 -16   2   3    0.94    0.36
  16   2  -3    0.28    0.41
 -16   2   3    1.12    0.31
  15  -2  -3    1.53    0.34
  15  -2  -3    1.55    0.25
 -15  -2   3    1.49    0.30
 -15   2   3    1.02    0.28
 -15   2   3    0.62    0.28
  15   2  -3    1.31    0.40
  14  -2  -3    3.47    0.43
 -14  -2   3    3.92    0.41
 -14   2   3    3.47    0.49
  14   2  -3    3.13    0.42
  13  -2  -3   -0.13    0.18
  13  -2  -3   -0.01    0.14
  13   2  -3    0.43    0.24
 -13   2   3    0.27    0.25
  13   2  -3   -0.07    0.07
 -13   2   3    0.00    0.17
  13   2  -3    0.02    0.05
  12  -2  -3    6.29    0.33
 -12  -2   3    6.04    0.24
 -12  -2   3    6.12    0.41
  12  -2  -3    6.22    0.39
  12   2  -3    6.09    0.20
  12   2  -3    5.86    0.24
 -12   2   3    6.86    0.49
 -12   2   3    5.90    0.41
  12   2  -3    6.07    0.19
  12   2  -3    6.03    0.49
  11  -2  -3    6.84    0.32
 -11  -2   3    6.28    0.39
  11  -2  -3    6.96    0.39
 -11  -2   3    6.28    0.21
 -11  -2   3    7.20    0.29
  11   2  -3    6.86    0.22
  11   2  -3    7.11    0.48
 -11   2   3    7.64    0.50
 -11   2   3    6.85    0.39
  11   2  -3    7.03    0.18
  11   2  -3    6.80    0.19
  11   2  -3    6.73    0.27
  10  -2  -3    6.89    0.31
 -10  -2   3    6.45    0.37
 -10  -2   3    6.60    0.23
  10  -2  -3    6.79    0.35
 -10  -2   3    7.26    0.31
  10   2  -3    7.07    0.45
 -10   2   3    6.73    0.43
  10   2  -3    7.38    0.29
 -10   2   3    6.36    0.36
  -9  -2   3    8.12    0.40
  -9  -2   3    8.71    0.34
   9  -2  -3    8.22    0.36
   9  -2  -3    8.25    0.33
   9   2  -3    8.30    0.32
  -9   2   3    8.14    0.47
  -9   2   3    8.18    0.37
   9   2  -3    8.53    0.44
   9   2  -3    8.58    0.25
   8  -2  -3    4.26    0.25
  -8  -2   3    4.14    0.16
  -8  -2   3    4.14    0.24
   8  -2  -3    4.49    0.22
  -8  -2   3    3.73    0.25
  -8   2   3    3.83    0.33
   8   2  -3    4.01    0.24
   8   2  -3    4.47    0.31
   8   2  -3    4.09    0.16
  -8   2   3    4.33    0.25
  -7  -2   3   12.89    0.45
  -7  -2   3   14.65    0.37
   7  -2  -3   13.78    0.32
   7  -2  -3   13.84    0.42
  -7  -2   3   14.14    0.46
   7   2  -3   13.66    0.53
  -7   2   3   13.72    0.44
   7   2  -3   13.93    0.36
   7   2  -3   13.53    0.45
  -7   2   3   13.87    0.31
  -7   2   3   14.20    0.31
  -7   2   3   13.51    0.55
   6  -2  -3    6.43    0.22
   6  -2  -3    6.54    0.25
  -6  -2   3    6.06    0.27
  -6  -2   3    6.37    0.20
  -6  -2   3    6.07    0.28
   6  -2  -3    6.18    0.18
   6   2  -3    6.37    0.20
  -6   2   3    6.09    0.34
   6   2  -3    6.37    0.34
  -6   2   3    6.16    0.25
   6   2  -3    6.03    0.28
  -6   2   3    6.11    0.17
  -6   2   3    6.25    0.18
  -5  -2   3    7.55    0.23
  -5  -2   3    7.75    0.29
  -5  -2   3    7.47    0.31
   5  -2  -3    7.33    0.21
   5  -2  -3    7.24    0.25
   5  -2  -3    7.54    0.27
  -5   2   3    7.47    0.26
  -5   2   3    7.08    0.35
   5   2  -3    7.31    0.34
  -5   2   3    7.79    0.25
  -5   2   3    7.62    0.20
   5   2  -3    7.66    0.23
   5   2  -3    7.75    0.32
   4  -2  -3    0.21    0.06
  -4  -2   3    0.08    0.03
  -4  -2   3    0.07    0.07
   4  -2  -3    0.05    0.03
   4  -2  -3    0.06    0.05
  -4  -2   3    0.05    0.06
   4   2  -3    0.08    0.03
  -4   2   3    0.06    0.03
  -4   2   3    0.01    0.09
  -4   2   3    0.10    0.05
  -4   2   3    0.06    0.04
  -3  -2   3   22.39    0.52
  -3  -2   3   22.35    0.54
   3  -2  -3   21.47    0.56
  -3  -2   3   22.07    0.61
   3  -2  -3   22.35    0.55
   3  -2  -3   21.40    0.51
   3  -2  -3   21.98    0.52
  -3   2   3   20.91    0.53
   3   2  -3   21.46    0.52
  -3   2   3   22.36    0.61
   3   2  -3   22.79    0.64
  -3   2   3   20.83    0.54
  -3   2   3   22.79    0.49
  -3   2   3   21.76    0.50
  -2  -2   3   15.36    0.38
  -2  -2   3   15.46    0.47
   2  -2  -3   14.66    0.40
   2  -2  -3   15.40    0.39
   2  -2  -3   15.56    0.38
   2  -2  -3   14.49    0.42
  -2   2   3   15.46    0.43
  -2   2   3   15.56    0.34
   2   2  -3   15.38    0.38
  -2   2   3   14.62    0.37
   2   2  -3   15.51    0.49
  -2   2   3   15.43    0.41
   1  -2  -3    0.67    0.09
   1  -2  -3    0.73    0.08
   1  -2  -3    0.57    0.07
  -1  -2   3    0.67    0.06
   1  -2  -3    0.62    0.06
  -1  -2   3    0.55    0.09
   1  -2  -3    0.65    0.10
  -1   2   3    0.67    0.07
  -1   2   3    0.48    0.07
  -1   2   3    0.56    0.08
   1   2  -3    0.64    0.06
   1   2  -3    0.59    0.10
  -1   2   3    0.65    0.06
  -1   2   3    0.60    0.08
   0  -2  -3    5.15    0.22
   0  -2  -3    5.31    0.19
   0  -2  -3    5.41    0.18
   0  -2  -3    5.27    0.19
   0  -2  -3    5.20    0.20
   0  -2   3    5.25    0.23
   0  -2   3    5.14    0.17
   0   2  -3    5.97    0.26
   0   2   3    5.30    0.17
   0   2   3    5.17    0.19
   0   2  -3    5.35    0.17
   0   2   3    5.06    0.17
   0   2   3    5.04    0.20
   0   2   3    5.02    0.20
  -1  -2  -3    7.30    0.27
   1  -2   3    7.13    0.22
  -1  -2  -3    7.77    0.20
  -1  -2  -3    7.23    0.23
   1  -2   3    7.63    0.29
  -1  -2  -3    7.23    0.24
  -1  -2  -3    7.04    0.27
  -1   2  -3    7.10    0.22
   1   2   3    7.20    0.22
   1   2   3    7.33    0.23
   1   2   3    7.41    0.26
   1   2   3    7.66    0.26
  -1   2  -3    7.86    0.31
   2  -2   3   31.58    0.70
  -2  -2  -3   31.89    0.73
  -2  -2  -3   29.82    0.78
  -2  -2  -3   31.47    0.79
  -2  -2  -3   32.67    0.74
  -2   2  -3   31.31    0.69
   2   2   3   31.15    0.78
   2   2   3   31.08    0.72
   2   2   3   31.96    0.77
  -2   2  -3   30.48    0.70
   2   2   3   30.30    0.72
  -2   2  -3   31.12    0.80
   3  -2   3   17.82    0.44
  -3  -2  -3   18.66    0.47
  -3  -2  -3   17.68    0.45
   3  -2   3   17.13    0.49
  -3  -2  -3   18.32    0.55
  -3  -2  -3   18.98    0.51
  -3  -2  -3   17.84    0.53
  -3   2  -3   17.69    0.43
   3   2   3   18.30    0.46
  -3   2  -3   17.69    0.44
  -3   2  -3   17.57    0.53
   3   2   3   18.61    0.54
   3   2   3   17.93    0.47
   3   2   3   18.39    0.50
  -4  -2  -3   14.38    0.44
  -4  -2  -3   13.59    0.48
   4  -2   3   13.97    0.36
   4  -2   3   14.19    0.36
  -4  -2  -3   14.23    0.39
   4  -2   3   14.21    0.41
  -4  -2  -3   14.40    0.46
   4   2   3   13.99    0.40
  -4   2  -3   13.13    0.35
   4   2   3   13.63    0.41
  -4   2  -3   14.00    0.37
   4   2   3   13.77    0.38
   4   2   3   14.02    0.47
  -4   2  -3   12.96    0.61
  -4   2  -3   13.98    0.45
   5  -2   3    7.76    0.24
   5  -2   3    8.35    0.26
   5  -2   3    8.35    0.28
  -5  -2  -3    8.37    0.31
  -5  -2  -3    8.44    0.34
  -5  -2  -3    8.21    0.27
  -5  -2  -3    8.60    0.38
  -5  -2  -3    8.50    0.34
  -5   2  -3    8.18    0.28
  -5   2  -3    8.15    0.24
   5   2   3    8.06    0.29
  -5   2  -3    8.25    0.33
   5   2   3    8.56    0.27
   5   2   3    8.30    0.29
  -5   2  -3    7.63    0.49
   5   2   3    7.88    0.35
  -6  -2  -3    0.11    0.11
   6  -2   3    0.22    0.04
  -6  -2  -3    0.11    0.13
  -6  -2  -3    0.10    0.09
  -6  -2  -3    0.03    0.10
  -6  -2  -3    0.11    0.05
   6  -2   3    0.12    0.06
   6  -2   3    0.09    0.06
  -6   2  -3    0.17    0.09
   6   2   3    0.18    0.06
   6   2   3    0.11    0.09
  -6   2  -3    0.16    0.05
   6   2   3    0.07    0.04
  -6   2  -3    0.02    0.22
   6   2   3    0.08    0.06
  -6   2  -3    0.15    0.08
  -7  -2  -3    2.38    0.22
  -7  -2  -3    2.09    0.27
   7  -2   3    2.44    0.11
  -7  -2  -3    2.02    0.21
  -7  -2  -3    2.54    0.15
  -7  -2  -3    2.51    0.23
   7  -2   3    2.17    0.16
   7  -2   3    2.40    0.15
   7   2   3    2.34    0.18
   7   2   3    2.43    0.14
  -7   2  -3    2.83    0.21
   7   2   3    2.84    0.25
  -7   2  -3    2.29    0.12
  -7   2  -3    1.76    0.32
   7   2   3    2.19    0.16
  -8  -2  -3    5.27    0.31
   8  -2   3    4.70    0.23
  -8  -2  -3    5.03    0.31
  -8  -2  -3    4.78    0.22
  -8  -2  -3    4.44    0.31
  -8  -2  -3    4.96    0.39
   8  -2   3    4.89    0.17
  -8   2  -3    4.67    0.29
  -8   2  -3    4.73    0.18
   8   2   3    4.95    0.21
   8   2   3    4.86    0.26
   8   2   3    4.75    0.22
  -8   2  -3    4.27    0.45
  -8   2  -3    4.57    0.27
   8   2   3    4.95    0.34
  -9  -2  -3    0.78    0.11
   9  -2   3    0.70    0.08
  -9  -2  -3    0.63    0.17
   9  -2   3    0.71    0.08
  -9  -2  -3    0.57    0.19
  -9  -2  -3    1.02    0.25
   9  -2   3    0.62    0.12
  -9  -2  -3    0.73    0.18
   9   2   3    0.69    0.14
   9   2   3    0.70    0.09
  -9   2  -3    0.89    0.14
  -9   2  -3    0.63    0.31
  -9   2  -3    0.76    0.09
   9   2   3    0.75    0.10
   9   2   3    0.48    0.16
  10  -2   3    1.96    0.12
  10  -2   3    1.97    0.22
  10  -2   3    2.04    0.10
 -10  -2  -3    2.04    0.27
 -10  -2  -3    1.97    0.28
 -10  -2  -3    1.75    0.22
 -10  -2  -3    2.32    0.33
  10   2   3    1.91    0.15
  10   2   3    2.17    0.17
 -10   2  -3    1.76    0.18
  10   2   3    2.14    0.33
 -10   2  -3    2.02    0.13
  10   2   3    2.02    0.24
 -10   2  -3    1.93    0.39
  11  -2   3    1.43    0.08
  11  -2   3    1.43    0.19
 -11  -2  -3    1.58    0.23
  11  -2   3    1.36    0.09
 -11  -2  -3    1.54    0.25
 -11  -2  -3    1.00    0.22
 -11   2  -3    0.96    0.35
  11   2   3    1.36    0.25
  11   2   3    1.44    0.15
  11   2   3    1.40    0.16
  11   2   3    1.42    0.20
 -12  -2  -3   -0.15    0.23
 -12  -2  -3   -0.14    0.22
 -12  -2  -3   -0.08    0.11
  12  -2   3    0.17    0.15
  12   2   3    0.30    0.24
  12   2   3    0.26    0.17
  12   2   3    0.03    0.13
  12   2   3    0.14    0.11
 -12   2  -3    0.15    0.34
 -13  -2  -3    0.03    0.15
  13  -2   3    0.08    0.18
 -13  -2  -3    0.17    0.25
  13  -2   3    0.10    0.20
 -13  -2  -3   -0.12    0.24
  13   2   3    0.00    0.09
 -13   2  -3    0.27    0.34
  13   2   3    0.09    0.20
  13   2   3   -0.05    0.08
  13   2   3    0.15    0.28
 -14  -2  -3    0.03    0.15
  14  -2   3   -0.03    0.23
  14  -2   3    0.11    0.24
 -14  -2  -3   -0.05    0.29
  14   2   3    0.33    0.10
  14   2   3    0.57    0.35
 -14   2  -3    0.73    0.41
  14   2   3    0.19    0.09
  14   2   3   -0.15    0.23
 -15  -3   3    0.59    0.25
  15  -3  -3    1.77    0.28
  15  -3  -3    1.30    0.28
  15   3  -3    1.44    0.14
 -15   3   3    1.62    0.41
  15   3  -3    0.91    0.39
  14  -3  -3    0.24    0.20
 -14  -3   3   -0.12    0.19
 -14  -3   3   -0.04    0.16
 -14  -3   3    0.00    0.10
  14  -3  -3   -0.25    0.19
 -14   3   3    0.12    0.21
  14   3  -3   -0.06    0.08
 -14   3   3    0.49    0.30
  14   3  -3   -0.33    0.29
  13  -3  -3    0.29    0.18
 -13  -3   3    0.28    0.19
  13  -3  -3    0.49    0.18
 -13   3   3    0.39    0.20
 -13   3   3    0.17    0.28
  13   3  -3    0.45    0.13
  13   3  -3    0.50    0.09
  13   3  -3    0.68    0.28
 -12  -3   3    2.29    0.31
 -12  -3   3    2.59    0.31
  12  -3  -3    2.46    0.28
 -12   3   3    2.30    0.30
  12   3  -3    2.14    0.31
  12   3  -3    2.16    0.17
  12   3  -3    2.55    0.23
 -12   3   3    2.79    0.41
 -11  -3   3    0.44    0.16
  11  -3  -3    0.35    0.15
 -11  -3   3    0.44    0.17
  11  -3  -3    0.26    0.13
  11   3  -3    0.37    0.13
  11   3  -3    0.23    0.08
  11   3  -3    0.19    0.20
 -11   3   3    0.50    0.17
 -11   3   3    0.48    0.24
 -10  -3   3    1.69    0.22
 -10  -3   3    1.30    0.13
 -10  -3   3    1.31    0.21
  10  -3  -3    1.67    0.20
  10  -3  -3    1.41    0.17
  10   3  -3    1.52    0.19
  10   3  -3    1.53    0.14
 -10   3   3    1.46    0.20
 -10   3   3    1.81    0.34
  10   3  -3    1.36    0.26
   9  -3  -3    8.89    0.35
  -9  -3   3    8.39    0.41
   9  -3  -3    9.04    0.37
   9  -3  -3    8.65    0.27
   9  -3  -3    9.05    0.23
  -9  -3   3    9.22    0.43
  -9  -3   3    9.48    0.30
   9   3  -3    9.23    0.40
  -9   3   3    8.82    0.39
   9   3  -3    9.14    0.30
  -9   3   3    8.46    0.49
   9   3  -3    9.19    0.49
   8  -3  -3    1.38    0.16
  -8  -3   3    1.38    0.12
  -8  -3   3    1.12    0.18
  -8  -3   3    1.29    0.20
   8  -3  -3    1.19    0.14
   8  -3  -3    1.41    0.16
   8  -3  -3    1.34    0.08
  -8   3   3    1.14    0.15
   8   3  -3    1.59    0.23
  -8   3   3    2.00    0.31
  -8   3   3    1.23    0.07
   8   3  -3    1.33    0.18
   8   3  -3    1.36    0.12
  -8   3   3    1.43    0.09
   7  -3  -3    1.76    0.16
  -7  -3   3    1.64    0.12
   7  -3  -3    1.48    0.09
  -7  -3   3    1.62    0.21
  -7  -3   3    1.67    0.17
   7   3  -3    1.25    0.17
  -7   3   3    1.57    0.16
  -7   3   3    1.70    0.27
  -7   3   3    1.59    0.09
  -7   3   3    1.47    0.16
   7   3  -3    1.75    0.12
   7   3  -3    1.85    0.23
   6  -3  -3   14.52    0.45
  -6  -3   3   14.49    0.47
   6  -3  -3   14.33    0.45
   6  -3  -3   14.33    0.37
  -6  -3   3   14.77    0.41
  -6  -3   3   14.70    0.53
   6   3  -3   15.10    0.56
  -6   3   3   15.08    0.37
   6   3  -3   14.95    0.52
  -6   3   3   14.38    0.58
  -6   3   3   14.47    0.42
   6   3  -3   14.57    0.41
   5  -3  -3    2.03    0.11
  -5  -3   3    1.96    0.12
  -5  -3   3    1.82    0.22
   5  -3  -3    1.94    0.11
  -5  -3   3    2.00    0.16
   5  -3  -3    1.93    0.17
   5  -3  -3    1.74    0.14
  -5   3   3    1.89    0.13
   5   3  -3    1.95    0.19
   5   3  -3    1.97    0.13
  -5   3   3    2.17    0.15
  -5   3   3    2.00    0.10
  -5   3   3    2.00    0.13
   5   3  -3    1.78    0.20
  -5   3   3    2.08    0.23
  -4  -3   3   14.47    0.42
   4  -3  -3   13.12    0.45
  -4  -3   3   15.02    0.53
   4  -3  -3   14.50    0.43
  -4  -3   3   14.61    0.33
  -4  -3   3   14.76    0.40
   4  -3  -3   13.85    0.37
   4  -3  -3   14.40    0.38
  -4   3   3   14.75    0.36
  -4   3   3   14.04    0.51
   4   3  -3   14.95    0.52
  -4   3   3   14.37    0.37
   4   3  -3   14.89    0.52
  -4   3   3   14.36    0.43
   4   3  -3   14.44    0.40
  -4   3   3   14.83    0.43
  -3  -3   3   29.62    0.71
   3  -3  -3   29.74    0.74
   3  -3  -3   29.56    0.78
  -3  -3   3   30.00    0.84
   3  -3  -3   29.11    0.69
  -3  -3   3   29.19    0.65
   3  -3  -3   29.49    0.68
  -3  -3   3   30.52    0.70
  -3   3   3   28.77    0.80
   3   3  -3   29.15    0.83
  -3   3   3   29.71    0.68
  -3   3   3   28.99    0.74
  -3   3   3   30.17    0.63
  -3   3   3   28.02    0.72
   3   3  -3   29.83    0.82
   3   3  -3   29.07    0.70
  -2  -3   3   25.44    0.62
  -2  -3   3   24.32    0.74
   2  -3  -3   26.37    0.71
   2  -3  -3   24.80    0.62
   2  -3  -3   25.58    0.65
   2  -3  -3   25.36    0.61
   2   3  -3   26.18    0.62
  -2   3   3   26.14    0.61
  -2   3   3   26.06    0.62
  -2   3   3   25.44    0.69
  -2   3   3   25.36    0.67
  -2   3   3   24.30    0.64
   1  -3  -3    0.27    0.18
  -1  -3   3    0.38    0.11
   1  -3  -3    0.30    0.07
   1  -3  -3    0.43    0.10
   1  -3  -3    0.33    0.05
  -1  -3   3    0.54    0.07
   1  -3  -3    0.34    0.06
   1   3  -3    0.46    0.07
  -1   3   3    0.37    0.08
  -1   3   3    0.51    0.08
  -1   3   3    0.55    0.10
  -1   3   3    0.38    0.07
   1   3  -3    0.44    0.14
  -1   3   3    0.41    0.07
   0  -3  -3   26.22    0.65
   0  -3  -3   25.55    0.63
   0  -3   3   25.74    0.74
   0  -3   3   26.02    0.62
   0  -3  -3   26.82    0.73
   0  -3  -3   25.79    0.68
   0  -3  -3   25.57    0.67
   0   3   3   26.60    0.64
   0   3   3   27.09    0.62
   0   3   3   25.48    0.57
   0   3   3   26.29    0.66
   0   3   3   25.40    0.70
   0   3  -3   25.85    0.62
   0   3   3   25.99    0.63
   1  -3   3    0.15    0.05
  -1  -3  -3    0.08    0.04
  -1  -3  -3    0.07    0.07
  -1  -3  -3    0.08    0.06
   1  -3   3    0.09    0.09
  -1  -3  -3    0.08    0.07
  -1  -3  -3    0.11    0.10
   1   3   3    0.20    0.06
  -1   3  -3    0.13    0.11
  -1   3  -3    0.05    0.03
   1   3   3    0.00    0.06
   1   3   3    0.02    0.06
   1   3   3    0.06    0.04
   2  -3   3   47.69    1.04
   2  -3   3   47.50    1.15
  -2  -3  -3   46.74    1.14
  -2  -3  -3   47.91    1.17
  -2  -3  -3   48.24    1.06
  -2  -3  -3   44.89    1.06
  -2  -3  -3   45.49    1.05
  -2   3  -3   46.15    1.19
   2   3   3   45.00    1.12
   2   3   3   46.93    1.05
   2   3   3   45.73    1.05
  -2   3  -3   45.09    1.03
   2   3   3   45.58    1.12
  -3  -3  -3    1.98    0.13
   3  -3   3    1.66    0.19
  -3  -3  -3    2.13    0.14
  -3  -3  -3    2.02    0.20
  -3  -3  -3    1.96    0.15
  -3  -3  -3    2.03    0.20
   3  -3   3    2.18    0.12
  -3   3  -3    1.86    0.24
  -3   3  -3    1.36    0.28
  -3   3  -3    2.06    0.09
   3   3   3    2.24    0.13
  -3   3  -3    2.03    0.12
   3   3   3    2.13    0.16
   3   3   3    2.30    0.19
   3   3   3    2.08    0.13
  -4  -3  -3    7.85    0.37
   4  -3   3    8.43    0.34
  -4  -3  -3    8.08    0.28
   4  -3   3    7.91    0.25
  -4  -3  -3    8.44    0.32
  -4  -3  -3    7.66    0.36
   4   3   3    8.34    0.33
  -4   3  -3    7.72    0.50
   4   3   3    8.28    0.37
   4   3   3    7.74    0.27
  -4   3  -3    8.06    0.38
   4   3   3    8.02    0.27
  -4   3  -3    8.12    0.22
  -4   3  -3    8.06    0.25
  -5  -3  -3    2.63    0.16
  -5  -3  -3    2.26    0.23
   5  -3   3    2.21    0.19
  -5  -3  -3    2.43    0.20
   5  -3   3    2.41    0.12
  -5  -3  -3    2.62    0.26
  -5   3  -3    2.66    0.26
   5   3   3    2.23    0.22
  -5   3  -3    2.44    0.12
   5   3   3    2.69    0.15
  -5   3  -3    2.98    0.43
   5   3   3    2.40    0.15
   5   3   3    2.58    0.19
  -5   3  -3    2.56    0.13
   6  -3   3    0.08    0.04
  -6  -3  -3    0.13    0.07
   6  -3   3    0.16    0.08
  -6  -3  -3    0.07    0.11
  -6  -3  -3    0.15    0.12
   6  -3   3    0.08    0.04
  -6  -3  -3    0.20    0.12
   6   3   3    0.15    0.07
  -6   3  -3    0.13    0.13
  -6   3  -3    0.04    0.04
  -6   3  -3    0.08    0.06
   6   3   3    0.25    0.08
   6   3   3    0.14    0.11
  -6   3  -3    0.00    0.25
   6   3   3    0.07    0.06
   7  -3   3    0.07    0.04
   7  -3   3    0.08    0.08
  -7  -3  -3    0.13    0.09
  -7  -3  -3   -0.03    0.12
  -7  -3  -3   -0.03    0.15
  -7  -3  -3    0.06    0.11
   7  -3   3    0.04    0.05
  -7  -3  -3    0.03    0.06
   7   3   3    0.06    0.11
  -7   3  -3    0.10    0.05
  -7   3  -3   -0.23    0.24
  -7   3  -3   -0.03    0.13
   7   3   3    0.05    0.07
   7   3   3    0.07    0.07
   7   3   3    0.06    0.06
  -8  -3  -3   19.29    0.69
  -8  -3  -3   19.47    0.69
   8  -3   3   19.66    0.54
  -8  -3  -3   19.90    0.56
   8  -3   3   19.28    0.52
  -8  -3  -3   21.27    0.54
  -8  -3  -3   20.78    0.80
   8  -3   3   19.93    0.49
   8   3   3   20.15    0.73
  -8   3  -3   20.07    0.50
   8   3   3   19.15    0.59
   8   3   3   19.42    0.55
   8   3   3   19.72    0.55
  -8   3  -3   20.31    0.93
   9  -3   3    0.87    0.12
  -9  -3  -3    0.93    0.13
  -9  -3  -3    0.78    0.18
   9  -3   3    0.87    0.10
   9  -3   3    0.95    0.12
  -9  -3  -3    0.88    0.21
  -9  -3  -3    0.95    0.25
   9   3   3    1.14    0.14
  -9   3  -3    0.89    0.11
  -9   3  -3    1.66    0.42
   9   3   3    0.61    0.32
  -9   3  -3    1.10    0.16
   9   3   3    0.79    0.12
   9   3   3    0.98    0.13
 -10  -3  -3    2.17    0.29
  10  -3   3    3.19    0.23
  10  -3   3    3.21    0.17
  10  -3   3    3.17    0.14
 -10  -3  -3    3.52    0.38
  10   3   3    3.57    0.24
  10   3   3    3.40    0.38
  10   3   3    3.50    0.24
 -10   3  -3    3.23    0.16
 -10   3  -3    3.08    0.51
  10   3   3    2.95    0.21
  11  -3   3    1.60    0.11
  11  -3   3    1.33    0.21
  11  -3   3    1.73    0.12
  11  -3   3    1.68    0.22
 -11  -3  -3    1.03    0.24
 -11  -3  -3    1.97    0.31
 -11  -3  -3    0.89    0.36
  11   3   3    1.85    0.21
  11   3   3    1.90    0.23
  11   3   3    2.04    0.19
  11   3   3    1.50    0.26
 -11   3  -3    2.07    0.44
  12  -3   3    2.36    0.28
  12  -3   3    2.46    0.27
 -12  -3  -3    1.90    0.36
 -12   3  -3    2.32    0.50
  12   3   3    2.57    0.28
  12   3   3    2.30    0.36
  12   3   3    2.20    0.21
  12   3   3    2.42    0.22
  13  -3   3    0.87    0.23
 -13  -3  -3    0.89    0.33
  13  -3   3    0.67    0.19
  13   3   3    0.65    0.14
  13   3   3    0.74    0.14
 -13   3  -3    0.62    0.42
  13   3   3    0.85    0.18
  13   3   3    0.56    0.32
 -14  -3  -3   -0.15    0.34
  14  -3   3   -0.05    0.26
  14  -3   3    0.48    0.21
  14   3   3    0.16    0.14
  14   3   3    0.33    0.37
 -14   3  -3   -0.35    0.41
  14   3   3    0.36    0.13
  14   3   3    0.10    0.19
  15  -4  -3    0.36    0.27
  15  -4  -3    0.39    0.22
 -15  -4   3    0.02    0.24
 -15  -4   3   -0.06    0.24
  15   4  -3    0.22    0.43
  15   4  -3    0.35    0.17
 -15   4   3    0.73    0.38
 -14  -4   3    0.46    0.26
  14  -4  -3    0.07    0.23
  14  -4  -3    0.17    0.18
 -14  -4   3   -0.01    0.13
 -14  -4   3    0.12    0.20
  14   4  -3    0.35    0.13
 -14   4   3    0.10    0.33
  14   4  -3    0.55    0.17
  14   4  -3    0.09    0.33
  13  -4  -3   -0.30    0.18
 -13  -4   3    0.29    0.28
  13  -4  -3    0.18    0.15
 -13  -4   3    0.16    0.21
 -13  -4   3   -0.08    0.10
  13   4  -3    0.06    0.10
  13   4  -3   -0.04    0.15
  13   4  -3    0.25    0.31
 -13   4   3    0.37    0.28
 -12  -4   3    0.03    0.09
  12  -4  -3    0.56    0.14
  12  -4  -3    0.27    0.17
 -12   4   3    0.24    0.31
  12   4  -3   -0.22    0.24
  12   4  -3    0.42    0.18
  12   4  -3    0.24    0.11
  11  -4  -3    0.59    0.12
  11  -4  -3    0.72    0.17
 -11  -4   3    0.44    0.19
 -11  -4   3    1.01    0.25
  11   4  -3    0.96    0.19
  11   4  -3    0.63    0.12
  11   4  -3    0.40    0.22
 -11   4   3    0.27    0.31
  10  -4  -3    0.34    0.10
  10  -4  -3    0.35    0.06
 -10  -4   3    0.21    0.14
 -10  -4   3    0.34    0.20
  10  -4  -3    0.25    0.15
  10  -4  -3    0.35    0.11
 -10  -4   3    0.30    0.10
 -10   4   3    0.30    0.05
  10   4  -3   -0.02    0.18
  10   4  -3    0.32    0.16
  10   4  -3    0.28    0.10
 -10   4   3    0.35    0.05
 -10   4   3    0.02    0.28
  -9  -4   3    0.44    0.10
   9  -4  -3    0.40    0.07
   9  -4  -3    0.47    0.13
  -9  -4   3    0.47    0.15
  -9  -4   3    0.29    0.18
   9  -4  -3    0.53    0.10
   9  -4  -3    0.27    0.12
   9   4  -3    0.51    0.15
  -9   4   3    0.38    0.06
   9   4  -3    0.51    0.22
  -9   4   3    0.32    0.22
  -9   4   3    0.70    0.16
  -9   4   3    0.46    0.08
   9   4  -3    0.37    0.09
   8  -4  -3    0.54    0.09
   8  -4  -3    0.99    0.16
   8  -4  -3    0.69    0.13
   8  -4  -3    0.62    0.08
  -8  -4   3    0.72    0.11
  -8  -4   3    0.19    0.17
  -8  -4   3    0.51    0.15
   8  -4  -3    0.75    0.09
   8   4  -3    0.74    0.17
   8   4  -3    0.91    0.20
  -8   4   3    0.89    0.24
  -8   4   3    0.87    0.15
  -8   4   3    0.68    0.08
   8   4  -3    0.78    0.11
   7  -4  -3    1.24    0.11
   7  -4  -3    1.15    0.10
  -7  -4   3    1.05    0.15
   7  -4  -3    1.16    0.16
  -7  -4   3    1.21    0.13
  -7  -4   3    1.16    0.21
  -7   4   3    1.35    0.27
   7   4  -3    1.24    0.21
  -7   4   3    1.08    0.14
   7   4  -3    0.86    0.17
  -7   4   3    1.04    0.10
   7   4  -3    1.18    0.13
   6  -4  -3    0.09    0.05
   6  -4  -3    0.04    0.05
  -6  -4   3   -0.04    0.08
  -6  -4   3    0.06    0.05
   6  -4  -3   -0.15    0.06
  -6  -4   3    0.09    0.13
   6  -4  -3    0.00    0.10
   6   4  -3    0.12    0.12
  -6   4   3    0.17    0.07
   6   4  -3   -0.02    0.06
   6   4  -3    0.11    0.11
  -6   4   3    0.03    0.04
  -6   4   3    0.17    0.18
   5  -4  -3    6.90    0.23
  -5  -4   3    7.36    0.19
   5  -4  -3    7.27    0.36
  -5  -4   3    7.31    0.27
   5  -4  -3    7.06    0.24
  -5  -4   3    7.14    0.30
   5  -4  -3    7.10    0.30
  -5  -4   3    6.93    0.41
   5   4  -3    6.65    0.36
  -5   4   3    7.28    0.24
   5   4  -3    6.94    0.27
  -5   4   3    7.44    0.41
  -5   4   3    7.04    0.30
   5   4  -3    7.32    0.38
  -5   4   3    7.13    0.30
   4  -4  -3    4.50    0.29
   4  -4  -3    4.96    0.24
   4  -4  -3    4.75    0.19
  -4  -4   3    4.87    0.35
  -4  -4   3    5.30    0.23
  -4  -4   3    5.19    0.17
  -4  -4   3    5.02    0.22
   4  -4  -3    4.88    0.20
   4   4  -3    5.47    0.32
   4   4  -3    4.89    0.21
  -4   4   3    5.02    0.19
  -4   4   3    4.76    0.24
  -4   4   3    4.96    0.26
   4   4  -3    5.22    0.33
  -4   4   3    5.18    0.33
  -3  -4   3   18.99    0.51
  -3  -4   3   18.89    0.46
   3  -4  -3   18.87    0.49
   3  -4  -3   19.12    0.62
   3  -4  -3   18.64    0.49
  -3  -4   3   18.50    0.51
  -3  -4   3   18.47    0.67
   3  -4  -3   18.29    0.54
  -3   4   3   17.94    0.53
   3   4  -3   18.50    0.50
   3   4  -3   17.80    0.59
  -3   4   3   17.83    0.61
  -3   4   3   18.44    0.57
  -3   4   3   18.07    0.49
   3   4  -3   18.51    0.65
  -2  -4   3    5.18    0.34
  -2  -4   3    5.06    0.20
  -2  -4   3    5.04    0.21
   2  -4  -3    5.03    0.20
   2  -4  -3    4.66    0.23
  -2  -4   3    5.07    0.19
   2  -4  -3    5.11    0.23
   2  -4  -3    5.41    0.32
  -2   4   3    5.23    0.27
  -2   4   3    5.15    0.21
   2   4  -3    4.84    0.26
  -2   4   3    5.12    0.21
  -2   4   3    5.01    0.22
  -2   4   3    5.01    0.28
   2   4  -3    5.09    0.21
   2   4  -3    4.68    0.31
  -1  -4   3   26.05    0.64
   1  -4  -3   25.01    0.78
   1  -4  -3   24.72    0.67
   1  -4  -3   25.33    0.65
  -1  -4   3   27.00    0.82
  -1  -4   3   26.04    0.66
   1  -4  -3   25.29    0.68
  -1   4   3   25.92    0.67
  -1   4   3   26.08    0.75
   1   4  -3   25.93    0.65
   1   4  -3   26.55    0.82
  -1   4   3   26.38    0.65
  -1   4   3   25.28    0.69
   1   4  -3   25.87    0.71
  -1   4   3   26.81    0.67
   0  -4   3    8.30    0.28
   0  -4   3    8.54    0.42
   0  -4  -3    8.13    0.33
   0  -4  -3    8.00    0.41
   0  -4  -3    8.65    0.29
   0  -4   3    8.11    0.28
   0  -4  -3    8.41    0.30
   0  -4  -3    8.48    0.41
   0   4  -3    8.62    0.31
   0   4   3    8.35    0.32
   0   4   3    8.61    0.22
   0   4   3    8.52    0.29
   0   4   3    8.06    0.36
   0   4   3    8.59    0.29
   0   4   3    7.85    0.29
   0   4  -3    8.08    0.28
   0   4  -3    9.16    0.43
   1  -4   3    1.06    0.10
  -1  -4  -3    0.87    0.14
  -1  -4  -3    1.25    0.19
  -1  -4  -3    1.05    0.11
  -1  -4  -3    1.09    0.12
   1  -4   3    0.87    0.16
   1   4   3    0.86    0.14
  -1   4  -3    1.11    0.11
   1   4   3    1.03    0.11
  -1   4  -3    1.01    0.11
   1   4   3    1.02    0.10
   1   4   3    1.12    0.11
   1   4   3    1.08    0.14
  -1   4  -3    0.93    0.17
  -2  -4  -3    7.42    0.27
   2  -4   3    7.25    0.26
   2  -4   3    7.65    0.39
  -2  -4  -3    7.78    0.28
  -2  -4  -3    7.15    0.38
  -2  -4  -3    6.96    0.34
  -2  -4  -3    7.55    0.28
   2   4   3    7.23    0.34
  -2   4  -3    6.99    0.25
  -2   4  -3    7.71    0.23
   2   4   3    7.18    0.26
   2   4   3    6.99    0.32
  -2   4  -3    7.04    0.38
  -2   4  -3    6.56    0.47
   2   4   3    7.20    0.27
  -3  -4  -3    0.64    0.12
   3  -4   3    0.34    0.06
   3  -4   3    0.52    0.14
  -3  -4  -3    0.41    0.08
  -3  -4  -3    0.58    0.17
  -3  -4  -3    0.53    0.14
  -3  -4  -3    0.54    0.09
   3   4   3    0.41    0.11
  -3   4  -3    0.53    0.05
   3   4   3    0.32    0.07
   3   4   3    0.42    0.11
  -3   4  -3    0.20    0.22
   3   4   3    0.51    0.09
  -3   4  -3    0.37    0.07
  -3   4  -3    0.44    0.15
  -3   4  -3    0.42    0.04
  -4  -4  -3    2.95    0.21
  -4  -4  -3    3.23    0.19
   4  -4   3    3.24    0.16
  -4  -4  -3    3.34    0.19
  -4  -4  -3    2.84    0.29
  -4  -4  -3    2.92    0.28
   4  -4   3    3.40    0.27
   4   4   3    3.10    0.17
  -4   4  -3    3.08    0.16
   4   4   3    3.13    0.25
   4   4   3    3.14    0.18
   4   4   3    3.22    0.23
  -4   4  -3    2.61    0.38
  -4   4  -3    3.47    0.28
  -5  -4  -3    7.74    0.35
   5  -4   3    8.13    0.38
  -5  -4  -3    7.96    0.43
  -5  -4  -3    8.38    0.31
   5  -4   3    7.76    0.27
  -5  -4  -3    8.06    0.44
  -5   4  -3    8.22    0.41
   5   4   3    7.79    0.28
  -5   4  -3    7.32    0.58
   5   4   3    7.91    0.30
  -5   4  -3    8.11    0.28
   5   4   3    7.62    0.39
   5   4   3    7.70    0.36
  -6  -4  -3   11.04    0.52
  -6  -4  -3   11.41    0.46
  -6  -4  -3   10.82    0.54
  -6  -4  -3   11.84    0.40
   6  -4   3   10.96    0.34
   6  -4   3   11.67    0.45
  -6   4  -3   10.59    0.69
  -6   4  -3   11.35    0.48
   6   4   3   11.04    0.36
   6   4   3   10.88    0.50
   6   4   3   11.45    0.45
   6   4   3   10.76    0.38
  -6   4  -3   11.71    0.35
  -7  -4  -3    0.35    0.18
  -7  -4  -3    0.09    0.15
  -7  -4  -3    0.25    0.10
   7  -4   3    0.31    0.12
   7  -4   3    0.16    0.06
  -7  -4  -3    0.20    0.22
  -7   4  -3   -0.15    0.28
  -7   4  -3    0.32    0.15
   7   4   3    0.22    0.11
   7   4   3    0.16    0.14
  -7   4  -3    0.23    0.07
   7   4   3    0.28    0.09
   7   4   3    0.34    0.10
  -8  -4  -3    0.99    0.23
   8  -4   3    1.23    0.16
   8  -4   3    1.21    0.12
  -8  -4  -3    1.28    0.16
  -8  -4  -3    1.05    0.20
  -8   4  -3    1.45    0.20
   8   4   3    0.95    0.29
  -8   4  -3    1.50    0.36
   8   4   3    1.12    0.17
  -8   4  -3    1.35    0.13
   8   4   3    1.30    0.17
   8   4   3    1.23    0.15
   9  -4   3   12.25    0.35
   9  -4   3   12.54    0.42
  -9  -4  -3   11.81    0.43
   9  -4   3   11.89    0.48
  -9  -4  -3   11.70    0.56
  -9  -4  -3   12.43    0.63
   9   4   3   11.68    0.47
   9   4   3   11.82    0.42
  -9   4  -3   12.47    0.82
   9   4   3   11.51    0.39
   9   4   3   11.79    0.59
  -9   4  -3   12.00    0.36
  10  -4   3    1.50    0.23
  10  -4   3    1.40    0.13
  10  -4   3    1.35    0.18
 -10  -4  -3    1.54    0.29
 -10  -4  -3    2.05    0.36
  10   4   3    1.69    0.20
 -10   4  -3    1.45    0.15
  10   4   3    1.51    0.16
  10   4   3    1.35    0.19
  10   4   3    1.60    0.26
 -10   4  -3    1.45    0.48
  11  -4   3    8.52    0.30
 -11  -4  -3    7.15    0.60
  11  -4   3    8.55    0.44
  11  -4   3    8.31    0.26
  11   4   3    8.20    0.33
 -11   4  -3    8.17    0.72
  11   4   3    7.81    0.55
  11   4   3    8.22    0.35
  11   4   3    8.18    0.39
 -11   4  -3    8.25    0.27
  12  -4   3    0.05    0.06
  12  -4   3    0.09    0.07
  12  -4   3    0.71    0.21
 -12  -4  -3    0.01    0.16
 -12  -4  -3   -0.22    0.20
  12   4   3   -0.05    0.14
  12   4   3    0.16    0.15
 -12   4  -3   -0.64    0.37
  12   4   3   -0.03    0.13
  12   4   3    0.35    0.28
 -13  -4  -3    0.11    0.19
  13  -4   3   -0.10    0.24
 -13  -4  -3    0.47    0.41
  13   4   3    0.00    0.16
  13   4   3    0.39    0.16
  13   4   3   -0.04    0.15
 -13   4  -3    0.33    0.43
  13   4   3   -0.19    0.35
  14  -4   3   -0.36    0.29
 -14  -4  -3    1.01    0.49
  14   4   3   -0.22    0.16
  14   4   3    1.04    0.45
 -14  -5   3    0.37    0.25
 -14  -5   3    0.85    0.39
  14  -5  -3    1.03    0.30
  14   5  -3    0.10    0.38
  14   5  -3    0.59    0.18
  14   5  -3    0.65    0.23
 -14   5   3    0.23    0.39
 -13  -5   3    0.39    0.32
 -13  -5   3    0.18    0.21
 -13  -5   3    0.15    0.16
  13  -5  -3    0.00    0.23
  13   5  -3   -0.27    0.14
 -13   5   3   -0.22    0.33
  13   5  -3    0.01    0.31
  13   5  -3   -0.03    0.20
 -12  -5   3    0.88    0.32
  12  -5  -3    0.14    0.20
 -12  -5   3    0.41    0.20
 -12  -5   3    0.03    0.13
 -12   5   3    0.70    0.30
  12   5  -3    0.75    0.30
  12   5  -3    0.93    0.23
  12   5  -3    0.34    0.14
  11  -5  -3    0.79    0.09
  11  -5  -3    0.45    0.19
 -11  -5   3    0.71    0.23
 -11  -5   3    0.97    0.28
  11  -5  -3    0.88    0.16
 -11   5   3    0.76    0.36
  11   5  -3    0.96    0.20
  11   5  -3    0.34    0.27
 -11   5   3    0.90    0.10
  11   5  -3    0.73    0.14
 -10  -5   3    0.59    0.21
  10  -5  -3    0.46    0.16
 -10  -5   3    0.22    0.11
  10  -5  -3    0.55    0.09
  10  -5  -3    0.05    0.15
  10   5  -3    0.54    0.23
 -10   5   3    0.11    0.29
  10   5  -3    0.61    0.20
 -10   5   3    0.32    0.07
  10   5  -3    0.54    0.12
   9  -5  -3    0.49    0.08
   9  -5  -3    0.23    0.14
   9  -5  -3    0.04    0.16
  -9  -5   3    0.33    0.11
  -9  -5   3    0.37    0.30
  -9  -5   3    0.25    0.15
  -9   5   3   -0.06    0.25
   9   5  -3    0.37    0.11
  -9   5   3    0.30    0.08
   9   5  -3    0.28    0.16
   9   5  -3    0.23    0.20
   8  -5  -3    2.00    0.28
   8  -5  -3    2.35    0.16
  -8  -5   3    2.01    0.33
   8  -5  -3    3.11    0.34
  -8  -5   3    2.24    0.19
  -8  -5   3    2.19    0.25
   8   5  -3    2.27    0.20
  -8   5   3    2.36    0.15
  -8   5   3    2.25    0.34
  -8   5   3    2.33    0.21
   8   5  -3    1.90    0.37
   7  -5  -3    2.58    0.23
  -7  -5   3    2.61    0.25
   7  -5  -3    2.58    0.16
  -7  -5   3    2.45    0.19
   7  -5  -3    2.79    0.33
   7   5  -3    2.65    0.19
  -7   5   3    2.34    0.34
   7   5  -3    2.67    0.32
   7   5  -3    2.23    0.27
  -7   5   3    2.66    0.22
  -7   5   3    2.67    0.16
   6  -5  -3    0.67    0.10
  -6  -5   3    0.43    0.21
  -6  -5   3    0.53    0.07
   6  -5  -3    0.66    0.19
  -6  -5   3    0.79    0.15
  -6  -5   3    0.44    0.10
   6  -5  -3    0.51    0.11
   6  -5  -3    0.58    0.07
  -6   5   3    0.54    0.09
  -6   5   3    0.40    0.12
   6   5  -3    0.51    0.10
   6   5  -3    0.46    0.16
   6   5  -3    0.52    0.18
  -6   5   3    0.63    0.26
   5  -5  -3    1.44    0.13
  -5  -5   3    1.57    0.28
  -5  -5   3    1.44    0.15
  -5  -5   3    1.52    0.10
   5  -5  -3    1.72    0.17
   5  -5  -3    1.53    0.23
   5  -5  -3    1.56    0.12
  -5  -5   3    1.37    0.17
   5   5  -3    1.44    0.22
  -5   5   3    1.88    0.21
   5   5  -3    1.49    0.15
   5   5  -3    1.15    0.19
  -5   5   3    1.58    0.13
  -5   5   3    1.60    0.29
  -4  -5   3    0.40    0.10
  -4  -5   3    0.28    0.08
  -4  -5   3    0.40    0.18
   4  -5  -3    0.28    0.07
  -4  -5   3    0.30    0.06
   4  -5  -3    0.31    0.08
   4  -5  -3    0.24    0.14
   4  -5  -3    0.31    0.10
  -4   5   3    0.28    0.10
  -4   5   3    0.28    0.07
   4   5  -3    0.25    0.08
   4   5  -3    0.45    0.14
   4   5  -3    0.15    0.14
  -4   5   3    0.31    0.10
  -4   5   3    0.40    0.18
  -3  -5   3    0.08    0.05
   3  -5  -3    0.09    0.08
  -3  -5   3    0.06    0.06
   3  -5  -3    0.09    0.16
   3  -5  -3    0.02    0.06
  -3  -5   3   -0.05    0.14
  -3  -5   3    0.05    0.08
   3  -5  -3    0.07    0.05
   3   5  -3    0.02    0.12
  -3   5   3    0.12    0.06
   3   5  -3    0.00    0.06
  -3   5   3   -0.09    0.05
  -3   5   3   -0.08    0.09
  -3   5   3   -0.11    0.07
   3   5  -3   -0.02    0.10
  -3   5   3    0.02    0.16
  -2  -5   3    1.08    0.12
   2  -5  -3    0.82    0.18
   2  -5  -3    1.01    0.13
  -2  -5   3    1.01    0.22
   2  -5  -3    1.07    0.14
  -2  -5   3    1.08    0.13
  -2  -5   3    0.89    0.11
   2  -5  -3    0.97    0.12
  -2   5   3    1.04    0.19
   2   5  -3    0.81    0.15
  -2   5   3    1.00    0.12
  -2   5   3    1.00    0.13
   2   5  -3    0.78    0.11
  -2   5   3    0.86    0.15
   2   5  -3    0.85    0.19
  -2   5   3    1.00    0.12
   1  -5  -3   -0.03    0.05
  -1  -5   3    0.11    0.16
   1  -5  -3    0.08    0.09
   1  -5  -3    0.02    0.07
  -1  -5   3    0.05    0.06
  -1  -5   3    0.01    0.05
   1  -5  -3   -0.08    0.13
   1   5  -3    0.02    0.06
  -1   5   3   -0.01    0.07
   1   5  -3    0.06    0.08
  -1   5   3    0.06    0.10
  -1   5   3    0.02    0.06
  -1   5   3    0.00    0.12
   1   5  -3    0.03    0.12
  -1   5   3   -0.05    0.07
   0  -5   3    5.64    0.25
   0  -5  -3    5.62    0.30
   0  -5   3    5.71    0.24
   0  -5  -3    6.21    0.28
   0  -5  -3    5.86    0.25
   0  -5  -3    6.39    0.40
   0  -5   3    5.35    0.40
   0   5   3    5.96    0.25
   0   5   3    5.74    0.33
   0   5   3    6.04    0.28
   0   5  -3    5.79    0.27
   0   5   3    5.89    0.28
   0   5  -3    5.83    0.25
   0   5   3    5.72    0.26
   0   5  -3    6.26    0.39
   1  -5   3    0.79    0.19
  -1  -5  -3    1.45    0.15
  -1  -5  -3    1.42    0.24
  -1  -5  -3    0.96    0.13
  -1  -5  -3    1.40    0.18
   1  -5   3    1.05    0.13
   1  -5   3    1.13    0.12
  -1   5  -3    1.20    0.13
   1   5   3    0.96    0.13
   1   5   3    0.92    0.13
   1   5   3    1.12    0.18
  -1   5  -3    1.10    0.27
  -1   5  -3    1.07    0.12
  -1   5  -3    0.81    0.20
   1   5   3    1.05    0.13
   1   5   3    1.19    0.13
   2  -5   3    3.58    0.21
  -2  -5  -3    3.30    0.19
  -2  -5  -3    3.11    0.28
  -2  -5  -3    3.14    0.20
   2  -5   3    3.16    0.32
   2  -5   3    3.40    0.18
  -2  -5  -3    2.99    0.20
  -2  -5  -3    4.01    0.34
  -2   5  -3    3.28    0.18
   2   5   3    3.10    0.19
   2   5   3    3.44    0.25
  -2   5  -3    2.71    0.37
  -2   5  -3    3.23    0.34
   2   5   3    3.08    0.19
   2   5   3    3.52    0.27
  -2   5  -3    3.23    0.15
  -3  -5  -3   14.45    0.45
  -3  -5  -3   12.88    0.55
  -3  -5  -3   14.72    0.46
  -3  -5  -3   14.82    0.63
   3  -5   3   13.57    0.42
  -3  -5  -3   14.32    0.45
   3  -5   3   13.73    0.47
   3  -5   3   14.12    0.59
  -3   5  -3   13.34    0.72
   3   5   3   13.83    0.53
  -3   5  -3   14.40    0.61
   3   5   3   13.80    0.45
   3   5   3   14.32    0.55
  -3   5  -3   13.75    0.42
   3   5   3   14.49    0.43
  -4  -5  -3    7.24    0.46
   4  -5   3    6.47    0.31
  -4  -5  -3    6.38    0.29
   4  -5   3    6.30    0.26
  -4  -5  -3    6.87    0.42
  -4  -5  -3    6.71    0.31
   4  -5   3    6.51    0.40
  -4  -5  -3    6.82    0.30
  -4   5  -3    7.18    0.43
   4   5   3    6.81    0.27
   4   5   3    6.77    0.29
   4   5   3    6.78    0.38
  -4   5  -3    6.62    0.55
   4   5   3    6.82    0.38
  -4   5  -3    6.68    0.27
  -5  -5  -3   -0.02    0.08
   5  -5   3    0.05    0.16
  -5  -5  -3    0.01    0.12
  -5  -5  -3    0.05    0.15
  -5  -5  -3    0.00    0.09
   5  -5   3   -0.05    0.09
   5  -5   3   -0.01    0.05
  -5  -5  -3   -0.25    0.16
  -5   5  -3    0.00    0.07
   5   5   3   -0.06    0.08
   5   5   3   -0.02    0.07
  -5   5  -3   -0.06    0.14
  -5   5  -3   -0.54    0.26
   5   5   3   -0.12    0.12
   5   5   3    0.12    0.12
   6  -5   3    1.62    0.14
   6  -5   3    1.33    0.21
   6  -5   3    1.30    0.18
  -6  -5  -3    1.42    0.18
  -6  -5  -3    1.65    0.28
  -6  -5  -3    1.75    0.22
  -6  -5  -3    1.08    0.25
  -6   5  -3    1.18    0.22
   6   5   3    1.56    0.15
  -6   5  -3    1.36    0.15
   6   5   3    1.11    0.18
   6   5   3    1.15    0.15
  -6   5  -3    0.99    0.35
   6   5   3    1.54    0.24
  -7  -5  -3    0.48    0.22
   7  -5   3    0.36    0.17
   7  -5   3    0.15    0.07
  -7  -5  -3    0.28    0.16
  -7  -5  -3    0.44    0.12
   7  -5   3    0.27    0.12
   7   5   3    0.28    0.10
  -7   5  -3    0.32    0.09
   7   5   3    0.43    0.12
   7   5   3    0.48    0.16
  -7   5  -3    0.00    0.30
   7   5   3    0.28    0.13
  -7   5  -3    0.59    0.17
  -8  -5  -3    7.21    0.44
   8  -5   3    7.04    0.38
   8  -5   3    6.66    0.27
   8  -5   3    7.24    0.37
  -8  -5  -3    6.73    0.34
  -8   5  -3    6.11    0.32
  -8   5  -3    5.89    0.61
   8   5   3    7.15    0.33
   8   5   3    6.70    0.29
   8   5   3    7.16    0.39
   8   5   3    6.90    0.47
   9  -5   3    0.76    0.18
  -9  -5  -3    0.65    0.15
   9  -5   3    0.51    0.17
  -9  -5  -3    0.62    0.28
   9  -5   3    0.60    0.12
  -9  -5  -3    0.65    0.23
  -9   5  -3    0.36    0.45
   9   5   3    0.70    0.13
  -9   5  -3    0.66    0.10
   9   5   3    0.55    0.16
   9   5   3    0.56    0.20
   9   5   3    0.79    0.15
 -10  -5  -3    0.40    0.37
 -10  -5  -3    0.14    0.19
 -10  -5  -3   -0.35    0.28
  10  -5   3    0.34    0.17
  10  -5   3    0.13    0.08
  10  -5   3    0.17    0.14
 -10  -5  -3   -0.23    0.13
  10   5   3    0.36    0.23
  10   5   3    0.10    0.12
 -10   5  -3    0.05    0.39
  10   5   3    0.19    0.23
 -10   5  -3    0.16    0.10
  10   5   3   -0.09    0.14
 -11  -5  -3    0.09    0.33
 -11  -5  -3   -0.04    0.15
  11  -5   3   -0.10    0.08
  11  -5   3   -0.22    0.19
 -11  -5  -3   -0.27    0.21
  11  -5   3    0.01    0.14
 -11   5  -3    0.25    0.37
  11   5   3    0.57    0.28
  11   5   3    0.08    0.12
 -11   5  -3    0.16    0.18
  11   5   3   -0.21    0.14
  11   5   3   -0.22    0.17
 -11   5  -3   -0.05    0.11
  12  -5   3    4.23    0.20
 -12  -5  -3    4.18    0.48
  12  -5   3    4.17    0.27
  12  -5   3    4.54    0.46
 -12   5  -3    3.67    0.63
  12   5   3    4.79    0.25
  12   5   3    3.73    0.39
  12   5   3    4.45    0.35
  12   5   3    4.11    0.49
  13  -5   3    0.05    0.28
 -13  -5  -3   -0.04    0.53
  13   5   3   -0.01    0.38
 -13   5  -3   -0.08    0.48
  13   5   3    0.12    0.23
  13   5   3   -0.19    0.21
 -13  -6   3    2.37    0.36
 -13  -6   3    2.59    0.50
  13  -6  -3    2.51    0.36
  13   6  -3    2.40    0.27
  13   6  -3    2.08    0.42
  13   6  -3    2.70    0.36
 -13   6   3    2.52    0.50
  12  -6  -3    0.16    0.18
 -12  -6   3    0.11    0.22
  12  -6  -3    0.04    0.24
 -12  -6   3    0.00    0.17
 -12  -6   3    0.74    0.40
  12  -6  -3    0.19    0.14
  12   6  -3   -0.04    0.16
 -12   6   3   -0.10    0.08
  12   6  -3   -0.44    0.35
  12   6  -3    0.51    0.27
 -12   6   3    0.24    0.36
  11  -6  -3    0.60    0.23
  11  -6  -3    0.75    0.23
  11  -6  -3    0.79    0.12
 -11  -6   3    0.62    0.25
 -11  -6   3    0.02    0.35
 -11   6   3    0.87    0.34
  11   6  -3    0.64    0.18
  11   6  -3    0.93    0.25
 -11   6   3    0.68    0.11
  11   6  -3    0.07    0.30
 -10  -6   3    0.10    0.14
  10  -6  -3    0.11    0.10
  10  -6  -3    0.32    0.22
 -10  -6   3   -0.24    0.18
  10  -6  -3    0.17    0.17
 -10  -6   3    0.04    0.31
 -10   6   3   -0.10    0.09
 -10   6   3   -0.12    0.28
  10   6  -3    0.01    0.22
  10   6  -3   -0.17    0.13
  10   6  -3   -0.22    0.26
  -9  -6   3    1.19    0.34
   9  -6  -3    1.56    0.22
  -9  -6   3    1.90    0.27
  -9  -6   3    1.47    0.20
   9  -6  -3    1.58    0.28
   9  -6  -3    1.76    0.17
   9   6  -3    1.66    0.26
   9   6  -3    1.82    0.34
   9   6  -3    1.74    0.21
  -9   6   3    1.60    0.39
  -9   6   3    1.57    0.17
   8  -6  -3    0.30    0.24
   8  -6  -3    0.32    0.14
  -8  -6   3    0.27    0.13
  -8  -6   3    0.41    0.17
  -8  -6   3   -0.18    0.26
   8   6  -3    0.38    0.20
  -8   6   3    0.42    0.10
   8   6  -3    0.32    0.12
  -8   6   3    0.29    0.27
  -8   6   3    0.18    0.13
   8   6  -3    0.55    0.23
   7  -6  -3    1.33    0.21
  -7  -6   3    1.52    0.20
  -7  -6   3    1.74    0.23
   7  -6  -3    1.38    0.31
   7  -6  -3    1.73    0.17
  -7   6   3    1.45    0.16
  -7   6   3    1.40    0.20
   7   6  -3    1.46    0.25
  -7   6   3    1.54    0.35
   7   6  -3    1.43    0.27
   7   6  -3    1.57    0.18
  -6  -6   3    1.18    0.17
  -6  -6   3    0.89    0.10
   6  -6  -3    1.16    0.29
   6  -6  -3    0.59    0.18
  -6  -6   3    0.93    0.16
   6  -6  -3    0.90    0.13
  -6   6   3    0.81    0.17
  -6   6   3    0.93    0.12
   6   6  -3    0.79    0.14
  -6   6   3    0.93    0.28
   6   6  -3    0.71    0.21
   6   6  -3    0.82    0.23
  -5  -6   3    0.16    0.11
   5  -6  -3    0.00    0.07
   5  -6  -3   -0.16    0.11
   5  -6  -3   -0.04    0.07
  -5  -6   3    0.06    0.07
  -5  -6   3   -0.01    0.08
   5  -6  -3    0.03    0.19
  -5  -6   3   -0.15    0.33
   5   6  -3    0.07    0.08
   5   6  -3    0.22    0.17
   5   6  -3   -0.06    0.17
  -5   6   3    0.03    0.20
  -5   6   3    0.01    0.13
   4  -6  -3    0.09    0.19
   4  -6  -3    0.17    0.08
  -4  -6   3   -0.19    0.18
  -4  -6   3    0.17    0.11
   4  -6  -3    0.06    0.09
  -4  -6   3    0.23    0.10
  -4  -6   3    0.14    0.07
   4  -6  -3    0.27    0.12
   4   6  -3    0.00    0.15
   4   6  -3    0.15    0.15
  -4   6   3    0.11    0.23
  -4   6   3    0.09    0.08
   4   6  -3    0.17    0.10
  -4   6   3    0.12    0.13
  -3  -6   3    6.83    0.31
   3  -6  -3    6.83    0.30
  -3  -6   3    6.89    0.30
   3  -6  -3    7.20    0.35
   3  -6  -3    7.04    0.49
  -3  -6   3    6.81    0.28
  -3  -6   3    6.78    0.51
   3  -6  -3    6.87    0.31
  -3   6   3    7.51    0.42
  -3   6   3    7.22    0.27
   3   6  -3    6.91    0.31
   3   6  -3    7.15    0.40
  -3   6   3    7.36    0.43
  -3   6   3    7.18    0.30
  -3   6   3    6.91    0.34
   3   6  -3    7.01    0.48
  -2  -6   3    4.57    0.23
   2  -6  -3    4.08    0.41
   2  -6  -3    4.54    0.28
   2  -6  -3    4.43    0.27
   2  -6  -3    4.22    0.24
  -2  -6   3    4.35    0.24
  -2  -6   3    4.51    0.23
  -2  -6   3    3.97    0.45
  -2   6   3    4.63    0.24
  -2   6   3    4.44    0.24
  -2   6   3    4.63    0.34
  -2   6   3    5.29    0.36
   2   6  -3    3.54    0.39
   2   6  -3    4.21    0.30
  -2   6   3    4.85    0.28
   2   6  -3    4.59    0.25
   1  -6  -3    8.07    0.33
   1  -6  -3    8.88    0.37
  -1  -6   3    8.31    0.33
  -1  -6   3    8.22    0.30
   1  -6  -3    8.60    0.40
  -1  -6   3    8.53    0.34
   1  -6  -3    8.68    0.54
  -1  -6   3    7.71    0.54
   1   6  -3    8.46    0.34
  -1   6   3    8.59    0.36
   1   6  -3    7.74    0.37
  -1   6   3    8.50    0.34
  -1   6   3    8.47    0.40
   1   6  -3    8.71    0.52
  -1   6   3    8.62    0.36
  -1   6   3    9.02    0.46
   0  -6  -3   18.36    0.58
   0  -6  -3   18.19    0.63
   0  -6   3   18.01    0.55
   0  -6  -3   20.67    0.80
   0  -6   3   17.32    0.77
   0  -6  -3   19.16    0.57
   0  -6   3   18.56    0.56
   0   6  -3   15.87    0.79
   0   6   3   19.72    0.60
   0   6  -3   18.24    0.75
   0   6   3   18.67    0.70
   0   6   3   18.67    0.56
   0   6   3   18.49    0.56
   0   6  -3   17.40    0.56
   0   6   3   18.93    0.57
   0   6  -3   18.23    0.55
  -1  -6  -3    9.69    0.57
   1  -6   3    9.88    0.37
   1  -6   3    9.93    0.39
   1  -6   3   10.01    0.57
  -1  -6  -3    9.85    0.39
  -1  -6  -3   10.16    0.38
  -1  -6  -3    9.60    0.47
  -1   6  -3   10.42    0.56
  -1   6  -3    9.48    0.63
  -1   6  -3    9.91    0.35
   1   6   3   10.08    0.34
   1   6   3   10.13    0.38
   1   6   3    9.65    0.37
   1   6   3    9.88    0.43
  -1   6  -3    9.69    0.37
   1   6   3   10.18    0.49
  -2  -6  -3   17.92    0.57
  -2  -6  -3   18.01    0.68
   2  -6   3   18.31    0.55
  -2  -6  -3   19.38    0.80
   2  -6   3   17.78    0.76
  -2  -6  -3   18.46    0.57
   2  -6   3   17.80    0.57
  -2   6  -3   18.83    0.55
   2   6   3   18.24    0.64
   2   6   3   18.65    0.55
  -2   6  -3   17.97    0.47
   2   6   3   17.82    0.69
  -2   6  -3   17.88    0.75
  -2   6  -3   16.18    0.86
   2   6   3   18.72    0.57
   3  -6   3   13.63    0.45
   3  -6   3   13.77    0.66
  -3  -6  -3   14.45    0.69
  -3  -6  -3   14.31    0.49
   3  -6   3   13.42    0.49
  -3  -6  -3   13.78    0.45
  -3  -6  -3   14.08    0.48
  -3  -6  -3   13.86    0.61
   3   6   3   14.41    0.60
   3   6   3   13.98    0.46
   3   6   3   14.27    0.48
  -3   6  -3   13.63    0.64
  -3   6  -3   12.95    0.80
   3   6   3   14.28    0.57
   4  -6   3    0.25    0.12
  -4  -6  -3   -0.03    0.18
  -4  -6  -3   -0.04    0.21
  -4  -6  -3    0.35    0.14
   4  -6   3    0.31    0.20
  -4  -6  -3    0.28    0.10
  -4  -6  -3    0.41    0.12
   4  -6   3    0.12    0.08
  -4   6  -3    0.22    0.09
   4   6   3    0.22    0.10
   4   6   3    0.31    0.16
   4   6   3    0.32    0.12
  -4   6  -3    0.29    0.37
   4   6   3    0.49    0.16
  -4   6  -3    0.45    0.20
  -5  -6  -3    0.81    0.14
  -5  -6  -3    0.86    0.18
   5  -6   3    0.84    0.24
  -5  -6  -3    0.69    0.14
   5  -6   3    0.89    0.17
  -5  -6  -3    1.00    0.26
   5   6   3    0.64    0.18
  -5   6  -3    0.93    0.12
   5   6   3    0.90    0.13
  -5   6  -3    1.00    0.36
  -5   6  -3    1.00    0.26
   5   6   3    0.96    0.19
   5   6   3    0.74    0.14
  -6  -6  -3    6.51    0.39
  -6  -6  -3    7.21    0.35
   6  -6   3    6.66    0.29
   6  -6   3    6.67    0.49
   6  -6   3    6.56    0.37
  -6  -6  -3    7.38    0.55
   6   6   3    7.08    0.34
  -6   6  -3    6.18    0.49
   6   6   3    6.63    0.29
   6   6   3    6.87    0.42
  -6   6  -3    6.38    0.62
  -6   6  -3    6.57    0.30
   6   6   3    7.44    0.48
  -7  -6  -3   10.07    0.65
  -7  -6  -3    9.82    0.49
  -7  -6  -3    8.99    0.65
  -7  -6  -3    9.65    0.42
   7  -6   3    8.85    0.53
   7  -6   3    9.08    0.44
   7  -6   3    9.48    0.35
   7   6   3    9.55    0.55
   7   6   3    9.51    0.48
   7   6   3    9.92    0.42
   7   6   3    9.07    0.35
   8  -6   3    4.72    0.35
   8  -6   3    5.12    0.26
   8  -6   3    4.39    0.44
  -8  -6  -3    5.24    0.34
  -8  -6  -3    4.91    0.40
  -8  -6  -3    4.95    0.55
  -8  -6  -3    4.59    0.59
  -8   6  -3    3.66    0.61
   8   6   3    5.41    0.46
   8   6   3    4.63    0.26
   8   6   3    5.29    0.40
   8   6   3    4.98    0.32
  -9  -6  -3    0.00    0.33
  -9  -6  -3    0.35    0.24
   9  -6   3    0.24    0.09
  -9  -6  -3   -0.08    0.15
   9  -6   3    0.22    0.17
   9  -6   3    0.26    0.21
  -9  -6  -3    0.57    0.35
   9   6   3    0.18    0.16
   9   6   3    0.31    0.18
   9   6   3    0.10    0.11
  -9   6  -3    0.27    0.12
   9   6   3    0.31    0.25
  -9   6  -3   -0.70    0.34
  -9   6  -3   -0.22    0.21
  10  -6   3    0.40    0.11
 -10  -6  -3    0.00    0.18
  10  -6   3    0.82    0.23
 -10  -6  -3    0.67    0.40
  10  -6   3    0.37    0.22
  10   6   3    0.34    0.12
  10   6   3    0.68    0.28
 -10   6  -3   -0.01    0.21
  10   6   3    0.11    0.20
 -10   6  -3    0.45    0.14
  10   6   3    0.69    0.19
 -10   6  -3    0.76    0.43
  11  -6   3    0.10    0.20
 -11  -6  -3    0.24    0.22
  11  -6   3    0.09    0.23
  11  -6   3    0.25    0.11
 -11  -6  -3    0.15    0.20
 -11   6  -3   -0.61    0.39
 -11   6  -3    0.31    0.15
  11   6   3    0.04    0.18
  11   6   3    0.10    0.21
  11   6   3    0.11    0.12
  11   6   3   -0.37    0.34
 -11   6  -3    0.56    0.24
  12  -6   3    2.12    0.33
  12  -6   3    1.43    0.26
  12  -6   3    1.65    0.16
  12   6   3    1.47    0.28
  12   6   3    1.43    0.44
 -12   6  -3    1.27    0.55
  12   6   3    1.51    0.25
  12  -7  -3    1.10    0.17
 -12  -7   3    0.92    0.28
  12  -7  -3    1.18    0.31
  12   7  -3    0.89    0.27
 -12   7   3    1.44    0.43
  12   7  -3    1.90    0.36
  12   7  -3    0.60    0.45
  11  -7  -3    0.80    0.16
  11  -7  -3    0.70    0.26
 -11  -7   3    1.07    0.28
 -11  -7   3    0.76    0.46
  11  -7  -3    0.67    0.30
 -11  -7   3   -0.01    0.20
 -11   7   3    1.05    0.16
 -11   7   3    0.39    0.36
  11   7  -3    0.64    0.40
  11   7  -3    0.48    0.22
 -10  -7   3    0.93    0.44
  10  -7  -3    1.96    0.27
  10  -7  -3    1.94    0.23
  10  -7  -3    1.64    0.35
 -10   7   3    1.61    0.45
  10   7  -3    1.58    0.30
  10   7  -3    1.82    0.24
  10   7  -3    1.19    0.37
 -10   7   3    1.63    0.18
  -9  -7   3    0.33    0.37
   9  -7  -3    0.38    0.19
   9  -7  -3    0.24    0.12
  -9  -7   3    0.25    0.19
  -9  -7   3    0.26    0.20
   9  -7  -3    0.36    0.31
   9   7  -3   -0.07    0.26
   9   7  -3    0.28    0.16
  -9   7   3   -0.07    0.18
   9   7  -3    0.12    0.28
  -9   7   3    0.17    0.30
  -9   7   3    0.18    0.12
  -8  -7   3   11.38    0.77
   8  -7  -3   11.36    0.52
   8  -7  -3    9.82    0.69
   8  -7  -3   10.42    0.40
  -8  -7   3   10.12    0.51
  -8  -7   3   10.63    0.47
  -8   7   3   11.91    0.74
   8   7  -3   10.27    0.65
   8   7  -3   10.43    0.46
   8   7  -3   10.09    0.63
  -8   7   3   10.75    0.40
   7  -7  -3    0.29    0.33
  -7  -7   3   -0.39    0.43
  -7  -7   3    0.21    0.16
  -7  -7   3    0.14    0.07
   7  -7  -3    0.07    0.10
   7  -7  -3    0.28    0.17
  -7  -7   3    0.05    0.13
  -7   7   3    0.14    0.11
   7   7  -3    0.21    0.24
   7   7  -3    0.07    0.14
   7   7  -3    0.31    0.23
  -7   7   3   -0.05    0.17
  -7   7   3    0.09    0.30
   6  -7  -3    0.97    0.20
  -6  -7   3    1.12    0.22
   6  -7  -3    1.23    0.34
   6  -7  -3    1.29    0.17
  -6  -7   3    0.91    0.15
  -6  -7   3    0.77    0.11
   6   7  -3    1.19    0.29
  -6   7   3    1.29    0.34
   6   7  -3    1.23    0.29
  -6   7   3    1.44    0.25
   6   7  -3    0.88    0.17
  -6   7   3    0.78    0.23
   5  -7  -3    2.69    0.44
   5  -7  -3    2.85    0.27
  -5  -7   3    2.32    0.24
  -5  -7   3    2.13    0.24
   5  -7  -3    2.38    0.21
  -5  -7   3    1.48    0.34
  -5  -7   3    2.55    0.19
  -5   7   3    3.12    0.36
   5   7  -3    2.43    0.31
  -5   7   3    3.35    0.44
   5   7  -3    2.08    0.34
   5   7  -3    2.59    0.29
  -4  -7   3    8.72    0.34
  -4  -7   3    8.19    0.64
   4  -7  -3    9.62    0.62
  -4  -7   3    8.78    0.39
   4  -7  -3    8.34    0.36
   4  -7  -3    8.42    0.42
   4  -7  -3    8.71    0.35
  -4  -7   3    8.27    0.37
  -4   7   3    7.86    0.52
  -4   7   3    9.49    0.52
   4   7  -3    9.29    0.50
   4   7  -3    8.68    0.59
  -3  -7   3    1.48    0.18
  -3  -7   3    1.30    0.34
   3  -7  -3    1.26    0.15
  -3  -7   3    1.31    0.16
  -3  -7   3    1.50    0.19
   3  -7  -3    1.60    0.32
   3  -7  -3    2.07    0.24
  -3   7   3    1.45    0.24
   3   7  -3    1.10    0.19
   3   7  -3    1.43    0.52
  -3   7   3    1.19    0.16
  -3   7   3    1.16    0.28
   3   7  -3    1.45    0.33
   3   7  -3    1.54    0.24
   2  -7  -3    1.65    0.18
   2  -7  -3    1.50    0.33
  -2  -7   3    1.44    0.17
  -2  -7   3    1.23    0.16
   2  -7  -3    1.35    0.20
  -2  -7   3    0.79    0.31
   2  -7  -3    1.67    0.22
  -2  -7   3    1.28    0.18
  -2   7   3    1.36    0.19
  -2   7   3    1.21    0.22
   2   7  -3    1.71    0.34
   2   7  -3    1.61    0.23
   2   7  -3    1.48    0.34
   2   7  -3    1.42    0.19
  -2   7   3    1.43    0.16
  -2   7   3    1.64    0.29
   1  -7  -3   20.31    0.75
  -1  -7   3   25.02    1.01
   1  -7  -3   24.21    0.77
  -1  -7   3   24.05    0.72
  -1  -7   3   24.09    0.64
   1  -7  -3   23.90    0.97
   1  -7  -3   25.20    0.75
  -1  -7   3   23.92    0.69
  -1   7   3   22.46    0.70
  -1   7   3   23.12    0.80
   1   7  -3   22.03    0.95
  -1   7   3   24.65    0.77
   1   7  -3   24.04    0.70
  -1   7   3   23.28    0.85
   1   7  -3   24.48    0.95
  -1   7   3   25.38    0.72
   1   7  -3   23.74    0.74
   0  -7   3   23.10    0.61
   0  -7  -3   23.06    0.72
   0  -7  -3   23.26    0.79
   0  -7   3   23.93    0.99
   0  -7   3   23.42    0.70
   0  -7  -3   23.58    0.97
   0   7   3   22.90    0.70
   0   7   3   23.63    0.70
   0   7  -3   21.65    0.98
   0   7   3   24.76    0.74
   0   7   3   24.22    0.72
   0   7  -3   23.77    0.70
   0   7   3   23.62    0.86
   0   7  -3   22.99    0.69
   0   7  -3   23.05    0.93
   1  -7   3    0.22    0.09
  -1  -7  -3    0.15    0.12
   1  -7   3    0.11    0.12
  -1  -7  -3    0.37    0.13
   1  -7   3    0.26    0.24
  -1  -7  -3    0.28    0.18
   1   7   3    0.23    0.14
   1   7   3   -0.06    0.16
   1   7   3    0.41    0.14
  -1   7  -3    0.17    0.21
  -1   7  -3    0.18    0.11
   1   7   3    0.31    0.12
  -1   7  -3    0.43    0.36
   1   7   3    0.30    0.12
   2  -7   3    0.14    0.09
  -2  -7  -3    0.14    0.26
  -2  -7  -3    0.29    0.13
   2  -7   3    0.20    0.25
   2  -7   3    0.36    0.12
  -2  -7  -3    0.19    0.21
  -2  -7  -3   -0.13    0.12
  -2   7  -3    0.12    0.08
  -2   7  -3    0.36    0.39
   2   7   3    0.16    0.12
   2   7   3   -0.05    0.15
  -2   7  -3    0.28    0.23
   2   7   3    0.13    0.11
  -3  -7  -3    0.50    0.15
  -3  -7  -3    0.46    0.14
   3  -7   3    0.39    0.12
   3  -7   3    0.58    0.12
  -3  -7  -3    0.39    0.28
   3  -7   3    0.49    0.26
  -3   7  -3    0.44    0.37
   3   7   3    0.51    0.14
   3   7   3    0.46    0.20
   3   7   3    0.50    0.13
  -3   7  -3    0.53    0.25
   3   7   3    0.35    0.19
  -4  -7  -3    0.19    0.26
  -4  -7  -3    0.38    0.16
  -4  -7  -3    0.33    0.14
  -4  -7  -3    0.17    0.13
   4  -7   3    0.38    0.10
   4  -7   3    0.20    0.13
  -4  -7  -3    0.40    0.23
   4  -7   3   -0.02    0.25
   4   7   3    0.31    0.12
   4   7   3    0.24    0.13
  -4   7  -3    0.00    0.37
   4   7   3    0.04    0.21
  -4   7  -3    0.28    0.19
   4   7   3    0.14    0.16
  -4   7  -3    0.29    0.23
  -5  -7  -3   -0.12    0.16
   5  -7   3    0.21    0.26
  -5  -7  -3    0.12    0.14
  -5  -7  -3    0.24    0.27
  -5  -7  -3    0.09    0.14
   5  -7   3   -0.16    0.09
   5  -7   3   -0.06    0.13
  -5  -7  -3    0.27    0.27
  -5   7  -3   -0.06    0.38
  -5   7  -3    0.22    0.11
   5   7   3   -0.11    0.18
   5   7   3    0.09    0.14
   5   7   3    0.02    0.18
  -5   7  -3    0.02    0.26
   5   7   3    0.06    0.11
  -6  -7  -3    1.02    0.34
  -6  -7  -3    0.24    0.14
   6  -7   3    0.50    0.16
  -6  -7  -3    0.40    0.31
  -6  -7  -3    0.47    0.20
   6  -7   3    0.77    0.29
   6  -7   3    0.35    0.11
  -6  -7  -3    0.42    0.16
  -6   7  -3    0.49    0.29
   6   7   3    0.50    0.16
  -6   7  -3    0.56    0.14
   6   7   3    0.57    0.18
   6   7   3    0.39    0.23
  -6   7  -3    0.88    0.37
   6   7   3    0.52    0.13
  -7  -7  -3    2.50    0.46
  -7  -7  -3    2.64    0.32
   7  -7   3    2.98    0.32
   7  -7   3    2.81    0.23
  -7  -7  -3    2.61    0.45
   7  -7   3    3.11    0.38
  -7  -7  -3    2.58    0.31
   7   7   3    2.92    0.36
  -7   7  -3    3.01    0.56
   7   7   3    2.81    0.32
  -7   7  -3    2.94    0.27
   7   7   3    3.36    0.38
   7   7   3    2.84    0.25
  -8  -7  -3    2.63    0.35
   8  -7   3    3.10    0.33
   8  -7   3    2.55    0.24
   8  -7   3    2.92    0.40
  -8  -7  -3    2.01    0.47
  -8  -7  -3    3.04    0.36
  -8  -7  -3    2.65    0.52
   8   7   3    2.71    0.24
   8   7   3    2.39    0.35
   8   7   3    2.21    0.31
   8   7   3    2.64    0.35
  -8   7  -3    2.70    0.28
  -8   7  -3    2.63    0.58
   9  -7   3    1.09    0.33
  -9  -7  -3    0.25    0.20
  -9  -7  -3    1.02    0.30
  -9  -7  -3    1.43    0.45
   9  -7   3    0.65    0.21
   9  -7   3    0.69    0.15
  -9   7  -3    0.05    0.28
   9   7   3    1.19    0.34
   9   7   3    1.31    0.26
  -9   7  -3    0.80    0.18
   9   7   3    0.67    0.24
  -9   7  -3    0.44    0.48
   9   7   3    0.94    0.15
  10  -7   3    1.42    0.18
  10  -7   3    1.95    0.27
 -10  -7  -3    1.77    0.34
  10  -7   3    1.79    0.34
  10   7   3    1.72    0.17
 -10   7  -3    1.55    0.51
  10   7   3    1.53    0.37
  10   7   3    1.60    0.31
 -10   7  -3    1.55    0.22
  10   7   3    1.92    0.33
 -11  -7  -3    0.06    0.26
  11  -7   3    0.69    0.32
  11  -7   3    0.57    0.16
 -11   7  -3    0.45    0.46
 -11   7  -3    0.66    0.21
  11   7   3   -0.33    0.27
  10  -8  -3    1.73    0.45
  10  -8  -3    0.85    0.18
 -10  -8   3    1.02    0.29
  10  -8  -3    0.73    0.27
 -10   8   3    1.31    0.50
  10   8  -3    1.13    0.29
  10   8  -3    1.35    0.44
  10   8  -3    1.67    0.39
 -10   8   3    0.69    0.19
   9  -8  -3   -0.23    0.25
   9  -8  -3    0.17    0.42
  -9  -8   3    0.05    0.22
   9  -8  -3    0.23    0.16
  -9  -8   3    0.32    0.26
  -9  -8   3   -0.48    0.44
   9   8  -3   -0.20    0.37
   9   8  -3    0.25    0.21
  -9   8   3   -0.45    0.24
  -9   8   3   -0.16    0.16
   9   8  -3    0.67    0.33
  -9   8   3    0.37    0.37
   8  -8  -3    0.37    0.42
  -8  -8   3   -0.10    0.45
   8  -8  -3    0.67    0.16
  -8  -8   3    0.22    0.22
   8  -8  -3    0.18    0.22
  -8  -8   3    0.53    0.22
  -8   8   3    0.38    0.38
  -8   8   3    0.53    0.17
   8   8  -3    0.20    0.34
  -8   8   3   -0.13    0.24
   8   8  -3    0.40    0.20
   8   8  -3    0.55    0.33
  -7  -8   3    0.18    0.18
  -7  -8   3   -0.21    0.39
   7  -8  -3    0.36    0.15
   7  -8  -3   -0.17    0.36
  -7  -8   3    0.07    0.11
  -7  -8   3    0.53    0.20
   7  -8  -3    0.13    0.19
   7   8  -3    0.35    0.31
  -7   8   3    0.23    0.34
  -7   8   3    0.43    0.15
   7   8  -3    0.76    0.30
  -7   8   3    0.12    0.22
   7   8  -3    0.53    0.20
   7   8  -3    0.23    0.29
   6  -8  -3    0.27    0.43
  -6  -8   3    0.78    0.23
  -6  -8   3    0.63    0.38
   6  -8  -3    0.68    0.16
   6  -8  -3    0.46    0.19
  -6  -8   3    0.64    0.19
  -6   8   3    0.67    0.16
   6   8  -3    0.43    0.27
   6   8  -3    0.57    0.19
   6   8  -3    0.90    0.34
   6   8  -3    1.16    0.33
  -6   8   3    0.03    0.22
   5  -8  -3    7.10    0.45
   5  -8  -3    6.78    0.36
   5  -8  -3    8.32    0.78
  -5  -8   3    5.60    0.31
  -5  -8   3    7.36    0.40
  -5  -8   3    7.93    0.41
  -5  -8   3    6.70    0.75
   5   8  -3    6.93    0.52
   5   8  -3    6.63    0.54
  -5   8   3    7.37    0.37
   5   8  -3    7.51    0.42
  -5   8   3    8.07    0.55
  -5   8   3    7.36    0.60
   5   8  -3    7.46    0.63
   4  -8  -3    0.35    0.14
  -4  -8   3    0.31    0.14
   4  -8  -3    0.55    0.40
  -4  -8   3    0.48    0.17
   4  -8  -3    0.42    0.17
  -4  -8   3    0.38    0.14
  -4  -8   3    0.26    0.36
   4   8  -3    0.26    0.32
  -4   8   3    0.45    0.13
   4   8  -3    0.27    0.29
  -4   8   3    0.51    0.23
  -4   8   3    0.47    0.30
   4   8  -3    0.38    0.16
  -3  -8   3    0.44    0.14
  -3  -8   3    0.21    0.13
  -3  -8   3    0.81    0.40
   3  -8  -3    0.19    0.17
  -3  -8   3    0.07    0.13
   3  -8  -3    0.06    0.12
   3   8  -3    0.38    0.27
   3   8  -3    0.04    0.20
   3   8  -3    0.18    0.14
  -3   8   3    0.27    0.27
   3   8  -3    0.36    0.33
  -3   8   3    0.14    0.17
  -3   8   3    0.30    0.23
  -2  -8   3   -0.07    0.12
   2  -8  -3   -0.01    0.18
   2  -8  -3    0.25    0.13
  -2  -8   3    0.20    0.33
  -2  -8   3    0.14    0.12
   2  -8  -3    0.13    0.14
  -2  -8   3    0.16    0.13
  -2   8   3    0.16    0.25
  -2   8   3    0.36    0.14
   2   8  -3    0.49    0.18
   2   8  -3   -0.10    0.29
  -2   8   3    0.39    0.23
   2   8  -3    0.03    0.34
   2   8  -3    0.03    0.15
   1  -8  -3    0.08    0.12
  -1  -8   3    0.17    0.14
  -1  -8   3    0.21    0.12
   1  -8  -3    0.64    0.34
  -1  -8   3    0.05    0.12
   1  -8  -3    0.22    0.16
  -1  -8   3   -0.16    0.35
   1  -8  -3    0.37    0.21
   1   8  -3    0.10    0.16
  -1   8   3    0.30    0.23
   1   8  -3    0.28    0.14
   1   8  -3    0.17    0.34
  -1   8   3    0.10    0.12
  -1   8   3    0.29    0.15
   1   8  -3   -0.23    0.26
  -1   8   3    0.18    0.27
   0  -8  -3    1.47    0.22
   0  -8  -3    1.29    0.19
   0  -8  -3    1.71    0.28
   0  -8   3    1.68    0.41
   0  -8   3    1.40    0.16
   0  -8   3    1.19    0.18
   0  -8  -3    1.36    0.40
   0   8   3    1.46    0.20
   0   8  -3    1.21    0.19
   0   8  -3    1.36    0.35
   0   8   3    1.11    0.20
   0   8   3    1.52    0.24
   0   8   3    1.58    0.29
   0   8   3    1.62    0.22
   0   8  -3    1.48    0.44
   0   8  -3    1.39    0.21
   1  -8   3    6.65    0.36
   1  -8   3    6.37    0.70
  -1  -8  -3    7.25    0.40
   1  -8   3    7.17    0.30
  -1  -8  -3    7.87    0.71
  -1  -8  -3    8.28    0.56
   1  -8   3    7.39    0.39
  -1   8  -3    7.05    0.65
   1   8   3    7.15    0.38
   1   8   3    6.94    0.34
   1   8   3    7.33    0.54
   1   8   3    6.87    0.43
  -1   8  -3    6.58    0.68
  -1   8  -3    6.47    0.36
   1   8   3    6.84    0.39
  -2  -8  -3    1.04    0.31
   2  -8   3    0.27    0.17
   2  -8   3    0.51    0.12
  -2  -8  -3    0.29    0.16
  -2  -8  -3    0.11    0.37
   2  -8   3    0.45    0.14
  -2  -8  -3    0.55    0.17
  -2   8  -3    0.30    0.16
  -2   8  -3    0.33    0.39
   2   8   3    0.23    0.19
  -2   8  -3    0.35    0.29
   2   8   3    0.61    0.24
   2   8   3    0.44    0.17
   2   8   3    0.37    0.16
  -3  -8  -3    0.19    0.16
   3  -8   3    0.23    0.12
  -3  -8  -3    0.61    0.30
   3  -8   3    0.54    0.36
  -3  -8  -3    0.24    0.17
   3  -8   3    0.18    0.17
  -3  -8  -3   -0.21    0.36
  -3   8  -3   -0.25    0.37
   3   8   3    0.22    0.23
   3   8   3    0.10    0.21
   3   8   3    0.08    0.14
  -3   8  -3    0.33    0.31
  -3   8  -3   -0.02    0.13
   4  -8   3    0.11    0.17
   4  -8   3    0.16    0.32
  -4  -8  -3   -0.22    0.17
  -4  -8  -3   -0.30    0.35
  -4  -8  -3    0.21    0.16
   4  -8   3    0.04    0.12
  -4  -8  -3    0.33    0.31
  -4   8  -3   -0.10    0.13
   4   8   3    0.01    0.15
  -4   8  -3   -0.10    0.30
   4   8   3   -0.26    0.23
   4   8   3   -0.08    0.15
   4   8   3    0.50    0.22
  -5  -8  -3    0.98    0.37
   5  -8   3    0.86    0.15
  -5  -8  -3    1.12    0.21
   5  -8   3    1.53    0.41
   5  -8   3    1.08    0.25
  -5  -8  -3    1.35    0.41
  -5  -8  -3    1.19    0.23
   5   8   3    1.06    0.28
  -5   8  -3    1.69    0.42
   5   8   3    1.24    0.20
   5   8   3    1.25    0.31
  -5   8  -3    0.60    0.33
  -5   8  -3    1.18    0.17
   5   8   3    0.90    0.20
  -6  -8  -3    0.48    0.43
   6  -8   3    0.38    0.39
  -6  -8  -3   -0.06    0.18
   6  -8   3    0.12    0.21
  -6  -8  -3   -0.15    0.18
   6  -8   3    0.03    0.13
  -6   8  -3   -0.67    0.31
   6   8   3    0.04    0.15
  -6   8  -3    0.16    0.41
   6   8   3   -0.03    0.18
   6   8   3    0.18    0.25
  -6   8  -3   -0.12    0.14
   6   8   3   -0.50    0.25
   7  -8   3    1.55    0.43
  -7  -8  -3    1.50    0.50
  -7  -8  -3    1.36    0.27
   7  -8   3    1.32    0.19
   7  -8   3    2.09    0.28
   7   8   3    1.73    0.35
   7   8   3    1.89    0.29
  -7   8  -3    1.05    0.49
  -7   8  -3    1.49    0.23
   7   8   3    1.61    0.26
   7   8   3    1.62    0.21
  -8  -8  -3    0.06    0.24
   8  -8   3    0.05    0.15
   8  -8   3    0.25    0.41
   8  -8   3    0.56    0.26
  -8   8  -3    0.21    0.18
   8   8   3    0.02    0.21
  -8   8  -3   -0.51    0.42
  -8   8  -3    0.14    0.36
   8   8   3   -0.01    0.33
   8   8   3   -0.33    0.28
   8   8   3   -0.06    0.16
   9  -8   3    0.42    0.29
   9  -8   3    0.12    0.40
  -9  -8  -3   -0.48    0.24
   9  -8   3    0.07    0.16
  -9   8  -3    0.09    0.48
   9   8   3   -0.20    0.38
   9   8   3   -0.06    0.24
   9   8   3    0.19    0.30
  -9   8  -3   -0.38    0.20
   8  -9  -3    0.62    0.30
   8  -9  -3   -0.15    0.19
   8  -9  -3   -0.27    0.54
  -8  -9   3    0.29    0.28
  -8   9   3    0.12    0.33
   8   9  -3    0.39    0.29
  -8   9   3   -0.35    0.39
   8   9  -3    0.53    0.42
   8   9  -3   -0.12    0.41
   7  -9  -3   -0.08    0.28
  -7  -9   3   -0.21    0.22
   7  -9  -3   -0.09    0.17
   7  -9  -3   -0.14    0.55
  -7  -9   3    0.06    0.23
  -7  -9   3    0.00    0.15
   7   9  -3    0.27    0.24
  -7   9   3    0.06    0.30
   7   9  -3   -0.26    0.40
   7   9  -3   -0.48    0.33
  -7   9   3   -0.02    0.37
  -7   9   3    0.19    0.19
   6  -9  -3    0.13    0.26
  -6  -9   3   -0.43    0.53
  -6  -9   3    0.01    0.22
   6  -9  -3   -0.12    0.16
  -6  -9   3    0.04    0.21
  -6  -9   3    0.07    0.17
   6  -9  -3   -0.96    0.52
   6   9  -3    0.24    0.37
  -6   9   3    0.24    0.37
  -6   9   3   -0.03    0.17
   6   9  -3    0.12    0.22
   6   9  -3    0.26    0.34
   6   9  -3   -0.22    0.30
  -6   9   3   -0.19    0.29
   5  -9  -3    1.97    0.63
  -5  -9   3    1.05    0.23
   5  -9  -3    0.93    0.20
  -5  -9   3    0.76    0.53
   5  -9  -3    1.00    0.29
  -5  -9   3    0.92    0.24
  -5   9   3    1.23    0.39
  -5   9   3    0.73    0.35
   5   9  -3    0.41    0.39
   5   9  -3    0.88    0.43
   5   9  -3    0.74    0.31
  -5   9   3    0.93    0.21
   5   9  -3    1.09    0.25
  -4  -9   3    0.36    0.20
  -4  -9   3   -0.25    0.49
  -4  -9   3    0.56    0.21
  -4  -9   3    0.18    0.17
   4  -9  -3    0.45    0.17
   4  -9  -3   -0.12    0.48
   4  -9  -3    0.36    0.24
  -4   9   3    0.33    0.17
   4   9  -3    0.37    0.28
  -4   9   3    0.53    0.38
   4   9  -3    0.40    0.21
   4   9  -3    0.43    0.37
   4   9  -3    0.76    0.40
  -3  -9   3    0.04    0.17
   3  -9  -3    0.11    0.16
  -3  -9   3    0.16    0.46
  -3  -9   3   -0.05    0.17
   3  -9  -3    0.04    0.20
  -3  -9   3    0.09    0.18
   3  -9  -3    0.75    0.55
   3   9  -3   -0.20    0.35
   3   9  -3    0.18    0.20
   3   9  -3    0.35    0.24
  -3   9   3    0.02    0.16
   3   9  -3   -0.37    0.36
  -3   9   3   -0.08    0.29
  -3   9   3    0.14    0.29
  -2  -9   3    0.14    0.17
   2  -9  -3    0.37    0.16
  -2  -9   3    0.23    0.18
  -2  -9   3    0.12    0.45
   2  -9  -3    0.68    0.49
   2  -9  -3    0.22    0.22
  -2  -9   3    0.27    0.18
   2   9  -3    0.16    0.39
   2   9  -3    0.40    0.36
  -2   9   3    0.20    0.17
   2   9  -3    0.21    0.20
  -2   9   3    0.56    0.28
  -2   9   3    0.26    0.29
  -2   9   3    0.13    0.15
   2   9  -3    0.40    0.23
   1  -9  -3    0.45    0.21
  -1  -9   3    0.50    0.45
  -1  -9   3    0.43    0.18
   1  -9  -3    1.09    0.55
   1  -9  -3    0.33    0.17
  -1  -9   3    0.56    0.17
  -1  -9   3    0.08    0.17
   1   9  -3   -0.23    0.36
  -1   9   3    0.40    0.19
   1   9  -3   -0.14    0.18
   1   9  -3    0.39    0.41
  -1   9   3    0.02    0.27
  -1   9   3    0.28    0.19
  -1   9   3    0.82    0.29
   1   9  -3    0.38    0.22
   0  -9   3    0.39    0.20
   0  -9   3    0.21    0.18
   0  -9   3    0.47    0.15
   0  -9  -3    0.31    0.20
   0  -9   3    0.32    0.46
   0  -9  -3    0.34    0.17
   0   9  -3    0.51    0.38
   0   9   3    0.62    0.31
   0   9   3    0.61    0.23
   0   9  -3   -0.19    0.17
   0   9   3    0.06    0.19
   0   9   3    0.42    0.20
   0   9  -3    0.31    0.43
   0   9  -3   -0.13    0.17
   1  -9   3    0.02    0.14
  -1  -9  -3    0.30    0.18
   1  -9   3    0.08    0.19
   1  -9   3    0.19    0.40
   1  -9   3   -0.21    0.15
  -1  -9  -3    0.11    0.20
  -1   9  -3   -0.09    0.37
  -1   9  -3   -0.30    0.16
   1   9   3    0.16    0.17
  -1   9  -3   -0.11    0.14
  -1   9  -3   -0.31    0.42
   1   9   3    0.08    0.20
   1   9   3    0.37    0.30
   2  -9   3   -0.01    0.19
  -2  -9  -3    0.22    0.18
   2  -9   3    0.20    0.42
  -2  -9  -3    0.39    0.22
   2  -9   3    0.56    0.15
   2  -9   3    0.13    0.15
  -2   9  -3    0.06    0.18
  -2   9  -3    0.10    0.10
  -2   9  -3   -0.09    0.42
   2   9   3    0.57    0.19
   2   9   3    0.55    0.32
   2   9   3    0.35    0.25
   3  -9   3    0.31    0.22
  -3  -9  -3    0.47    0.22
   3  -9   3    0.57    0.47
  -3  -9  -3    0.13    0.22
   3  -9   3   -0.38    0.15
   3  -9   3    0.19    0.15
   3   9   3    0.14    0.20
  -3   9  -3   -0.06    0.40
   3   9   3    0.29    0.27
  -3   9  -3    0.02    0.18
   3   9   3    0.06    0.31
  -3   9  -3    0.61    0.42
   4  -9   3    0.27    0.24
   4  -9   3   -0.06    0.17
   4  -9   3   -0.19    0.15
  -4  -9  -3   -0.28    0.21
  -4  -9  -3    0.01    0.21
   4  -9   3    0.88    0.51
  -4   9  -3   -0.03    0.47
  -4   9  -3   -0.20    0.41
   4   9   3    0.24    0.21
   4   9   3    0.32    0.32
  -4   9  -3   -0.13    0.17
   4   9   3   -0.50    0.28
   5  -9   3    0.13    0.25
   5  -9   3   -0.02    0.16
   5  -9   3    0.24    0.49
  -5  -9  -3    0.06    0.24
  -5   9  -3    0.34    0.44
   5   9   3    0.19    0.22
  -5   9  -3    0.57    0.19
   5   9   3    0.12    0.31
  -5   9  -3   -0.47    0.44
   5   9   3    0.17    0.36
  -6  -9  -3    0.07    0.25
  -6  -9  -3   -0.22    0.25
   6  -9   3    0.17    0.27
   6  -9   3    0.00    0.17
  -6   9  -3    0.37    0.45
  -6   9  -3    0.62    0.42
   6   9   3   -0.20    0.34
   6   9   3   -0.39    0.34
   6   9   3    0.47    0.24
   7  -9   3    0.13    0.31
   7  -9   3    0.03    0.19
   7  -9   3   -0.11    0.50
  -7  -9  -3    0.33    0.27
   7   9   3   -0.03    0.40
   7   9   3    0.28    0.38
  -7   9  -3   -0.53    0.48
  -7   9  -3    0.27    0.49
   7   9   3   -0.04    0.29
  -5 -10   3   -0.64    0.26
   5 -10  -3   -0.89    0.70
  -5  10   3   -0.14    0.39
   5  10  -3   -0.45    0.48
   5  10  -3   -0.21    0.32
  -4 -10   3    0.90    0.26
  -4 -10   3    0.96    0.29
   4 -10  -3    1.72    0.78
   4 -10  -3    0.35    0.21
  -4 -10   3   -0.01    0.24
   4 -10  -3    1.01    0.34
  -4  10   3    0.73    0.35
   4  10  -3    0.68    0.42
  -4  10   3    1.37    0.43
   4  10  -3    1.52    0.53
   4  10  -3    0.69    0.39
   4  10  -3    0.34    0.30
  -3 -10   3   -0.25    0.84
   3 -10  -3   -0.02    0.22
  -3 -10   3    0.33    0.26
  -3 -10   3    0.11    0.25
   3 -10  -3    0.71    0.32
   3 -10  -3    0.85    0.76
  -3 -10   3   -0.13    0.24
   3  10  -3    0.44    0.33
   3  10  -3    0.16    0.44
   3  10  -3    0.82    0.35
   3  10  -3   -0.41    0.46
  -3  10   3   -0.01    0.38
  -3  10   3    0.87    0.37
   2 -10  -3    0.01    0.71
  -2 -10   3    0.21    0.70
  -2 -10   3   -0.32    0.22
   2 -10  -3    0.44    0.29
   2 -10  -3   -0.25    0.20
  -2 -10   3   -0.20    0.23
  -2 -10   3   -0.07    0.22
   2  10  -3    0.53    0.48
  -2  10   3   -0.32    0.19
  -2  10   3    0.14    0.28
  -2  10   3   -0.28    0.36
   2  10  -3   -0.21    0.49
   2  10  -3    0.08    0.29
   1 -10  -3   -0.19    0.26
   1 -10  -3    0.19    0.75
   1 -10  -3   -0.17    0.22
  -1 -10   3   -0.19    0.63
  -1 -10   3    0.03    0.25
  -1 -10   3   -0.03    0.21
  -1  10   3    0.27    0.38
  -1  10   3    0.15    0.24
  -1  10   3   -0.05    0.28
   1  10  -3   -0.34    0.25
   1  10  -3    0.27    0.49
   1  10  -3   -0.11    0.47
   0 -10  -3    1.34    0.75
   0 -10   3    0.32    0.63
   0 -10   3    0.84    0.27
   0 -10   3    0.73    0.22
   0 -10  -3    1.71    0.34
   0 -10  -3    0.72    0.25
   0  10  -3    1.27    0.53
   0  10   3    0.06    0.29
   0  10  -3    1.39    0.55
   0  10   3    1.05    0.40
   0  10  -3    0.16    0.22
   0  10   3    1.24    0.30
  -1 -10  -3   -0.18    0.23
   1 -10   3    0.14    0.21
   1 -10   3   -0.34    0.26
   1 -10   3    0.24    0.64
  -1 -10  -3    0.22    0.29
  -1 -10  -3   -0.60    0.75
  -1  10  -3   -0.33    0.48
  -1  10  -3   -0.43    0.17
  -1  10  -3    0.00    0.51
   1  10   3    0.36    0.32
   1  10   3   -0.74    0.37
   2 -10   3    1.12    0.23
  -2 -10  -3    0.29    0.74
   2 -10   3    1.28    0.71
  -2 -10  -3    1.39    0.32
  -2 -10  -3    1.54    0.30
   2 -10   3    1.02    0.30
   2  10   3    0.54    0.33
   2  10   3    0.86    0.40
  -2  10  -3    0.99    0.51
  -2  10  -3    2.08    0.56
   3 -10   3   -0.26    0.59
   3 -10   3    0.13    0.21
  -3 -10  -3   -0.07    0.31
  -3 -10  -3    0.64    0.30
   3 -10   3   -0.14    0.29
  -3  10  -3    0.66    0.55
  -3  10  -3    0.28    0.47
   3  10   3    1.22    0.43
   3  10   3   -0.06    0.35
 -16   0   4    2.10    0.35
  16   0  -4    3.16    0.46
  16   0  -4    2.40    0.30
 -15   0   4   -0.04    0.21
  15   0  -4    0.07    0.14
  15   0  -4   -0.30    0.29
  14   0  -4    1.21    0.17
 -14   0   4    1.05    0.26
  14   0  -4    1.35    0.31
  13   0  -4   -0.01    0.09
 -13   0   4   -0.04    0.16
  12   0  -4    0.36    0.18
  12   0  -4    0.27    0.09
 -12   0   4    0.70    0.20
  11   0  -4   -0.13    0.14
  11   0  -4   -0.11    0.07
 -11   0   4   -0.10    0.10
  10   0  -4    3.48    0.31
  10   0  -4    3.87    0.19
 -10   0   4    3.53    0.27
  -9   0   4    0.10    0.12
   9   0  -4   -0.06    0.05
   9   0  -4   -0.07    0.12
  -8   0   4    0.67    0.04
   8   0  -4    0.72    0.08
   8   0  -4    0.69    0.09
  -8   0   4    0.66    0.04
   8   0  -4    0.63    0.05
  -8   0   4    0.53    0.12
  -7   0   4   -0.02    0.02
   7   0  -4   -0.06    0.03
   7   0  -4    0.03    0.06
  -7   0   4    0.00    0.03
   7   0  -4    0.02    0.02
  -7   0   4   -0.03    0.06
   6   0  -4   12.73    0.36
   6   0  -4   14.90    0.38
  -6   0   4   13.82    0.43
  -6   0   4   14.34    0.34
   6   0  -4   14.41    0.37
  -6   0   4   14.36    0.36
   5   0  -4    0.02    0.03
  -5   0   4   -0.01    0.03
   5   0  -4    0.03    0.02
  -5   0   4    0.04    0.05
   5   0  -4   -0.02    0.04
  -5   0   4   -0.03    0.03
  -4   0   4   33.30    0.74
   4   0  -4   32.89    0.74
  -4   0   4   33.42    0.77
  -4   0   4   32.72    0.72
   4   0  -4   33.29    0.72
  -4   0   4   33.48    0.74
   4   0  -4   33.81    0.76
  -3   0   4    0.00    0.03
   3   0  -4   -0.02    0.03
  -3   0   4   -0.02    0.03
   3   0  -4   -0.01    0.02
   3   0  -4   -0.02    0.03
  -3   0   4   -0.04    0.02
   2   0  -4    7.14    0.22
   2   0  -4    7.24    0.22
  -2   0   4    7.07    0.22
  -2   0   4    6.78    0.19
   2   0  -4    6.91    0.20
  -2   0   4    6.98    0.21
   1   0  -4   -0.12    0.03
  -1   0   4   -0.09    0.03
   1   0  -4   -0.14    0.04
   1   0  -4   -0.08    0.04
  -1   0   4   -0.09    0.04
  -1   0   4   -0.09    0.04
   0   0   4  182.78    3.79
   0   0  -4  178.95    3.67
   0   0   4  173.31    3.65
   0   0  -4  180.90    3.66
   0   0  -4  174.72    3.67
   0   0   4  178.82    3.67
  -1   0  -4   -0.02    0.04
  -1   0  -4   -0.01    0.03
   1   0   4   -0.01    0.03
  -1   0  -4    0.02    0.03
   1   0   4    0.02    0.03
   1   0   4   -0.03    0.02
  -2   0  -4    9.90    0.31
   2   0   4   10.01    0.29
  -2   0  -4    9.36    0.29
   2   0   4   10.04    0.31
  -2   0  -4    9.98    0.28
   2   0   4    9.79    0.27
  -3   0  -4    0.01    0.03
   3   0   4   -0.02    0.04
  -3   0  -4   -0.01    0.04
  -3   0  -4   -0.01    0.05
   3   0   4    0.00    0.04
   3   0   4   -0.02    0.02
   4   0   4   25.53    0.60
  -4   0  -4   24.78    0.61
   4   0   4   25.05    0.59
  -4   0  -4   25.48    0.68
   4   0   4   25.20    0.66
  -4   0  -4   25.27    0.62
   5   0   4    0.04    0.03
  -5   0  -4    0.00    0.09
   5   0   4   -0.05    0.07
  -5   0  -4    0.05    0.05
   5   0   4   -0.02    0.04
  -5   0  -4    0.05    0.06
  -5   0  -4    0.00    0.17
  -6   0  -4    3.22    0.25
  -6   0  -4    2.77    0.17
  -6   0  -4    2.31    0.31
  -6   0  -4    2.73    0.16
   6   0   4    2.81    0.20
   6   0   4    2.73    0.13
   6   0   4    2.79    0.14
   7   0   4    0.02    0.09
  -7   0  -4    0.01    0.06
  -7   0  -4   -0.03    0.07
  -7   0  -4    0.22    0.21
  -7   0  -4    0.11    0.11
   7   0   4   -0.02    0.04
   7   0   4    0.02    0.05
   8   0   4    2.30    0.13
   8   0   4    1.92    0.23
   8   0   4    2.04    0.13
  -8   0  -4    2.38    0.36
  -8   0  -4    2.03    0.27
  -8   0  -4    1.97    0.17
  -9   0  -4   -0.04    0.25
   9   0   4   -0.02    0.05
   9   0   4    0.02    0.05
  -9   0  -4   -0.15    0.08
   9   0   4   -0.01    0.12
  -9   0  -4    0.10    0.16
 -10   0  -4    0.15    0.11
  10   0   4    0.13    0.15
 -10   0  -4    0.25    0.20
  10   0   4    0.06    0.05
 -10   0  -4   -0.01    0.09
 -10   0  -4    0.16    0.28
 -11   0  -4   -0.03    0.32
 -11   0  -4    0.05    0.11
  11   0   4    0.00    0.06
 -11   0  -4    0.02    0.13
  11   0   4    0.00    0.06
  11   0   4   -0.13    0.16
  12   0   4   -0.02    0.20
  12   0   4    0.11    0.06
 -12   0  -4    0.20    0.33
 -12   0  -4    0.33    0.14
 -12   0  -4    0.32    0.13
  12   0   4    0.28    0.07
  13   0   4    0.12    0.06
  13   0   4   -0.10    0.06
  13   0   4   -0.20    0.23
 -13   0  -4   -0.36    0.32
 -14   0  -4    0.24    0.38
  14   0   4   -0.22    0.29
  16  -1  -4   -0.15    0.35
 -16  -1   4    0.19    0.24
  16  -1  -4    0.05    0.20
  16   1  -4   -0.09    0.40
 -16   1   4    1.06    0.27
  16   1  -4    0.23    0.13
  15  -1  -4    1.81    0.21
 -15  -1   4    1.77    0.34
  15  -1  -4    1.66    0.34
  15   1  -4    1.60    0.19
  15   1  -4    1.12    0.34
 -15   1   4    1.29    0.29
 -14  -1   4    3.29    0.37
  14  -1  -4    3.71    0.29
  14   1  -4    4.04    0.22
 -14   1   4    4.09    0.43
  14   1  -4    3.63    0.42
 -13  -1   4    2.29    0.31
  13  -1  -4    3.51    0.40
  13  -1  -4    3.32    0.25
  13   1  -4    3.26    0.39
 -13   1   4    2.29    0.30
 -13   1   4    2.82    0.57
  13   1  -4    3.04    0.18
  12  -1  -4    1.03    0.22
 -12  -1   4    0.72    0.20
  12  -1  -4    0.86    0.14
  12   1  -4    0.76    0.10
 -12   1   4    1.10    0.20
  12   1  -4    0.81    0.26
 -12   1   4    1.05    0.27
  11  -1  -4    0.36    0.15
  11  -1  -4    0.01    0.08
 -11  -1   4   -0.18    0.12
  11   1  -4    0.06    0.03
 -11   1   4    0.27    0.16
  11   1  -4    0.02    0.05
  11   1  -4    0.07    0.16
  11   1  -4    0.05    0.06
 -11   1   4   -0.02    0.14
 -10  -1   4    4.76    0.16
  10  -1  -4    4.53    0.23
 -10  -1   4    4.87    0.32
  10  -1  -4    4.66    0.32
 -10  -1   4    4.71    0.14
  10   1  -4    4.65    0.19
 -10   1   4    4.81    0.34
  10   1  -4    4.80    0.15
  10   1  -4    4.52    0.18
  10   1  -4    4.70    0.36
 -10   1   4    4.51    0.30
   9  -1  -4    0.05    0.06
  -9  -1   4    0.15    0.10
   9  -1  -4    0.09    0.11
  -9  -1   4    0.16    0.05
  -9  -1   4    0.09    0.04
   9   1  -4    0.09    0.11
   9   1  -4    0.14    0.04
   9   1  -4   -0.02    0.07
  -9   1   4    0.13    0.13
  -9   1   4    0.06    0.11
   9   1  -4    0.06    0.04
  -8  -1   4    6.60    0.23
   8  -1  -4    6.63    0.26
  -8  -1   4    6.81    0.19
  -8  -1   4    6.55    0.31
  -8   1   4    7.10    0.31
   8   1  -4    6.90    0.38
  -8   1   4    6.85    0.35
   8   1  -4    6.63    0.20
   8   1  -4    6.53    0.26
   7  -1  -4    0.16    0.06
   7  -1  -4    0.22    0.04
  -7  -1   4    0.20    0.08
   7  -1  -4    0.27    0.04
  -7  -1   4    0.28    0.07
  -7   1   4    0.28    0.03
   7   1  -4    0.20    0.04
  -7   1   4    0.20    0.09
  -7   1   4    0.34    0.11
   7   1  -4    0.14    0.08
  -7   1   4    0.28    0.03
   7   1  -4    0.20    0.04
   6  -1  -4   24.82    0.58
   6  -1  -4   26.09    0.58
  -6  -1   4   25.29    0.68
   6  -1  -4   25.67    0.63
  -6  -1   4   25.47    0.63
  -6   1   4   25.77    0.55
   6   1  -4   25.27    0.57
  -6   1   4   28.58    0.76
  -6   1   4   24.49    0.62
   6   1  -4   26.29    0.68
   6   1  -4   26.01    0.58
  -6   1   4   25.71    0.56
  -6   1   4   26.08    0.66
  -5  -1   4   47.32    1.01
  -5  -1   4   46.55    0.98
  -5  -1   4   46.85    1.06
   5  -1  -4   47.25    1.01
  -5  -1   4   45.49    1.08
   5  -1  -4   45.89    1.01
   5  -1  -4   47.45    1.06
   5   1  -4   47.97    1.10
   5   1  -4   46.45    0.99
  -5   1   4   46.49    1.06
  -5   1   4   49.67    1.16
  -5   1   4   46.77    1.05
   5   1  -4   46.65    1.01
  -5   1   4   47.26    0.99
  -4  -1   4   44.45    0.94
   4  -1  -4   41.98    0.99
   4  -1  -4   44.39    0.96
  -4  -1   4   43.54    0.96
  -4  -1   4   45.89    1.02
   4  -1  -4   43.93    0.97
  -4  -1   4   44.97    1.01
   4   1  -4   44.32    0.96
   4   1  -4   44.69    0.95
  -4   1   4   45.22    0.95
  -4   1   4   45.65    0.99
  -4   1   4   45.37    0.99
   4   1  -4   44.54    1.04
  -4   1   4   44.13    0.95
   3  -1  -4  231.33    4.72
  -3  -1   4  218.11    4.62
   3  -1  -4  222.06    4.64
   3  -1  -4  225.85    4.73
  -3  -1   4  229.69    4.74
  -3  -1   4  227.89    4.66
  -3   1   4  221.41    4.62
  -3   1   4  222.50    4.74
  -3   1   4  224.71    4.77
   3   1  -4  222.36    4.65
   3   1  -4  230.40    4.79
   2  -1  -4   43.49    0.97
  -2  -1   4   44.31    0.94
   2  -1  -4   42.36    0.96
   2  -1  -4   44.52    0.95
  -2  -1   4   42.62    0.99
  -2   1   4   43.28    0.95
   2   1  -4   43.56    0.94
   2   1  -4   43.39    1.01
  -2   1   4   43.96    0.94
  -2   1   4   43.03    0.96
   1  -1  -4   -0.05    0.03
   1  -1  -4   -0.08    0.03
  -1  -1   4   -0.06    0.02
  -1  -1   4   -0.07    0.04
   1  -1  -4   -0.12    0.03
   1  -1  -4   -0.05    0.03
   1   1  -4   -0.07    0.02
  -1   1   4   -0.06    0.04
  -1   1   4   -0.08    0.02
   1   1  -4   -0.11    0.05
  -1   1   4   -0.05    0.03
   0  -1   4   14.34    0.35
   0  -1   4   14.07    0.40
   0  -1  -4   14.33    0.39
   0  -1  -4   14.22    0.37
   0  -1  -4   13.74    0.39
   0  -1  -4   14.62    0.38
   0   1   4   14.61    0.37
   0   1   4   14.29    0.39
   0   1   4   14.17    0.36
   0   1  -4   14.08    0.41
   0   1   4   14.06    0.38
   0   1  -4   14.18    0.36
  -1  -1  -4   14.56    0.41
  -1  -1  -4   14.06    0.39
  -1  -1  -4   15.19    0.38
   1  -1   4   14.27    0.40
   1  -1   4   14.43    0.36
  -1   1  -4   14.15    0.38
   1   1   4   14.70    0.39
   1   1   4   14.46    0.37
  -1   1  -4   14.56    0.42
   1   1   4   14.67    0.40
   1   1   4   15.42    0.42
  -1   1  -4   14.18    0.36
  -2  -1  -4   58.94    1.31
  -2  -1  -4   59.92    1.29
   2  -1   4   57.77    1.26
   2  -1   4   58.02    1.30
  -2  -1  -4   59.91    1.35
   2  -1   4   59.20    1.29
   2   1   4   60.62    1.34
  -2   1  -4   60.62    1.30
  -2   1  -4   58.44    1.32
   2   1   4   58.26    1.29
  -2   1  -4   58.82    1.27
   2   1   4   60.16    1.32
   2   1   4   59.48    1.28
  -3  -1  -4    1.37    0.11
   3  -1   4    1.47    0.11
  -3  -1  -4    1.47    0.12
   3  -1   4    1.43    0.11
   3  -1   4    1.38    0.09
  -3  -1  -4    1.46    0.15
   3   1   4    1.43    0.10
   3   1   4    1.51    0.14
   3   1   4    1.31    0.13
  -3   1  -4    1.52    0.12
   3   1   4    1.40    0.10
  -3   1  -4    1.32    0.09
  -3   1  -4    1.40    0.13
  -4  -1  -4   20.21    0.55
   4  -1   4   20.88    0.49
  -4  -1  -4   20.44    0.61
  -4  -1  -4   20.55    0.52
   4  -1   4   20.62    0.54
   4  -1   4   20.73    0.52
  -4  -1  -4   18.33    0.62
  -4   1  -4   20.67    0.55
  -4   1  -4   20.27    0.50
   4   1   4   20.46    0.52
   4   1   4   20.59    0.59
  -4   1  -4   20.97    0.56
   4   1   4   20.30    0.51
   5  -1   4    1.87    0.10
  -5  -1  -4    1.90    0.13
   5  -1   4    1.98    0.14
  -5  -1  -4    2.07    0.21
   5  -1   4    1.78    0.12
  -5  -1  -4    1.72    0.15
  -5  -1  -4    1.91    0.24
  -5   1  -4    1.94    0.11
  -5   1  -4    1.89    0.15
   5   1   4    1.82    0.17
   5   1   4    1.82    0.11
  -5   1  -4    1.95    0.17
   5   1   4    1.85    0.12
  -5   1  -4    1.66    0.26
   6  -1   4    6.71    0.21
   6  -1   4    6.39    0.27
   6  -1   4    6.28    0.23
  -6  -1  -4    6.17    0.38
  -6  -1  -4    6.75    0.36
  -6  -1  -4    6.55    0.28
  -6  -1  -4    6.62    0.25
  -6   1  -4    6.31    0.27
  -6   1  -4    6.69    0.31
  -6   1  -4    6.30    0.22
  -6   1  -4    6.29    0.47
   6   1   4    6.79    0.32
   6   1   4    6.49    0.23
   6   1   4    6.17    0.22
  -7  -1  -4    0.24    0.09
  -7  -1  -4    0.15    0.13
  -7  -1  -4    0.17    0.07
  -7  -1  -4    0.26    0.20
   7  -1   4    0.21    0.08
   7  -1   4    0.19    0.06
   7  -1   4    0.14    0.05
  -7   1  -4    0.09    0.08
  -7   1  -4    0.35    0.12
   7   1   4    0.12    0.10
  -7   1  -4    0.28    0.06
   7   1   4    0.26    0.06
  -7   1  -4    0.09    0.21
   7   1   4    0.25    0.06
   8  -1   4    0.00    0.04
   8  -1   4    0.05    0.05
  -8  -1  -4    0.05    0.08
  -8  -1  -4    0.04    0.09
  -8  -1  -4   -0.07    0.14
   8  -1   4    0.01    0.09
  -8  -1  -4   -0.40    0.20
  -8   1  -4    0.20    0.27
  -8   1  -4    0.17    0.07
   8   1   4   -0.07    0.11
   8   1   4    0.03    0.06
   8   1   4    0.06    0.05
  -8   1  -4   -0.20    0.12
  -9  -1  -4    2.83    0.20
  -9  -1  -4    2.70    0.35
  -9  -1  -4    3.04    0.36
  -9  -1  -4    2.73    0.25
   9  -1   4    2.74    0.25
   9  -1   4    2.85    0.13
  -9   1  -4    2.86    0.43
  -9   1  -4    2.82    0.22
   9   1   4    3.24    0.17
  -9   1  -4    3.16    0.31
   9   1   4    2.96    0.16
   9   1   4    2.79    0.28
  -9   1  -4    2.87    0.18
  10  -1   4    0.02    0.05
  10  -1   4    0.12    0.05
  10  -1   4    0.06    0.12
 -10  -1  -4   -0.02    0.11
 -10  -1  -4    0.16    0.24
 -10  -1  -4    0.08    0.14
  10   1   4    0.13    0.07
 -10   1  -4    0.37    0.31
 -10   1  -4    0.09    0.11
  10   1   4    0.15    0.16
  10   1   4    0.10    0.07
 -10   1  -4    0.17    0.18
 -10   1  -4    0.06    0.09
  11  -1   4    2.68    0.13
 -11  -1  -4    2.49    0.36
  11  -1   4    2.45    0.13
 -11  -1  -4    2.69    0.30
  11  -1   4    2.39    0.31
 -11  -1  -4    2.85    0.41
  11   1   4    2.62    0.32
  11   1   4    2.63    0.21
  11   1   4    2.46    0.17
 -11   1  -4    2.19    0.44
 -11   1  -4    2.36    0.20
  12  -1   4    0.94    0.09
  12  -1   4    0.94    0.22
  12  -1   4    1.07    0.09
 -12  -1  -4    1.13    0.22
 -12  -1  -4    1.49    0.36
  12   1   4    1.38    0.15
  12   1   4    0.98    0.11
  12   1   4    0.76    0.27
 -12   1  -4    1.14    0.43
 -13  -1  -4    0.21    0.15
 -13  -1  -4    0.03    0.31
  13  -1   4    0.31    0.25
  13   1   4   -0.02    0.08
 -13   1  -4    0.90    0.39
  13   1   4    0.07    0.25
  13   1   4    0.10    0.09
 -14  -1  -4    0.25    0.38
  14  -1   4    0.52    0.27
  14   1   4    0.49    0.31
  14   1   4    0.38    0.08
  14   1   4    0.52    0.13
 -14   1  -4    0.13    0.39
  16  -2  -4   -0.31    0.32
  16  -2  -4    0.23    0.22
 -16  -2   4    0.32    0.26
 -16   2   4    0.35    0.32
  16   2  -4    0.06    0.40
 -16   2   4   -0.03    0.26
 -15  -2   4    2.88    0.40
  15  -2  -4    2.79    0.29
 -15   2   4    3.54    0.42
 -15   2   4    2.56    0.41
  15   2  -4    2.50    0.43
  14  -2  -4    6.18    0.49
 -14  -2   4    5.64    0.46
  14  -2  -4    5.99    0.43
 -14   2   4    5.91    0.51
 -14   2   4    6.10    0.51
  14   2  -4    6.19    0.59
  13  -2  -4    0.74    0.21
  13  -2  -4    0.87    0.17
  13   2  -4    0.74    0.28
 -13   2   4    1.07    0.25
 -13   2   4    0.81    0.23
  13   2  -4    1.08    0.10
  13   2  -4    0.90    0.10
 -12  -2   4    0.27    0.09
  12  -2  -4    0.12    0.16
 -12  -2   4    0.21    0.16
  12  -2  -4    0.05    0.12
  12   2  -4    0.24    0.09
 -12   2   4    0.46    0.26
  12   2  -4    0.36    0.23
 -12   2   4    0.04    0.16
  12   2  -4    0.22    0.06
  11  -2  -4    0.10    0.13
 -11  -2   4    0.44    0.16
 -11  -2   4    0.15    0.05
 -11  -2   4    0.21    0.09
  11  -2  -4    0.04    0.10
  11   2  -4    0.22    0.10
  11   2  -4    0.05    0.05
  11   2  -4   -0.03    0.19
 -11   2   4    0.25    0.19
 -11   2   4    0.10    0.14
 -10  -2   4    3.90    0.29
 -10  -2   4    3.84    0.23
  10  -2  -4    3.71    0.24
  10  -2  -4    3.37    0.28
 -10   2   4    3.45    0.33
 -10   2   4    3.48    0.29
  10   2  -4    3.56    0.16
  10   2  -4    3.40    0.35
  10   2  -4    3.58    0.23
   9  -2  -4    1.58    0.16
  -9  -2   4    1.46    0.20
  -9  -2   4    1.72    0.19
  -9   2   4    1.79    0.28
   9   2  -4    1.68    0.11
  -9   2   4    1.78    0.20
   9   2  -4    1.49    0.18
   9   2  -4    1.32    0.21
  -8  -2   4    1.53    0.18
   8  -2  -4    1.40    0.08
  -8  -2   4    1.35    0.10
   8  -2  -4    1.49    0.15
  -8  -2   4    1.42    0.17
   8  -2  -4    1.48    0.11
   8   2  -4    1.40    0.10
  -8   2   4    1.39    0.17
   8   2  -4    0.87    0.16
  -8   2   4    1.71    0.25
   8   2  -4    1.47    0.17
   7  -2  -4   36.39    0.83
  -7  -2   4   34.80    0.92
  -7  -2   4   35.13    0.90
   7  -2  -4   35.65    0.78
  -7  -2   4   35.95    0.81
   7  -2  -4   36.12    0.88
   7   2  -4   35.99    0.81
  -7   2   4   35.04    0.88
   7   2  -4   34.75    1.02
  -7   2   4   35.27    1.01
   7   2  -4   36.77    0.94
  -7   2   4   35.63    0.76
  -7   2   4   36.55    0.76
   6  -2  -4    1.76    0.14
  -6  -2   4    1.84    0.16
  -6  -2   4    1.93    0.11
   6  -2  -4    1.86    0.10
  -6  -2   4    2.01    0.18
   6  -2  -4    1.47    0.18
  -6   2   4    1.98    0.14
  -6   2   4    1.94    0.15
   6   2  -4    2.01    0.18
  -6   2   4    1.85    0.19
   6   2  -4    1.87    0.11
  -6   2   4    2.06    0.09
  -5  -2   4   22.66    0.61
   5  -2  -4   22.77    0.59
  -5  -2   4   22.75    0.55
  -5  -2   4   23.46    0.65
   5  -2  -4   22.90    0.58
   5  -2  -4   22.33    0.53
   5   2  -4   22.61    0.55
   5   2  -4   23.61    0.68
  -5   2   4   22.93    0.54
  -5   2   4   22.54    0.59
  -5   2   4   22.68    0.68
  -5   2   4   22.99    0.52
  -5   2   4   23.29    0.56
   4  -2  -4    1.22    0.10
   4  -2  -4    1.27    0.08
  -4  -2   4    1.28    0.12
  -4  -2   4    1.25    0.09
  -4  -2   4    1.15    0.14
  -4  -2   4    1.20    0.06
   4  -2  -4    1.28    0.12
   4   2  -4    0.86    0.13
  -4   2   4    1.11    0.11
  -4   2   4    1.22    0.09
  -4   2   4    1.23    0.14
   4   2  -4    1.33    0.09
  -4   2   4    1.29    0.08
  -4   2   4    1.19    0.11
   3  -2  -4   43.53    0.96
  -3  -2   4   41.98    0.96
  -3  -2   4   44.11    1.06
   3  -2  -4   42.66    1.00
   3  -2  -4   44.11    0.98
   3  -2  -4   43.79    1.00
  -3   2   4   45.67    1.05
  -3   2   4   42.44    0.95
   3   2  -4   42.34    1.08
  -3   2   4   44.29    0.98
  -3   2   4   45.50    0.93
  -3   2   4   41.09    0.99
   3   2  -4   44.50    0.97
   2  -2  -4   13.06    0.38
  -2  -2   4   13.19    0.43
   2  -2  -4   14.48    0.41
  -2  -2   4   13.77    0.36
   2  -2  -4   13.56    0.36
   2  -2  -4   13.94    0.38
  -2   2   4   13.61    0.38
   2   2  -4   14.05    0.46
  -2   2   4   13.53    0.35
   2   2  -4   13.54    0.36
  -2   2   4   13.61    0.38
   1  -2  -4   17.43    0.45
   1  -2  -4   18.45    0.48
  -1  -2   4   17.86    0.52
   1  -2  -4   18.59    0.48
   1  -2  -4   17.73    0.49
  -1  -2   4   17.36    0.44
   1  -2  -4   17.72    0.47
  -1   2   4   18.25    0.48
   1   2  -4   18.52    0.45
  -1   2   4   17.88    0.45
   1   2  -4   18.29    0.55
  -1   2   4   17.68    0.48
  -1   2   4   17.29    0.46
   0  -2   4    3.10    0.13
   0  -2  -4    3.07    0.17
   0  -2  -4    3.42    0.15
   0  -2  -4    3.29    0.14
   0  -2  -4    3.20    0.17
   0  -2  -4    3.22    0.15
   0  -2   4    3.27    0.19
   0   2   4    3.04    0.14
   0   2  -4    3.19    0.14
   0   2   4    3.13    0.15
   0   2  -4    3.21    0.21
   0   2   4    3.31    0.17
   0   2   4    2.99    0.15
  -1  -2  -4    0.70    0.09
   1  -2   4    0.71    0.07
  -1  -2  -4    0.73    0.11
  -1  -2  -4    0.64    0.10
   1  -2   4    0.72    0.11
  -1  -2  -4    0.67    0.08
  -1   2  -4    0.73    0.07
   1   2   4    0.85    0.10
   1   2   4    0.62    0.09
   1   2   4    0.69    0.08
   1   2   4    0.67    0.07
  -1   2  -4    0.68    0.12
   2  -2   4    1.43    0.15
   2  -2   4    1.73    0.10
  -2  -2  -4    1.51    0.13
  -2  -2  -4    1.81    0.11
  -2  -2  -4    1.79    0.15
  -2  -2  -4    1.81    0.15
  -2   2  -4    1.72    0.10
  -2   2  -4    1.64    0.10
   2   2   4    1.50    0.12
   2   2   4    1.76    0.11
   2   2   4    1.75    0.14
  -2   2  -4    1.70    0.17
   2   2   4    1.64    0.12
   3  -2   4    3.93    0.15
  -3  -2  -4    3.93    0.24
  -3  -2  -4    4.11    0.18
  -3  -2  -4    4.13    0.23
   3  -2   4    3.70    0.20
   3   2   4    3.93    0.17
   3   2   4    3.99    0.19
  -3   2  -4    3.92    0.16
  -3   2  -4    3.87    0.17
  -3   2  -4    3.91    0.23
   3   2   4    4.05    0.19
   3   2   4    4.32    0.22
  -4  -2  -4    0.41    0.13
  -4  -2  -4    0.33    0.11
   4  -2   4    0.45    0.06
  -4  -2  -4    0.32    0.09
   4  -2   4    0.43    0.09
   4  -2   4    0.38    0.06
  -4  -2  -4    0.41    0.08
  -4   2  -4    0.39    0.06
   4   2   4    0.41    0.08
  -4   2  -4    0.38    0.20
   4   2   4    0.44    0.07
   4   2   4    0.36    0.08
  -4   2  -4    0.36    0.10
  -4   2  -4    0.42    0.07
   4   2   4    0.44    0.09
   5  -2   4    1.77    0.11
  -5  -2  -4    1.89    0.21
  -5  -2  -4    1.35    0.18
   5  -2   4    1.91    0.15
  -5  -2  -4    1.79    0.13
  -5  -2  -4    1.76    0.17
   5  -2   4    1.90    0.13
  -5   2  -4    1.64    0.18
   5   2   4    1.93    0.13
  -5   2  -4    1.70    0.35
  -5   2  -4    1.75    0.15
   5   2   4    1.90    0.19
   5   2   4    1.66    0.14
   5   2   4    1.56    0.15
  -5   2  -4    1.86    0.11
  -6  -2  -4    3.49    0.26
  -6  -2  -4    3.52    0.27
   6  -2   4    3.60    0.15
  -6  -2  -4    3.55    0.24
   6  -2   4    3.36    0.19
  -6  -2  -4    3.59    0.19
   6  -2   4    3.50    0.18
  -6   2  -4    3.61    0.46
   6   2   4    3.57    0.25
   6   2   4    3.34    0.17
   6   2   4    3.44    0.20
   6   2   4    3.79    0.19
  -6   2  -4    3.38    0.21
  -6   2  -4    3.46    0.16
  -6   2  -4    3.32    0.24
   7  -2   4    9.24    0.33
   7  -2   4    9.23    0.31
   7  -2   4    9.31    0.27
  -7  -2  -4    9.53    0.41
  -7  -2  -4    9.23    0.40
  -7  -2  -4    8.87    0.46
  -7  -2  -4    9.28    0.33
   7   2   4    9.35    0.43
  -7   2  -4    8.75    0.60
   7   2   4    9.18    0.36
   7   2   4    9.25    0.31
  -7   2  -4    9.19    0.37
  -7   2  -4    9.30    0.29
  -7   2  -4    9.41    0.38
   7   2   4    9.05    0.33
  -8  -2  -4    0.79    0.21
  -8  -2  -4    0.70    0.11
  -8  -2  -4    0.71    0.15
  -8  -2  -4    0.38    0.19
   8  -2   4    0.65    0.12
   8  -2   4    0.72    0.10
   8  -2   4    0.85    0.09
   8   2   4    0.71    0.10
   8   2   4    0.68    0.16
   8   2   4    0.60    0.10
   8   2   4    0.87    0.14
  -8   2  -4    0.11    0.19
  -8   2  -4    0.55    0.31
  -8   2  -4    0.89    0.16
  -8   2  -4    0.74    0.09
   9  -2   4    0.10    0.05
  -9  -2  -4   -0.08    0.19
  -9  -2  -4    0.06    0.15
   9  -2   4    0.01    0.10
  -9  -2  -4   -0.01    0.09
  -9   2  -4    0.01    0.07
   9   2   4   -0.10    0.15
   9   2   4    0.03    0.06
  -9   2  -4    0.10    0.14
   9   2   4    0.09    0.07
   9   2   4    0.05    0.11
  -9   2  -4   -0.02    0.13
  -9   2  -4   -0.25    0.31
 -10  -2  -4    1.14    0.27
 -10  -2  -4    1.20    0.26
  10  -2   4    1.08    0.10
  10  -2   4    1.25    0.18
  10  -2   4    1.22    0.12
 -10  -2  -4    1.19    0.22
 -10   2  -4    0.87    0.12
  10   2   4    1.31    0.25
  10   2   4    1.08    0.13
 -10   2  -4    1.24    0.37
  10   2   4    1.08    0.19
  10   2   4    1.18    0.15
 -11  -2  -4    1.36    0.24
 -11  -2  -4    1.39    0.30
  11  -2   4    1.20    0.11
 -11  -2  -4    1.19    0.40
  11  -2   4    1.21    0.19
  11  -2   4    1.18    0.12
 -11   2  -4    1.12    0.39
 -11   2  -4    1.03    0.11
  11   2   4    1.34    0.21
  11   2   4    1.51    0.28
  11   2   4    1.17    0.13
  12  -2   4   -0.06    0.04
 -12  -2  -4    0.28    0.26
  12  -2   4    0.05    0.05
  12  -2   4   -0.06    0.15
 -12  -2  -4   -0.16    0.21
  12   2   4    0.11    0.17
  12   2   4    0.07    0.09
  12   2   4    0.16    0.10
  12   2   4    0.45    0.25
 -12   2  -4   -0.24    0.34
 -13  -2  -4   -0.15    0.17
 -13  -2  -4    0.07    0.28
  13  -2   4    0.25    0.20
  13   2   4    0.10    0.12
 -13   2  -4    0.09    0.40
  13   2   4    0.17    0.10
  13   2   4    0.05    0.22
  13   2   4   -0.35    0.28
  14  -2   4    1.66    0.29
  14  -2   4    1.29    0.32
  14   2   4    1.74    0.39
  14   2   4    2.19    0.22
  14   2   4    0.64    0.42
 -14   2  -4    1.52    0.44
  14   2   4    1.76    0.20
  15  -3  -4   -0.34    0.21
  15  -3  -4   -0.24    0.25
 -15  -3   4   -0.14    0.22
 -15   3   4   -0.10    0.24
  15   3  -4    0.16    0.08
  15   3  -4    0.02    0.38
 -15   3   4    0.02    0.28
  14  -3  -4    0.46    0.19
 -14  -3   4    0.29    0.21
  14  -3  -4    0.34    0.22
 -14  -3   4    0.14    0.10
 -14   3   4    0.43    0.22
  14   3  -4    0.43    0.10
  14   3  -4    0.64    0.32
 -14   3   4    0.37    0.32
 -13  -3   4    3.42    0.38
  13  -3  -4    2.72    0.31
  13  -3  -4    3.29    0.34
  13   3  -4    3.52    0.20
  13   3  -4    3.70    0.26
 -13   3   4    2.93    0.42
 -13   3   4    3.48    0.38
  13   3  -4    2.66    0.39
  12  -3  -4    0.21    0.15
 -12  -3   4    0.08    0.16
 -12  -3   4    0.29    0.15
  12  -3  -4    0.13    0.16
 -12   3   4    0.55    0.25
  12   3  -4    0.29    0.13
 -12   3   4    0.43    0.18
  12   3  -4   -0.09    0.23
  12   3  -4    0.11    0.08
 -11  -3   4    0.17    0.15
 -11  -3   4   -0.02    0.14
  11  -3  -4    0.07    0.12
  11  -3  -4    0.23    0.14
 -11  -3   4   -0.02    0.06
  11   3  -4    0.02    0.07
  11   3  -4    0.14    0.20
  11   3  -4   -0.09    0.12
 -11   3   4    0.12    0.15
 -11   3   4    0.37    0.23
  10  -3  -4    1.34    0.18
 -10  -3   4    1.57    0.21
  10  -3  -4    1.34    0.17
 -10  -3   4    1.40    0.13
 -10  -3   4    1.60    0.23
  10   3  -4    1.64    0.20
  10   3  -4    1.31    0.13
  10   3  -4    1.49    0.26
 -10   3   4    1.85    0.34
 -10   3   4    1.32    0.20
  -9  -3   4    1.27    0.19
   9  -3  -4    1.78    0.16
   9  -3  -4    1.46    0.18
  -9  -3   4    1.14    0.18
   9  -3  -4    1.30    0.09
  -9  -3   4    1.25    0.12
   9   3  -4    1.19    0.18
  -9   3   4    1.59    0.29
   9   3  -4    1.15    0.12
  -9   3   4    1.21    0.06
   9   3  -4    1.31    0.23
  -9   3   4    1.43    0.19
  -9   3   4    1.46    0.07
   8  -3  -4    0.17    0.08
   8  -3  -4    0.06    0.04
   8  -3  -4    0.13    0.08
  -8  -3   4    0.15    0.11
  -8  -3   4    0.10    0.05
  -8  -3   4    0.09    0.11
  -8   3   4    0.09    0.11
   8   3  -4   -0.13    0.11
  -8   3   4    0.11    0.04
   8   3  -4    0.05    0.06
  -8   3   4    0.04    0.04
  -8   3   4    0.03    0.15
   8   3  -4    0.12    0.11
   7  -3  -4   19.06    0.55
  -7  -3   4   19.33    0.63
  -7  -3   4   18.93    0.50
   7  -3  -4   18.92    0.56
   7  -3  -4   18.80    0.46
  -7  -3   4   18.17    0.58
  -7   3   4   18.81    0.45
  -7   3   4   18.84    0.53
   7   3  -4   18.00    0.67
   7   3  -4   18.70    0.50
  -7   3   4   19.21    0.70
   7   3  -4   18.22    0.63
  -6  -3   4   15.24    0.43
  -6  -3   4   15.75    0.50
   6  -3  -4   16.05    0.49
   6  -3  -4   15.85    0.48
   6  -3  -4   16.07    0.40
  -6  -3   4   15.43    0.55
  -6   3   4   15.70    0.42
  -6   3   4   15.45    0.39
   6   3  -4   14.50    0.58
   6   3  -4   15.30    0.43
  -6   3   4   15.79    0.44
  -6   3   4   15.59    0.48
  -6   3   4   16.07    0.59
   6   3  -4   16.43    0.57
  -5  -3   4    7.00    0.28
  -5  -3   4    6.47    0.34
   5  -3  -4    6.80    0.22
  -5  -3   4    6.96    0.25
   5  -3  -4    6.49    0.27
   5  -3  -4    6.97    0.24
   5  -3  -4    6.78    0.30
  -5   3   4    7.25    0.26
  -5   3   4    6.94    0.28
   5   3  -4    6.85    0.36
   5   3  -4    6.83    0.24
   5   3  -4    7.28    0.35
  -5   3   4    6.26    0.34
  -5   3   4    6.96    0.22
  -5   3   4    7.03    0.23
   4  -3  -4    4.34    0.24
  -4  -3   4    4.42    0.28
  -4  -3   4    4.26    0.13
  -4  -3   4    4.28    0.21
  -4  -3   4    4.31    0.18
   4  -3  -4    4.18    0.18
   4  -3  -4    4.12    0.21
   4  -3  -4    4.36    0.17
  -4   3   4    4.29    0.20
   4   3  -4    4.07    0.18
  -4   3   4    4.85    0.28
  -4   3   4    4.12    0.16
  -4   3   4    4.60    0.21
  -4   3   4    4.56    0.15
   3  -3  -4    5.62    0.24
   3  -3  -4    5.77    0.21
  -3  -3   4    5.65    0.32
   3  -3  -4    5.84    0.28
  -3  -3   4    5.92    0.22
   3  -3  -4    5.92    0.23
   3   3  -4    5.82    0.34
  -3   3   4    6.15    0.16
  -3   3   4    6.00    0.21
   3   3  -4    5.76    0.21
  -3   3   4    6.13    0.25
  -3   3   4    5.89    0.27
  -3   3   4    5.93    0.24
  -2  -3   4    0.06    0.04
   2  -3  -4    0.07    0.04
   2  -3  -4    0.02    0.05
  -2  -3   4    0.16    0.10
   2  -3  -4    0.11    0.07
   2  -3  -4    0.12    0.05
  -2   3   4    0.05    0.06
  -2   3   4    0.05    0.04
   2   3  -4    0.06    0.04
  -2   3   4    0.07    0.05
  -2   3   4    0.12    0.06
  -2   3   4    0.09    0.08
   2   3  -4    0.08    0.11
  -1  -3   4    0.11    0.05
   1  -3  -4    0.09    0.08
   1  -3  -4    0.07    0.04
  -1  -3   4    0.21    0.10
   1  -3  -4    0.05    0.04
   1  -3  -4    0.06    0.06
  -1   3   4    0.14    0.05
   1   3  -4    0.11    0.05
  -1   3   4    0.05    0.05
  -1   3   4    0.15    0.06
  -1   3   4    0.08    0.05
   1   3  -4    0.01    0.10
  -1   3   4   -0.03    0.05
   0  -3   4   36.21    0.81
   0  -3  -4   35.33    0.87
   0  -3  -4   33.91    0.82
   0  -3  -4   34.53    0.91
   0  -3  -4   34.36    0.84
   0  -3  -4   35.86    0.84
   0  -3   4   34.76    0.93
   0   3  -4   34.10    0.81
   0   3   4   35.05    0.88
   0   3   4   34.13    0.85
   0   3   4   34.72    0.83
   0   3   4   33.75    0.81
   0   3  -4   34.23    0.96
   0   3   4   34.34    0.77
  -1  -3  -4  116.27    2.47
  -1  -3  -4  115.00    2.51
   1  -3   4  109.04    2.49
  -1  -3  -4  109.62    2.39
  -1  -3  -4  116.59    2.36
   1  -3   4  114.96    2.38
  -1  -3  -4  112.72    2.41
   1   3   4  115.30    2.39
   1   3   4  112.08    2.40
   1   3   4  107.94    2.45
   1   3   4  114.14    2.45
  -1   3  -4  113.92    2.38
  -1   3  -4  108.79    2.54
  -2  -3  -4   45.70    1.08
  -2  -3  -4   47.32    1.16
   2  -3   4   45.36    1.15
   2  -3   4   46.15    1.04
  -2  -3  -4   44.98    1.16
  -2  -3  -4   47.03    0.98
  -2  -3  -4   46.38    1.06
  -2   3  -4   45.80    1.01
  -2   3  -4   47.10    1.04
  -2   3  -4   45.78    1.20
   2   3   4   46.96    1.14
   2   3   4   45.42    1.05
   2   3   4   44.93    1.06
   2   3   4   47.09    1.13
  -3  -3  -4    2.89    0.18
  -3  -3  -4    2.97    0.23
  -3  -3  -4    3.00    0.23
   3  -3   4    2.36    0.21
  -3  -3  -4    2.83    0.16
   3  -3   4    2.69    0.14
  -3   3  -4    2.59    0.14
   3   3   4    2.69    0.16
   3   3   4    2.74    0.19
   3   3   4    2.67    0.20
   3   3   4    2.87    0.16
  -3   3  -4    2.91    0.27
  -3   3  -4    2.61    0.12
   4  -3   4   17.59    0.55
  -4  -3  -4   17.44    0.50
  -4  -3  -4   18.05    0.60
   4  -3   4   17.76    0.46
  -4  -3  -4   18.07    0.62
  -4   3  -4   17.51    0.46
   4   3   4   17.46    0.49
  -4   3  -4   19.20    0.63
   4   3   4   17.61    0.54
  -4   3  -4   17.95    0.45
   4   3   4   17.93    0.50
  -4   3  -4   16.27    0.77
   4   3   4   17.77    0.59
  -5  -3  -4    2.27    0.11
  -5  -3  -4    2.39    0.24
  -5  -3  -4    2.13    0.16
   5  -3   4    1.93    0.19
  -5  -3  -4    2.46    0.21
   5  -3   4    2.31    0.13
  -5  -3  -4    2.43    0.27
  -5   3  -4    2.24    0.39
   5   3   4    2.24    0.16
   5   3   4    2.03    0.18
   5   3   4    2.53    0.23
  -5   3  -4    2.76    0.26
  -5   3  -4    2.20    0.14
   5   3   4    2.13    0.15
  -5   3  -4    2.36    0.14
  -6  -3  -4    7.66    0.44
  -6  -3  -4    7.57    0.37
   6  -3   4    7.75    0.32
  -6  -3  -4    7.86    0.39
   6  -3   4    8.05    0.26
  -6  -3  -4    8.07    0.30
   6   3   4    7.79    0.29
   6   3   4    7.44    0.39
   6   3   4    7.86    0.32
  -6   3  -4    8.25    0.41
  -6   3  -4    7.77    0.26
  -6   3  -4    7.40    0.58
  -6   3  -4    8.18    0.29
   6   3   4    7.71    0.30
  -7  -3  -4    6.68    0.28
  -7  -3  -4    6.27    0.42
  -7  -3  -4    6.94    0.39
   7  -3   4    6.22    0.23
  -7  -3  -4    6.61    0.37
   7  -3   4    6.51    0.28
   7  -3   4    6.32    0.22
  -7  -3  -4    6.49    0.25
   7   3   4    6.61    0.29
  -7   3  -4    6.13    0.54
   7   3   4    5.99    0.37
  -7   3  -4    6.62    0.27
   7   3   4    6.33    0.26
  -7   3  -4    6.26    0.23
   7   3   4    6.67    0.30
  -7   3  -4    5.77    0.38
  -8  -3  -4    6.15    0.40
  -8  -3  -4    5.15    0.50
   8  -3   4    5.75    0.24
   8  -3   4    5.98    0.22
  -8  -3  -4    6.18    0.29
  -8  -3  -4    5.79    0.27
  -8  -3  -4    5.89    0.38
   8  -3   4    5.75    0.27
   8   3   4    5.88    0.26
  -8   3  -4    5.90    0.23
   8   3   4    6.30    0.29
  -8   3  -4    5.61    0.58
   8   3   4    5.71    0.39
   8   3   4    5.83    0.29
   9  -3   4   12.17    0.35
  -9  -3  -4   11.95    0.57
  -9  -3  -4   11.79    0.42
   9  -3   4   12.14    0.39
   9  -3   4   11.68    0.39
  -9  -3  -4   12.62    0.44
  -9  -3  -4   13.20    0.75
  -9   3  -4   12.22    0.36
  -9   3  -4   12.12    0.75
   9   3   4   12.12    0.43
   9   3   4   12.51    0.59
   9   3   4   11.76    0.43
   9   3   4   12.44    0.41
 -10  -3  -4    0.14    0.25
 -10  -3  -4    0.29    0.22
 -10  -3  -4    0.10    0.11
 -10  -3  -4   -0.01    0.17
  10  -3   4    0.08    0.06
  10  -3   4    0.17    0.08
  10  -3   4    0.06    0.10
 -10   3  -4   -0.40    0.29
  10   3   4    0.09    0.20
  10   3   4    0.01    0.12
  10   3   4    0.12    0.10
 -10   3  -4   -0.03    0.08
 -10   3  -4   -0.16    0.13
  10   3   4    0.07    0.11
  11  -3   4    1.76    0.15
  11  -3   4    1.90    0.13
 -11  -3  -4    2.08    0.41
  11  -3   4    1.54    0.18
 -11   3  -4    1.96    0.51
  11   3   4    1.98    0.22
  11   3   4    2.16    0.20
 -11   3  -4    1.81    0.17
  11   3   4    1.82    0.30
  11   3   4    2.53    0.28
 -12  -3  -4    1.45    0.32
  12  -3   4    1.35    0.19
  12  -3   4    1.54    0.12
  12  -3   4    1.47    0.26
  12  -3   4    1.44    0.11
  12   3   4    1.38    0.30
  12   3   4    1.52    0.18
 -12   3  -4    1.30    0.43
  12   3   4    1.95    0.24
  12   3   4    1.59    0.21
  13  -3   4   -0.03    0.17
 -13  -3  -4    0.02    0.20
  13  -3   4    0.31    0.23
  13   3   4    0.12    0.32
  13   3   4    0.24    0.13
  13   3   4    0.01    0.19
  13   3   4    0.13    0.13
 -13   3  -4   -0.30    0.40
 -14  -3  -4    0.18    0.41
  14  -3   4    0.14    0.29
  14  -3   4    0.18    0.22
  14   3   4    0.25    0.41
 -14   3  -4    0.34    0.44
  14   3   4   -0.25    0.23
  14   3   4   -0.14    0.15
 -15  -4   4   -0.09    0.22
  15  -4  -4   -0.02    0.23
  15  -4  -4   -0.31    0.26
 -15  -4   4   -0.07    0.24
  15   4  -4   -0.01    0.44
  15   4  -4    0.02    0.15
 -15   4   4    0.12    0.33
  15   4  -4   -0.03    0.18
 -14  -4   4   -0.16    0.20
  14  -4  -4    0.04    0.21
 -14  -4   4   -0.12    0.23
  14  -4  -4    0.12    0.19
 -14  -4   4    0.05    0.16
 -14   4   4    0.39    0.31
  14   4  -4   -0.03    0.34
  14   4  -4    0.04    0.12
  14   4  -4   -0.12    0.17
  13  -4  -4    0.37    0.19
 -13  -4   4    0.50    0.27
 -13  -4   4    0.30    0.21
  13  -4  -4    0.04    0.17
  13   4  -4    0.36    0.28
 -13   4   4    0.17    0.28
  13   4  -4    0.29    0.18
  13   4  -4    0.45    0.12
 -12  -4   4   -0.05    0.09
  12  -4  -4   -0.12    0.16
  12  -4  -4    0.14    0.14
  12   4  -4    0.04    0.10
 -12   4   4    0.03    0.19
  12   4  -4    0.04    0.25
 -12   4   4   -0.41    0.27
  12   4  -4    0.30    0.17
  11  -4  -4    1.85    0.20
 -11  -4   4    2.18    0.29
  11  -4  -4    2.12    0.25
 -11  -4   4    1.98    0.29
 -11   4   4    2.53    0.29
  11   4  -4    2.16    0.33
  11   4  -4    1.80    0.24
 -11   4   4    2.02    0.38
  11   4  -4    1.72    0.19
 -10  -4   4    0.16    0.19
 -10  -4   4    0.07    0.08
  10  -4  -4    0.17    0.06
  10  -4  -4    0.12    0.13
 -10  -4   4    0.18    0.15
  10  -4  -4    0.37    0.11
  10  -4  -4    0.19    0.11
  10   4  -4    0.10    0.09
  10   4  -4   -0.08    0.17
 -10   4   4    0.18    0.05
 -10   4   4    0.08    0.05
 -10   4   4    0.40    0.23
 -10   4   4    0.03    0.15
  10   4  -4    0.20    0.17
   9  -4  -4    8.82    0.40
  -9  -4   4   10.82    0.53
  -9  -4   4   10.10    0.34
   9  -4  -4    9.19    0.29
  -9  -4   4   10.01    0.46
   9  -4  -4    9.68    0.41
   9  -4  -4    9.07    0.36
   9   4  -4    9.87    0.48
  -9   4   4   10.27    0.58
   9   4  -4    8.74    0.80
  -9   4   4    9.63    0.40
  -9   4   4    9.48    0.27
  -9   4   4    9.80    0.29
   9   4  -4    9.65    0.35
  -8  -4   4    0.37    0.18
   8  -4  -4    0.25    0.11
  -8  -4   4    0.27    0.13
  -8  -4   4    0.30    0.08
   8  -4  -4    0.26    0.06
   8  -4  -4    0.31    0.07
  -8   4   4    0.00    0.08
  -8   4   4    0.34    0.06
   8   4  -4    0.19    0.14
  -8   4   4    0.59    0.21
   8   4  -4    0.42    0.15
   8   4  -4    0.48    0.10
  -8   4   4    0.41    0.11
  -7  -4   4    0.01    0.14
   7  -4  -4   -0.06    0.08
  -7  -4   4   -0.06    0.06
   7  -4  -4    0.00    0.06
  -7  -4   4    0.02    0.10
   7  -4  -4   -0.07    0.12
   7  -4  -4    0.00    0.05
  -7   4   4   -0.07    0.06
  -7   4   4   -0.15    0.08
   7   4  -4    0.11    0.13
   7   4  -4   -0.03    0.13
   7   4  -4    0.00    0.06
  -7   4   4   -0.14    0.16
  -7   4   4   -0.03    0.05
  -6  -4   4    3.74    0.19
   6  -4  -4    3.91    0.28
  -6  -4   4    3.42    0.23
  -6  -4   4    3.90    0.33
   6  -4  -4    3.52    0.22
   6  -4  -4    3.39    0.16
   6  -4  -4    3.41    0.17
  -6   4   4    3.39    0.16
  -6   4   4    3.64    0.23
   6   4  -4    3.60    0.20
  -6   4   4    3.59    0.18
  -6   4   4    3.58    0.20
  -6   4   4    3.67    0.32
   6   4  -4    3.33    0.30
   6   4  -4    3.51    0.29
   5  -4  -4    4.66    0.30
  -5  -4   4    4.43    0.34
   5  -4  -4    4.42    0.24
   5  -4  -4    4.62    0.19
  -5  -4   4    4.36    0.23
  -5  -4   4    4.15    0.20
   5  -4  -4    4.57    0.19
  -5  -4   4    4.49    0.14
   5   4  -4    4.56    0.22
  -5   4   4    4.61    0.17
  -5   4   4    4.67    0.24
  -5   4   4    4.70    0.32
  -5   4   4    4.54    0.24
   5   4  -4    4.73    0.32
  -5   4   4    4.61    0.19
   5   4  -4    4.35    0.30
  -4  -4   4    2.56    0.12
   4  -4  -4    2.35    0.15
  -4  -4   4    2.61    0.18
   4  -4  -4    2.39    0.14
   4  -4  -4    2.36    0.17
  -4  -4   4    2.48    0.28
  -4  -4   4    2.68    0.16
   4  -4  -4    2.29    0.24
   4   4  -4    2.34    0.16
  -4   4   4    2.59    0.18
  -4   4   4    2.47    0.24
   4   4  -4    2.65    0.25
  -4   4   4    2.60    0.19
   4   4  -4    2.20    0.25
  -4   4   4    2.34    0.14
   3  -4  -4    3.58    0.21
   3  -4  -4    3.78    0.27
  -3  -4   4    3.74    0.15
  -3  -4   4    3.94    0.19
   3  -4  -4    3.74    0.19
   3  -4  -4    3.76    0.18
  -3  -4   4    3.65    0.19
  -3  -4   4    3.38    0.30
  -3   4   4    3.78    0.23
   3   4  -4    3.62    0.18
  -3   4   4    4.19    0.27
   3   4  -4    3.79    0.26
  -3   4   4    3.39    0.20
   3   4  -4    3.97    0.29
  -3   4   4    3.58    0.18
  -2  -4   4    0.91    0.11
   2  -4  -4    0.76    0.15
   2  -4  -4    0.97    0.10
  -2  -4   4    0.81    0.09
   2  -4  -4    0.71    0.11
  -2  -4   4    0.76    0.16
   2  -4  -4    0.97    0.12
  -2   4   4    1.10    0.15
  -2   4   4    1.18    0.15
   2   4  -4    0.81    0.10
  -2   4   4    0.90    0.11
   2   4  -4    0.53    0.14
  -2   4   4    0.69    0.10
  -2   4   4    0.86    0.10
   1  -4  -4    3.57    0.27
   1  -4  -4    3.55    0.20
  -1  -4   4    3.52    0.18
   1  -4  -4    3.63    0.21
   1  -4  -4    3.54    0.18
  -1  -4   4    3.59    0.29
  -1   4   4    3.74    0.20
  -1   4   4    3.59    0.20
  -1   4   4    3.47    0.18
  -1   4   4    3.50    0.23
  -1   4   4    4.01    0.21
   1   4  -4    3.15    0.17
   0  -4  -4    0.49    0.09
   0  -4  -4    0.24    0.20
   0  -4  -4    0.38    0.07
   0  -4  -4    0.48    0.14
   0  -4   4    0.43    0.07
   0  -4  -4    0.40    0.10
   0  -4   4    0.70    0.16
   0   4   4    0.44    0.08
   0   4  -4    0.34    0.06
   0   4   4    0.49    0.08
   0   4   4    0.49    0.10
   0   4  -4    0.39    0.17
   0   4   4    0.53    0.08
   0   4   4    0.41    0.08
  -1  -4  -4    1.23    0.13
  -1  -4  -4    1.16    0.16
   1  -4   4    1.26    0.11
  -1  -4  -4    1.32    0.12
   1  -4   4    1.34    0.20
  -1  -4  -4    1.11    0.17
  -1  -4  -4    1.53    0.21
  -1   4  -4    1.15    0.11
  -1   4  -4    1.19    0.21
   1   4   4    1.27    0.12
   1   4   4    1.18    0.15
   1   4   4    1.22    0.13
   1   4   4    1.40    0.17
  -2  -4  -4    4.57    0.29
  -2  -4  -4    4.40    0.21
   2  -4   4    4.38    0.19
   2  -4   4    4.57    0.31
  -2  -4  -4    4.60    0.23
  -2  -4  -4    4.67    0.31
  -2   4  -4    4.20    0.35
   2   4   4    4.29    0.26
   2   4   4    4.34    0.21
   2   4   4    4.49    0.22
   2   4   4    4.54    0.26
  -2   4  -4    4.39    0.20
  -3  -4  -4    3.06    0.18
  -3  -4  -4    3.04    0.26
  -3  -4  -4    3.31    0.20
   3  -4   4    3.17    0.28
   3  -4   4    2.96    0.16
  -3  -4  -4    3.00    0.27
  -3   4  -4    3.27    0.32
  -3   4  -4    3.08    0.13
   3   4   4    3.26    0.19
   3   4   4    3.22    0.18
  -3   4  -4    3.29    0.17
   3   4   4    3.30    0.24
  -3   4  -4    2.37    0.35
   3   4   4    3.34    0.23
  -4  -4  -4    0.49    0.11
  -4  -4  -4    0.86    0.12
   4  -4   4    0.76    0.09
   4  -4   4    0.66    0.16
  -4  -4  -4    0.82    0.17
  -4  -4  -4    0.84    0.17
  -4   4  -4    0.67    0.07
  -4   4  -4    0.71    0.10
  -4   4  -4    0.80    0.20
  -4   4  -4    1.06    0.30
   4   4   4    0.50    0.12
   4   4   4    0.77    0.14
   4   4   4    0.68    0.10
   4   4   4    0.69    0.11
  -5  -4  -4   29.46    0.93
  -5  -4  -4   29.03    0.82
   5  -4   4   29.24    0.84
  -5  -4  -4   28.72    0.93
  -5  -4  -4   30.50    0.78
   5  -4   4   29.53    0.72
  -5   4  -4   27.44    1.13
  -5   4  -4   30.64    0.94
   5   4   4   29.01    0.83
   5   4   4   29.70    0.76
   5   4   4   28.34    0.74
   5   4   4   28.53    0.88
  -5   4  -4   29.57    0.73
  -6  -4  -4   29.68    0.77
  -6  -4  -4   26.46    0.82
   6  -4   4   28.03    0.80
  -6  -4  -4   28.40    0.92
  -6  -4  -4   28.31    0.95
   6  -4   4   27.98    0.70
   6   4   4   28.03    0.82
  -6   4  -4   28.35    0.70
  -6   4  -4   26.86    1.16
   6   4   4   28.79    0.73
   6   4   4   28.79    0.74
   6   4   4   27.80    0.89
   7  -4   4    8.13    0.37
  -7  -4  -4    7.48    0.41
   7  -4   4    8.08    0.28
  -7  -4  -4    7.70    0.34
   7   4   4    7.48    0.37
   7   4   4    7.68    0.31
  -7   4  -4    7.94    0.29
   7   4   4    7.85    0.46
   7   4   4    7.87    0.32
  -7   4  -4    8.33    0.68
  -7   4  -4    8.11    0.43
  -8  -4  -4   30.52    0.95
   8  -4   4   31.35    0.75
  -8  -4  -4   30.54    1.01
   8  -4   4   31.45    0.83
  -8  -4  -4   31.89    0.83
   8   4   4   30.26    0.80
   8   4   4   30.23    0.78
   8   4   4   30.23    0.99
  -8   4  -4   31.55    0.75
  -8   4  -4   26.58    0.88
  -8   4  -4   29.24    1.26
   8   4   4   29.13    1.08
   9  -4   4    0.11    0.07
  -9  -4  -4    0.15    0.11
  -9  -4  -4    0.09    0.18
   9  -4   4   -0.04    0.11
  -9  -4  -4    0.42    0.28
   9   4   4    0.03    0.10
   9   4   4    0.17    0.11
   9   4   4    0.05    0.11
  -9   4  -4    0.08    0.08
  -9   4  -4    0.05    0.16
   9   4   4    0.08    0.19
  10  -4   4    0.13    0.13
 -10  -4  -4    0.55    0.26
  10  -4   4    0.13    0.08
 -10  -4  -4   -0.20    0.13
 -10  -4  -4    0.12    0.32
  10   4   4    0.10    0.12
 -10   4  -4   -0.81    0.34
 -10   4  -4    0.15    0.10
  10   4   4    0.10    0.12
 -10   4  -4    0.04    0.17
  10   4   4   -0.05    0.20
  10   4   4    0.22    0.12
  11  -4   4    0.18    0.18
  11  -4   4    0.18    0.08
 -11  -4  -4    0.11    0.14
  11  -4   4    0.15    0.11
 -11  -4  -4    0.34    0.31
 -11  -4  -4    0.65    0.37
 -11   4  -4    0.22    0.11
 -11   4  -4   -0.31    0.36
 -11   4  -4    0.06    0.17
  11   4   4    0.16    0.14
  11   4   4    0.29    0.26
  11   4   4    0.26    0.14
  11   4   4    0.03    0.14
  12  -4   4    0.03    0.07
 -12  -4  -4    0.06    0.35
 -12  -4  -4    0.05    0.18
  12  -4   4    0.04    0.09
  12  -4   4   -0.32    0.21
  12   4   4    0.03    0.14
  12   4   4    0.16    0.15
  12   4   4    0.08    0.31
 -12   4  -4    0.10    0.44
  12   4   4    0.08    0.16
  13  -4   4    7.98    0.53
 -13   4  -4    7.04    0.81
  13   4   4    7.31    0.40
  13   4   4    7.10    0.71
  13   4   4    6.77    0.40
  13   4   4    7.10    0.40
  14  -5  -4   -0.14    0.26
 -14  -5   4    0.09    0.35
 -14  -5   4    0.01    0.23
  14   5  -4    0.25    0.39
  14   5  -4    0.16    0.24
  14   5  -4    0.45    0.18
 -14   5   4    0.32    0.35
 -13  -5   4    0.73    0.33
  13  -5  -4    0.18    0.10
 -13  -5   4    0.24    0.22
  13  -5  -4    0.17    0.10
  13  -5  -4    0.18    0.23
 -13  -5   4    0.05    0.15
  13   5  -4    0.10    0.23
  13   5  -4    0.04    0.14
  13   5  -4    0.47    0.32
 -13   5   4   -0.02    0.29
  12  -5  -4    0.78    0.11
 -12  -5   4    0.97    0.31
 -12  -5   4    0.73    0.21
  12  -5  -4    0.78    0.11
  12  -5  -4    0.73    0.22
  12  -5  -4    0.77    0.11
  12  -5  -4    0.95    0.11
  12   5  -4    0.72    0.22
  12   5  -4    0.63    0.15
  12   5  -4    0.81    0.31
 -12   5   4    0.71    0.34
 -11  -5   4   -0.05    0.11
  11  -5  -4    0.09    0.16
 -11  -5   4    0.32    0.25
  11  -5  -4    0.38    0.09
  11  -5  -4    0.27    0.09
 -11  -5   4    0.18    0.17
  11  -5  -4    0.34    0.09
  11  -5  -4    0.14    0.16
 -11   5   4    0.02    0.07
  11   5  -4    0.20    0.12
 -11   5   4    0.39    0.07
  11   5  -4    0.32    0.21
  11   5  -4   -0.09    0.25
 -11   5   4    0.12    0.29
  10  -5  -4   -0.25    0.14
 -10  -5   4    0.17    0.17
  10  -5  -4    0.07    0.20
  10  -5  -4   -0.04    0.07
 -10  -5   4   -0.07    0.10
  10  -5  -4    0.00    0.08
  10  -5  -4    0.08    0.07
  10   5  -4   -0.05    0.10
 -10   5   4    0.10    0.08
 -10   5   4   -0.09    0.06
  10   5  -4    0.17    0.23
  10   5  -4   -0.22    0.19
 -10   5   4    0.04    0.24
  -9  -5   4    1.37    0.23
   9  -5  -4    1.29    0.14
   9  -5  -4    1.46    0.14
   9  -5  -4    1.49    0.24
   9  -5  -4    1.18    0.18
  -9  -5   4    1.56    0.19
   9  -5  -4    1.19    0.13
  -9   5   4    1.20    0.13
  -9   5   4    1.62    0.32
   9   5  -4    1.20    0.26
   9   5  -4    1.19    0.16
   9   5  -4    1.26    0.22
  -8  -5   4    1.20    0.19
  -8  -5   4    1.20    0.15
   8  -5  -4    1.23    0.25
   8  -5  -4    1.06    0.12
   8  -5  -4    1.43    0.14
  -8  -5   4    0.70    0.25
   8   5  -4    1.09    0.15
  -8   5   4    1.33    0.18
  -8   5   4    1.24    0.29
  -8   5   4    1.24    0.14
  -7  -5   4    0.41    0.14
  -7  -5   4    0.35    0.10
   7  -5  -4    0.26    0.16
   7  -5  -4    0.40    0.08
   7  -5  -4    0.42    0.08
   7  -5  -4    0.36    0.11
  -7   5   4    0.48    0.09
   7   5  -4    0.48    0.17
  -7   5   4    0.49    0.12
   7   5  -4    0.57    0.11
   7   5  -4    0.40    0.18
  -7   5   4    0.30    0.21
  -6  -5   4    0.74    0.21
  -6  -5   4    0.77    0.12
   6  -5  -4    0.73    0.10
   6  -5  -4    0.70    0.10
   6  -5  -4    0.66    0.14
   6  -5  -4    1.18    0.21
  -6  -5   4    0.77    0.07
  -6  -5   4    0.81    0.14
  -6   5   4    0.77    0.24
  -6   5   4    0.86    0.15
  -6   5   4    0.82    0.11
   6   5  -4    0.62    0.19
   6   5  -4    0.66    0.19
  -6   5   4    0.92    0.15
   6   5  -4    0.78    0.12
  -5  -5   4    2.42    0.12
   5  -5  -4    2.60    0.16
  -5  -5   4    2.47    0.18
  -5  -5   4    2.42    0.21
   5  -5  -4    2.28    0.16
  -5  -5   4    2.11    0.28
   5  -5  -4    2.45    0.20
   5  -5  -4    2.27    0.30
  -5   5   4    2.79    0.31
   5   5  -4    2.58    0.27
   5   5  -4    2.41    0.29
  -5   5   4    2.55    0.20
  -5   5   4    2.52    0.22
  -5   5   4    2.38    0.16
   5   5  -4    2.19    0.18
   4  -5  -4    2.59    0.31
  -4  -5   4    3.01    0.21
   4  -5  -4    3.22    0.18
   4  -5  -4    3.04    0.19
  -4  -5   4    3.18    0.15
  -4  -5   4    3.23    0.19
  -4  -5   4    2.99    0.34
   4  -5  -4    2.97    0.22
  -4   5   4    3.17    0.29
   4   5  -4    3.34    0.28
  -4   5   4    3.26    0.18
  -4   5   4    2.95    0.22
  -4   5   4    3.41    0.26
   4   5  -4    3.07    0.32
   4   5  -4    3.12    0.20
  -3  -5   4    0.62    0.10
   3  -5  -4    0.62    0.11
   3  -5  -4    0.74    0.19
  -3  -5   4    0.66    0.11
  -3  -5   4    0.77    0.10
   3  -5  -4    0.86    0.11
   3  -5  -4    0.53    0.11
  -3  -5   4    0.51    0.17
   3   5  -4    0.78    0.16
  -3   5   4    0.69    0.11
  -3   5   4    1.08    0.19
  -3   5   4    0.53    0.10
   3   5  -4    0.70    0.10
   3   5  -4    0.66    0.15
  -3   5   4    0.73    0.15
  -2  -5   4    0.86    0.12
  -2  -5   4    0.87    0.12
   2  -5  -4    0.86    0.14
  -2  -5   4    0.86    0.11
   2  -5  -4    0.85    0.20
   2  -5  -4    0.75    0.10
   2  -5  -4    1.09    0.14
  -2  -5   4    0.62    0.18
   2   5  -4    0.78    0.11
   2   5  -4    0.79    0.21
  -2   5   4    0.98    0.16
  -2   5   4    0.82    0.12
  -2   5   4    1.12    0.17
   2   5  -4    0.78    0.14
  -2   5   4    0.69    0.10
  -2   5   4    0.92    0.13
   1  -5  -4   17.01    0.55
  -1  -5   4   16.31    0.67
  -1  -5   4   16.94    0.49
   1  -5  -4   18.11    0.67
  -1  -5   4   16.84    0.50
   1  -5  -4   16.53    0.50
   1  -5  -4   17.20    0.54
  -1   5   4   16.67    0.52
   1   5  -4   17.44    0.51
  -1   5   4   16.01    0.51
  -1   5   4   16.82    0.50
   1   5  -4   17.17    0.56
  -1   5   4   17.36    0.53
   1   5  -4   17.65    0.70
  -1   5   4   17.81    0.61
   0  -5  -4    1.57    0.19
   0  -5  -4    1.72    0.17
   0  -5   4    1.50    0.14
   0  -5  -4    1.43    0.22
   0  -5  -4    1.70    0.15
   0  -5   4    1.53    0.25
   0  -5   4    1.50    0.14
   0   5  -4    1.51    0.16
   0   5   4    1.55    0.15
   0   5   4    1.31    0.18
   0   5   4    1.91    0.17
   0   5   4    1.84    0.15
   0   5   4    1.67    0.18
   0   5  -4    1.31    0.21
   0   5   4    1.56    0.10
   0   5  -4    1.49    0.13
  -1  -5  -4    1.96    0.23
   1  -5   4    2.17    0.17
  -1  -5  -4    1.70    0.25
   1  -5   4    1.97    0.15
  -1  -5  -4    2.15    0.18
  -1  -5  -4    2.03    0.16
   1  -5   4    1.92    0.26
   1   5   4    1.90    0.16
   1   5   4    2.11    0.24
  -1   5  -4    1.77    0.15
  -1   5  -4    1.85    0.16
   1   5   4    2.17    0.20
   1   5   4    1.77    0.16
  -1   5  -4    1.99    0.28
   2  -5   4    2.88    0.17
  -2  -5  -4    3.01    0.21
  -2  -5  -4    2.89    0.20
  -2  -5  -4    3.02    0.32
   2  -5   4    3.47    0.32
  -2  -5  -4    3.05    0.28
  -2   5  -4    3.27    0.17
  -2   5  -4    3.40    0.34
   2   5   4    2.86    0.19
   2   5   4    2.92    0.26
  -2   5  -4    3.30    0.44
  -2   5  -4    3.04    0.19
   2   5   4    2.81    0.24
   2   5   4    2.92    0.20
  -3  -5  -4    0.02    0.14
  -3  -5  -4   -0.04    0.07
  -3  -5  -4    0.15    0.15
  -3  -5  -4   -0.02    0.07
   3  -5   4   -0.06    0.05
   3  -5   4    0.16    0.15
  -3   5  -4    0.00    0.14
   3   5   4    0.02    0.07
   3   5   4   -0.13    0.11
  -3   5  -4    0.13    0.07
   3   5   4    0.01    0.07
  -3   5  -4    0.06    0.04
  -3   5  -4    0.11    0.05
   3   5   4    0.06    0.10
  -3   5  -4    0.03    0.25
  -4  -5  -4    1.11    0.15
   4  -5   4    1.02    0.12
  -4  -5  -4    1.17    0.23
  -4  -5  -4    1.04    0.15
   4  -5   4    0.91    0.20
  -4  -5  -4    0.97    0.21
   4   5   4    0.93    0.16
  -4   5  -4    0.90    0.20
   4   5   4    0.72    0.12
  -4   5  -4    0.90    0.32
  -4   5  -4    0.96    0.13
   4   5   4    0.89    0.17
   4   5   4    1.13    0.14
   5  -5   4    2.16    0.26
  -5  -5  -4    1.89    0.27
  -5  -5  -4    1.97    0.20
  -5  -5  -4    2.01    0.20
  -5  -5  -4    2.22    0.25
   5  -5   4    2.03    0.15
   5   5   4    2.24    0.19
  -5   5  -4    2.05    0.17
  -5   5  -4    2.26    0.49
   5   5   4    1.66    0.21
  -5   5  -4    2.48    0.33
   5   5   4    2.03    0.20
   5   5   4    2.05    0.26
  -6  -5  -4    5.64    0.35
   6  -5   4    6.02    0.40
  -6  -5  -4    4.62    0.44
   6  -5   4    5.50    0.24
  -6  -5  -4    6.62    0.70
  -6  -5  -4    5.31    0.29
   6   5   4    5.64    0.27
  -6   5  -4    5.32    0.61
   6   5   4    4.82    0.43
   6   5   4    6.23    0.30
  -6   5  -4    5.67    0.43
  -6   5  -4    5.45    0.30
  -7  -5  -4    0.23    0.12
   7  -5   4    0.32    0.17
   7  -5   4    0.21    0.07
  -7  -5  -4    0.21    0.16
   7  -5   4    0.08    0.12
   7   5   4    0.25    0.13
   7   5   4   -0.01    0.10
   7   5   4    0.13    0.11
  -7   5  -4    0.15    0.09
  -7   5  -4   -0.04    0.18
   7   5   4    0.19    0.19
  -7   5  -4    0.07    0.34
  -8  -5  -4    0.82    0.16
   8  -5   4    0.82    0.18
  -8  -5  -4    0.99    0.24
  -8  -5  -4    0.85    0.26
   8  -5   4    0.68    0.15
   8   5   4    0.67    0.20
   8   5   4    0.85    0.15
   8   5   4    0.78    0.13
   8   5   4    0.74    0.17
  -8   5  -4    0.64    0.11
   9  -5   4    0.02    0.16
   9  -5   4   -0.11    0.07
  -9  -5  -4   -0.08    0.20
  -9  -5  -4    0.52    0.31
   9  -5   4    0.01    0.15
  -9  -5  -4   -0.06    0.13
  -9  -5  -4    0.10    0.27
   9   5   4   -0.02    0.11
  -9   5  -4    0.05    0.18
  -9   5  -4   -0.31    0.33
  -9   5  -4    0.03    0.09
   9   5   4    0.26    0.23
   9   5   4   -0.09    0.14
   9   5   4    0.01    0.13
  10  -5   4    3.52    0.34
  10  -5   4    2.84    0.20
 -10  -5  -4    3.11    0.43
 -10  -5  -4    3.58    0.49
  10  -5   4    2.67    0.30
  10   5   4    2.86    0.26
  10   5   4    2.82    0.37
  10   5   4    2.94    0.31
 -10   5  -4    2.68    0.58
  10   5   4    2.87    0.28
  11  -5   4    0.86    0.12
 -11  -5  -4    0.89    0.46
 -11  -5  -4    0.23    0.38
  11  -5   4    0.86    0.24
  11   5   4    0.99    0.22
  11   5   4    0.81    0.30
  11   5   4    1.00    0.18
  11   5   4    1.16    0.18
 -11   5  -4    1.54    0.49
  12  -5   4    1.01    0.16
 -12  -5  -4    1.24    0.46
  12  -5   4    0.63    0.11
 -12  -5  -4   -0.07    0.22
  12  -5   4    1.18    0.27
 -12   5  -4    0.94    0.49
  12   5   4    0.86    0.22
  12   5   4    1.21    0.20
 -12   5  -4    0.24    0.13
  12   5   4    1.13    0.22
 -12   5  -4    0.27    0.19
  12   5   4    0.53    0.35
 -13  -6   4    0.72    0.27
  13  -6  -4    0.09    0.27
 -13  -6   4    1.00    0.46
  13   6  -4    1.25    0.31
 -13   6   4    0.99    0.38
  13   6  -4    0.25    0.39
  12  -6  -4    2.41    0.32
  12  -6  -4    2.55    0.21
  12  -6  -4    2.70    0.36
 -12  -6   4    2.68    0.36
 -12  -6   4    3.22    0.48
  12   6  -4    2.33    0.26
 -12   6   4    3.97    0.56
  12   6  -4    3.79    0.50
  12   6  -4    2.17    0.44
 -11  -6   4    0.04    0.15
  11  -6  -4    0.41    0.26
 -11  -6   4    0.99    0.37
  11  -6  -4    0.42    0.11
  11  -6  -4    0.59    0.22
 -11  -6   4    0.66    0.23
  11   6  -4    0.68    0.28
 -11   6   4    0.31    0.35
 -11   6   4    0.07    0.12
  11   6  -4    0.28    0.16
  11   6  -4    0.57    0.31
 -11   6   4    0.45    0.11
 -10  -6   4    0.04    0.12
  10  -6  -4    0.32    0.10
  10  -6  -4    0.01    0.17
 -10  -6   4   -0.09    0.31
  10  -6  -4    0.18    0.23
 -10  -6   4    0.32    0.19
  10   6  -4    0.24    0.23
  10   6  -4    0.61    0.28
  10   6  -4    0.13    0.14
 -10   6   4    0.17    0.09
 -10   6   4   -0.02    0.12
 -10   6   4    0.45    0.31
  -9  -6   4    0.06    0.26
  -9  -6   4   -0.05    0.13
   9  -6  -4   -0.30    0.15
   9  -6  -4    0.03    0.09
   9  -6  -4   -0.16    0.24
  -9  -6   4    0.04    0.14
  -9   6   4   -0.32    0.27
   9   6  -4   -0.39    0.24
  -9   6   4    0.05    0.12
   9   6  -4   -0.09    0.21
   9   6  -4    0.06    0.12
  -9   6   4   -0.02    0.09
   8  -6  -4    0.45    0.16
   8  -6  -4    0.49    0.12
  -8  -6   4    0.52    0.18
  -8  -6   4    0.36    0.12
  -8  -6   4    0.24    0.27
   8  -6  -4    0.69    0.26
  -8   6   4    0.19    0.12
   8   6  -4    0.26    0.22
   8   6  -4   -0.03    0.20
  -8   6   4    0.50    0.10
  -8   6   4    0.49    0.27
   8   6  -4    0.48    0.14
   7  -6  -4    2.95    0.14
  -7  -6   4    2.73    0.23
   7  -6  -4    2.38    0.26
  -7  -6   4    2.79    0.28
  -7   6   4    2.75    0.27
   7   6  -4    3.17    0.38
  -7   6   4    2.91    0.20
   7   6  -4    3.14    0.37
   7   6  -4    3.05    0.24
  -7   6   4    3.55    0.43
  -6  -6   4    4.45    0.29
  -6  -6   4    4.19    0.27
  -6  -6   4    4.36    0.17
   6  -6  -4    4.41    0.21
   6  -6  -4    4.20    0.23
   6  -6  -4    3.61    0.42
   6  -6  -4    3.82    0.26
  -6   6   4    4.52    0.24
   6   6  -4    4.07    0.41
  -6   6   4    4.17    0.32
   6   6  -4    3.88    0.41
   6   6  -4    4.13    0.26
  -6   6   4    4.20    0.43
   5  -6  -4    6.54    0.35
   5  -6  -4    6.46    0.48
  -5  -6   4    6.18    0.24
  -5  -6   4    6.14    0.31
   5  -6  -4    6.21    0.28
  -5  -6   4    6.12    0.31
   5  -6  -4    6.14    0.27
  -5   6   4    6.76    0.39
   5   6  -4    6.33    0.47
  -5   6   4    6.68    0.46
   5   6  -4    6.23    0.43
  -5   6   4    5.55    0.31
   5   6  -4    6.33    0.31
   4  -6  -4    8.68    0.39
  -4  -6   4    8.00    0.62
   4  -6  -4    8.46    0.34
  -4  -6   4    7.49    0.34
  -4  -6   4    8.13    0.29
   4  -6  -4    7.69    0.32
   4  -6  -4    8.07    0.50
  -4  -6   4    8.05    0.35
   4   6  -4    8.01    0.45
   4   6  -4    8.26    0.35
  -4   6   4    7.95    0.42
   4   6  -4    7.94    0.51
  -4   6   4    8.22    0.48
  -4   6   4    9.30    0.48
  -3  -6   4   15.83    0.74
  -3  -6   4   16.65    0.53
   3  -6  -4   16.92    0.74
   3  -6  -4   16.04    0.51
  -3  -6   4   15.80    0.51
  -3  -6   4   15.98    0.48
   3  -6  -4   16.61    0.57
   3  -6  -4   16.04    0.52
  -3   6   4   16.47    0.51
  -3   6   4   17.15    0.64
   3   6  -4   16.70    0.53
   3   6  -4   16.54    0.62
   3   6  -4   15.51    0.71
  -3   6   4   16.77    0.49
  -3   6   4   16.30    0.55
  -3   6   4   17.08    0.64
  -2  -6   4    2.43    0.34
  -2  -6   4    2.94    0.19
   2  -6  -4    2.87    0.20
   2  -6  -4    2.67    0.25
  -2  -6   4    3.12    0.21
  -2  -6   4    2.88    0.20
   2  -6  -4    3.30    0.39
   2  -6  -4    2.59    0.23
  -2   6   4    3.30    0.28
   2   6  -4    2.89    0.22
  -2   6   4    3.32    0.24
  -2   6   4    2.84    0.29
   2   6  -4    2.77    0.27
  -2   6   4    3.50    0.22
  -2   6   4    2.77    0.21
   2   6  -4    2.89    0.38
   1  -6  -4   10.81    0.39
   1  -6  -4   10.40    0.42
  -1  -6   4   10.30    0.61
  -1  -6   4   10.60    0.38
   1  -6  -4   10.66    0.45
  -1  -6   4   10.50    0.39
   1  -6  -4    9.82    0.57
  -1   6   4   10.31    0.41
  -1   6   4   10.82    0.42
  -1   6   4   11.26    0.42
   1   6  -4   10.03    0.58
  -1   6   4   10.96    0.51
   1   6  -4   10.47    0.44
   1   6  -4   10.40    0.39
  -1   6   4   10.89    0.39
   0  -6  -4   37.11    0.97
   0  -6   4   35.03    0.92
   0  -6   4   34.50    0.92
   0  -6  -4   36.87    1.02
   0  -6  -4   36.66    0.94
   0  -6   4   34.45    1.15
   0  -6  -4   35.91    1.16
   0   6  -4   36.25    0.93
   0   6   4   36.89    0.94
   0   6  -4   35.53    1.16
   0   6   4   37.25    0.91
   0   6   4   36.25    0.93
   0   6  -4   35.70    0.94
   0   6   4   35.52    1.06
   0   6   4   37.08    0.98
   1  -6   4    4.61    0.45
  -1  -6  -4    4.04    0.35
  -1  -6  -4    4.01    0.24
   1  -6   4    3.76    0.25
  -1  -6  -4    3.82    0.43
   1  -6   4    4.08    0.23
  -1  -6  -4    3.82    0.26
   1   6   4    3.55    0.24
   1   6   4    4.32    0.29
  -1   6  -4    2.93    0.45
   1   6   4    4.30    0.25
   1   6   4    4.00    0.33
  -1   6  -4    3.75    0.23
  -1   6  -4    3.53    0.22
  -1   6  -4    4.75    0.43
   2  -6   4    5.88    0.48
  -2  -6  -4    5.85    0.49
  -2  -6  -4    5.33    0.40
  -2  -6  -4    5.86    0.31
  -2  -6  -4    6.33    0.31
   2  -6   4    6.04    0.31
   2  -6   4    5.79    0.27
   2   6   4    5.88    0.39
  -2   6  -4    6.62    0.47
   2   6   4    6.05    0.29
  -2   6  -4    5.08    0.56
   2   6   4    6.12    0.37
   2   6   4    5.45    0.29
  -2   6  -4    5.72    0.24
  -3  -6  -4    0.05    0.10
  -3  -6  -4   -0.27    0.16
  -3  -6  -4    0.18    0.11
   3  -6   4    0.12    0.19
   3  -6   4    0.05    0.07
   3  -6   4    0.03    0.11
[truncated: 852,513 more chars]
