# Supplementary material for: 3-(2-Meth­oxy­phen­yl)-2,3-di­hydro-1H-benzo[f]chromen-1-one
Source: IUCrdata. 2020 Sep 8;5(Pt 9):x201209. doi: 10.1107/S2414314620012092 (PMC9462287; doi:10.1107/S2414314620012092)
Supplement: Supplementary file 2 [file x-05-x201209-Isup2.hkl]

data_I                                                                          
_shelx_title ' DK381 in P2(1)/n'                                                
_shelx_refln_list_code          4                                               
_shelx_F_calc_maximum      180.94                                               
_exptl_crystal_F_000       640.00                                               
_reflns_d_resolution_high  0.7481                                               
                                                                                
loop_                                                                           
 _space_group_symop_operation_xyz                                               
 'x, y, z'                                                                      
 '-x+1/2, y+1/2, -z+1/2'                                                        
 '-x, -y, -z'                                                                   
 'x-1/2, -y-1/2, z-1/2'                                                         
                                                                                
_cell_length_a    12.4519                                                       
_cell_length_b     7.8785                                                       
_cell_length_c    15.6680                                                       
_cell_angle_alpha  90.000                                                       
_cell_angle_beta  105.253                                                       
_cell_angle_gamma  90.000                                                       
                                                                                
_shelx_F_squared_multiplier     1.000                                           
                                                                                
loop_                                                                           
 _refln_index_h                                                                 
 _refln_index_k                                                                 
 _refln_index_l                                                                 
 _refln_F_squared_calc                                                          
 _refln_F_squared_meas                                                          
 _refln_F_squared_sigma                                                         
 _refln_observed_status                                                         
   2   0   0        805.59        702.41         9.23 o                         
   4   0   0       8016.69       8329.72        69.40 o                         
   6   0   0        390.51        415.07         4.19 o                         
   8   0   0       1484.42       1589.63        20.04 o                         
  10   0   0        309.96        287.86         7.10 o                         
  12   0   0         13.85         44.64         5.85 o                         
  14   0   0        385.28        412.25        11.72 o                         
  16   0   0         22.42         19.26        13.60 o                         
   1   1   0         84.64         76.29         0.85 o                         
   2   1   0       4382.23       4441.28        26.34 o                         
   3   1   0       1045.24       1070.51         6.74 o                         
   4   1   0         93.91         76.30         1.04 o                         
   5   1   0       2212.55       2335.53        13.18 o                         
   6   1   0        121.68        106.35         1.65 o                         
   7   1   0       2103.10       2139.67        17.89 o                         
   8   1   0         32.62         27.23         1.28 o                         
   9   1   0        191.96        196.10         2.71 o                         
  10   1   0        103.10         98.08         2.02 o                         
  11   1   0        192.94        186.36         3.00 o                         
  12   1   0        323.98        307.39         6.01 o                         
  13   1   0         76.87         77.25         4.29 o                         
  14   1   0         23.68         25.50         3.45 o                         
  15   1   0         33.57         38.16         5.01 o                         
   0   2   0         46.71         50.63         1.23 o                         
   1   2   0       6400.22       6376.17        39.89 o                         
   2   2   0        552.16        513.92         3.71 o                         
   3   2   0        613.38        577.02         3.89 o                         
   4   2   0          3.41          3.63         0.39 o                         
   5   2   0          4.33          5.73         0.49 o                         
   6   2   0         40.25         37.64         1.06 o                         
   7   2   0          1.16          2.35         0.39 o                         
   8   2   0          1.91          1.38         0.47 o                         
   9   2   0          0.53          0.29         0.84 o                         
  10   2   0          1.00          1.34         1.05 o                         
  11   2   0         52.18         53.98         2.18 o                         
  12   2   0          4.59          4.51         1.19 o                         
  13   2   0          0.15          1.43         1.52 o                         
  14   2   0         17.21         20.07         3.37 o                         
  15   2   0          6.04          4.90         4.21 o                         
   1   3   0        213.06        179.69         1.71 o                         
   2   3   0       1064.24       1125.92         7.27 o                         
   3   3   0         45.09         43.36         1.02 o                         
   4   3   0        374.34        390.53         3.12 o                         
   5   3   0        465.23        498.20         3.97 o                         
   6   3   0        236.57        242.97         2.45 o                         
   7   3   0        128.33        120.84         1.73 o                         
   8   3   0          8.63          4.47         0.60 o                         
   9   3   0        347.30        347.45         3.61 o                         
  10   3   0          1.78          2.00         1.16 o                         
  11   3   0         65.13         58.61         2.37 o                         
  12   3   0         29.72         27.65         1.79 o                         
  13   3   0          1.58          1.49         1.49 o                         
  14   3   0         14.08         11.08         2.01 o                         
  15   3   0          2.10          5.32         2.43 o                         
   0   4   0       2397.87       2654.20        19.82 o                         
   1   4   0         74.77         81.04         1.57 o                         
   2   4   0          1.52          8.08         0.62 o                         
   3   4   0        193.14        181.62         2.26 o                         
   4   4   0         24.27         30.84         1.11 o                         
   5   4   0        503.90        502.57         4.04 o                         
   6   4   0        276.77        267.77         2.94 o                         
   7   4   0         59.07         54.98         1.53 o                         
   8   4   0        132.69        126.84         2.24 o                         
   9   4   0        263.08        251.63         3.00 o                         
  10   4   0         19.72         21.13         1.24 o                         
  11   4   0         56.86         54.60         2.89 o                         
  12   4   0        120.16        112.12         3.91 o                         
  13   4   0          0.00         -0.68         2.06 o                         
  14   4   0         44.75         45.96         4.42 o                         
   1   5   0         61.45         56.47         1.35 o                         
   2   5   0         48.02         62.03         1.47 o                         
   3   5   0        106.01         93.01         1.57 o                         
   4   5   0        132.83        125.10         2.07 o                         
   5   5   0          4.92          5.13         0.83 o                         
   6   5   0          0.03         -0.61         0.76 o                         
   7   5   0          2.61          2.54         0.89 o                         
   8   5   0         55.73         56.70         2.29 o                         
   9   5   0         89.49         93.07         2.74 o                         
  10   5   0        100.58         96.99         3.26 o                         
  11   5   0         26.51         27.31         2.24 o                         
  12   5   0         77.75         80.07         5.39 o                         
  13   5   0         29.76         19.37         4.41 o                         
  14   5   0        126.72        144.07         9.40 o                         
   0   6   0         11.69         12.45         1.96 o                         
   1   6   0        228.19        242.19         2.87 o                         
   2   6   0        111.66        102.05         1.82 o                         
   3   6   0        470.49        501.00         4.48 o                         
   4   6   0         93.58         75.22         2.26 o                         
   5   6   0          7.87          8.09         1.38 o                         
   6   6   0        122.73        130.97         3.42 o                         
   7   6   0         66.57         77.63         2.77 o                         
   8   6   0         69.11         64.79         2.66 o                         
   9   6   0         19.24         22.29         1.90 o                         
  10   6   0         10.52          6.52         1.90 o                         
  11   6   0         62.15         69.70         3.09 o                         
  12   6   0         76.12         80.12         3.64 o                         
  13   6   0          2.81         -2.90         4.36 o                         
   1   7   0         45.05         41.23         1.85 o                         
   2   7   0        148.30        137.80         3.05 o                         
   3   7   0        428.05        442.59         5.29 o                         
   4   7   0        470.45        429.36         5.27 o                         
   5   7   0          4.65          0.02         1.80 o                         
   6   7   0         15.88          7.75         1.67 o                         
   7   7   0          0.00          0.29         1.70 o                         
   8   7   0         93.41         86.51         3.32 o                         
   9   7   0          3.61          6.03         2.60 o                         
  10   7   0          4.87          2.65         2.54 o                         
  11   7   0          0.79          5.38         4.26 o                         
   0   8   0          4.65          4.05         2.56 o                         
   1   8   0          4.03          2.91         1.49 o                         
   2   8   0        144.83        144.00         3.66 o                         
   3   8   0         94.21         80.73         2.84 o                         
   4   8   0          1.98          0.97         1.67 o                         
   5   8   0         86.76         77.55         3.07 o                         
   6   8   0          4.39          0.27         2.01 o                         
   7   8   0         15.01          9.55         2.20 o                         
   8   8   0         47.81         52.73         3.52 o                         
   9   8   0         11.85         15.64         3.36 o                         
  10   8   0          9.28         11.09         3.31 o                         
   1   9   0         11.57         10.31         2.86 o                         
   2   9   0          3.64          2.84         3.02 o                         
   3   9   0         79.86         77.96         3.64 o                         
   4   9   0         37.08         45.08         3.20 o                         
   5   9   0          6.08          7.96         3.13 o                         
   6   9   0         13.12         16.35         3.92 o                         
   7   9   0          2.76          2.66         4.46 o                         
   8   9   0          0.15          2.15         3.95 o                         
   0  10   0          0.18         -4.67         4.67 o                         
   1  10   0         15.34         14.04         4.93 o                         
   2  10   0         12.57         14.04         3.87 o                         
   3  10   0          1.86         -1.13         5.23 o                         
   4  10   0          0.30          5.82         3.55 o                         
   5  10   0          0.09         -8.28         8.28 o                         
 -15   0   1          5.59          5.57         4.15 o                         
 -13   0   1        366.16        341.38         9.83 o                         
 -11   0   1        443.74        450.56         9.29 o                         
  -9   0   1         66.52         74.07         3.68 o                         
  -7   0   1       7623.60       8202.31        85.98 o                         
  -5   0   1       5631.82       5959.53        50.29 o                         
  -3   0   1      32739.97      34376.97       854.17 o                         
   3   0   1      26737.98      26971.14       248.00 o                         
   5   0   1         31.68         31.90         1.49 o                         
   7   0   1         56.68         78.82         1.71 o                         
   9   0   1       1925.16       2005.00        20.83 o                         
  11   0   1        167.01        176.12         8.36 o                         
  13   0   1         82.15         81.20         6.66 o                         
  15   0   1         15.39         16.02         6.10 o                         
 -16   1   1          2.29          5.73         5.10 o                         
 -15   1   1          3.72          6.10         3.27 o                         
 -14   1   1          0.04          5.50         3.91 o                         
 -13   1   1         10.71          7.85         2.34 o                         
 -12   1   1         23.63         19.09         2.22 o                         
 -11   1   1          6.96          6.62         0.81 o                         
 -10   1   1         55.40         52.29         1.37 o                         
  -9   1   1         26.84         19.57         0.93 o                         
  -8   1   1        817.88        849.51         6.89 o                         
  -7   1   1       2931.49       2942.01        27.20 o                         
  -6   1   1        128.52        143.57         2.52 o                         
  -5   1   1        204.14        201.64         2.94 o                         
  -4   1   1       6260.33       6441.23        35.47 o                         
  -3   1   1       7367.50       7733.20        46.79 o                         
  -2   1   1         53.67         42.08         0.69 o                         
  -1   1   1        500.43        453.85         3.98 o                         
   0   1   1       6959.57       7195.84        64.23 o                         
   1   1   1       3576.00       3451.98        32.46 o                         
   2   1   1          0.09          0.80         0.26 o                         
   3   1   1       1059.71       1065.65         6.35 o                         
   4   1   1        657.08        644.87         4.33 o                         
   5   1   1       1322.56       1406.43         7.96 o                         
   6   1   1         45.48         51.24         1.00 o                         
   7   1   1         53.99         51.37         1.44 o                         
   8   1   1        287.41        284.98         3.17 o                         
   9   1   1        379.41        370.10         4.32 o                         
  10   1   1        452.19        437.60         5.18 o                         
  11   1   1         23.65         21.65         1.33 o                         
  12   1   1         34.34         32.49         1.79 o                         
  13   1   1         43.06         44.22         3.45 o                         
  14   1   1        122.53        125.74         5.55 o                         
  15   1   1         40.56         28.81         4.13 o                         
 -15   2   1         31.52         34.16         3.58 o                         
 -14   2   1          6.28          2.32         2.73 o                         
 -13   2   1          0.67          1.17         1.40 o                         
 -12   2   1        286.74        277.44         3.83 o                         
 -11   2   1        232.32        232.68         3.33 o                         
 -10   2   1         31.28         29.84         1.57 o                         
  -9   2   1         70.08         62.50         1.74 o                         
  -8   2   1         29.58         22.17         1.22 o                         
  -7   2   1        113.57        119.69         1.61 o                         
  -6   2   1         34.99         36.82         0.85 o                         
  -5   2   1        831.95        856.37         6.10 o                         
  -4   2   1        236.00        199.34         2.00 o                         
  -3   2   1         56.16         46.41         0.75 o                         
  -2   2   1          1.04          0.82         0.26 o                         
  -1   2   1         10.29          8.62         0.51 o                         
   0   2   1        396.47        351.74         3.00 o                         
   1   2   1        414.91        400.96         3.07 o                         
   2   2   1        412.54        391.99         3.31 o                         
   3   2   1        597.56        543.12         4.17 o                         
   4   2   1        614.20        587.59         4.28 o                         
   5   2   1        623.95        609.75         4.34 o                         
   6   2   1         30.06         30.53         0.89 o                         
   7   2   1          6.86          9.81         0.62 o                         
   8   2   1          3.24          4.32         0.54 o                         
   9   2   1         93.37         84.97         1.62 o                         
  10   2   1         25.95         26.54         1.68 o                         
  11   2   1         19.28         17.84         1.83 o                         
  12   2   1          9.05          8.81         2.00 o                         
  13   2   1          1.85          3.41         1.32 o                         
  14   2   1         72.72         77.82         3.02 o                         
  15   2   1         70.70         78.34         7.09 o                         
 -15   3   1         35.90         41.65         3.83 o                         
 -14   3   1          0.45          4.17         1.91 o                         
 -13   3   1          4.41          2.74         2.14 o                         
 -12   3   1        286.02        272.67         5.22 o                         
 -11   3   1         91.97        100.94         3.41 o                         
 -10   3   1         49.97         53.63         2.36 o                         
  -9   3   1        213.79        226.38         3.22 o                         
  -8   3   1          1.03          0.28         0.69 o                         
  -7   3   1         66.02         59.19         1.38 o                         
  -6   3   1        325.72        319.51         2.92 o                         
  -5   3   1       1504.33       1645.65        10.22 o                         
  -4   3   1       1412.54       1521.95         9.74 o                         
  -3   3   1        435.47        427.46         3.21 o                         
  -2   3   1        139.43        132.73         1.42 o                         
  -1   3   1        857.40        845.41         5.31 o                         
   0   3   1        739.04        747.02         5.41 o                         
   1   3   1       2027.91       2151.06        13.66 o                         
   2   3   1        249.88        284.96         2.33 o                         
   3   3   1         21.40         21.14         0.84 o                         
   4   3   1         18.58         21.70         0.88 o                         
   5   3   1         95.48        108.28         1.75 o                         
   6   3   1         18.22         19.38         0.99 o                         
   7   3   1          0.74          1.33         0.64 o                         
   8   3   1        273.99        267.25         2.78 o                         
   9   3   1       1059.76       1047.33         8.17 o                         
  10   3   1         20.34         22.76         1.19 o                         
  11   3   1        194.90        186.48         4.03 o                         
  12   3   1         36.45         38.30         2.30 o                         
  13   3   1         52.05         52.90         2.64 o                         
  14   3   1         19.30         17.23         2.87 o                         
  15   3   1          7.76          2.13         4.62 o                         
 -15   4   1         15.21          7.35         7.90 o                         
 -14   4   1         53.94         58.72         3.29 o                         
 -13   4   1          3.45          1.28         2.93 o                         
 -12   4   1         23.87         20.34         2.13 o                         
 -11   4   1         62.71         51.01         2.80 o                         
 -10   4   1         45.73         39.36         1.34 o                         
  -9   4   1         27.38         30.08         1.30 o                         
  -8   4   1         68.20         73.76         2.06 o                         
  -7   4   1         11.35         13.82         1.02 o                         
  -6   4   1         11.71         14.42         1.00 o                         
  -5   4   1        954.59       1042.16         7.07 o                         
  -4   4   1         38.21         43.38         1.33 o                         
  -3   4   1         56.40         67.65         1.37 o                         
  -2   4   1          0.82          0.85         0.49 o                         
  -1   4   1        210.20        189.78         2.14 o                         
   0   4   1          0.31          0.02         0.48 o                         
   1   4   1        238.83        253.92         2.50 o                         
   2   4   1       1919.72       2077.34        11.74 o                         
   3   4   1        667.72        618.01         4.88 o                         
   4   4   1        379.75        372.28         3.51 o                         
   5   4   1        313.26        332.95         3.34 o                         
   6   4   1         34.00         38.34         1.39 o                         
   7   4   1         60.35         68.72         1.73 o                         
   8   4   1         63.85         67.58         1.91 o                         
   9   4   1        316.86        319.35         3.81 o                         
  10   4   1        239.02        235.97         3.03 o                         
  11   4   1        199.13        193.48         3.25 o                         
  12   4   1        233.52        231.26         8.06 o                         
  13   4   1         39.23         48.56         4.41 o                         
  14   4   1        170.35        162.54         5.32 o                         
 -14   5   1         54.78         47.60         5.41 o                         
 -13   5   1         58.12         70.95         4.43 o                         
 -12   5   1          0.04         -2.93         2.93 o                         
 -11   5   1          0.39         -0.10         1.55 o                         
 -10   5   1          1.03          2.27         1.25 o                         
  -9   5   1        252.13        244.94         3.89 o                         
  -8   5   1        154.31        146.61         3.12 o                         
  -7   5   1          6.95          8.73         1.18 o                         
  -6   5   1         43.05         42.79         1.88 o                         
  -5   5   1         27.84         30.06         1.39 o                         
  -4   5   1          0.01          0.57         0.71 o                         
  -3   5   1          2.10          0.92         0.65 o                         
  -2   5   1         79.77         74.50         1.63 o                         
  -1   5   1          9.55          7.00         0.74 o                         
   0   5   1         59.49         56.43         1.33 o                         
   1   5   1          1.67          4.45         0.73 o                         
   2   5   1        182.09        163.12         2.16 o                         
   3   5   1         64.24         59.85         1.55 o                         
   4   5   1         66.95         61.77         1.69 o                         
   5   5   1        406.95        419.83         4.15 o                         
   6   5   1         57.55         60.47         1.86 o                         
   7   5   1          0.98         -0.11         1.17 o                         
   8   5   1          6.98          5.67         1.07 o                         
   9   5   1         19.78         15.89         1.35 o                         
  10   5   1        182.26        173.69         3.33 o                         
  11   5   1        175.47        177.14         4.60 o                         
  12   5   1        122.06        124.93         5.25 o                         
  13   5   1          3.83          0.33         3.22 o                         
 -13   6   1          8.70         13.93         4.02 o                         
 -12   6   1          4.25          2.23         1.64 o                         
 -11   6   1          2.72          0.14         1.71 o                         
 -10   6   1         48.52         46.92         3.85 o                         
  -9   6   1         93.96         97.65         3.37 o                         
  -8   6   1         51.76         45.82         2.74 o                         
  -7   6   1        301.88        269.78         4.33 o                         
  -6   6   1         68.94         57.49         2.08 o                         
  -5   6   1        102.24         97.51         2.74 o                         
  -4   6   1        282.31        265.37         3.59 o                         
  -3   6   1          0.87         -0.86         0.86 o                         
  -2   6   1          0.00          0.60         0.92 o                         
  -1   6   1         44.41         41.31         1.50 o                         
   0   6   1        790.92        799.89         5.72 o                         
   1   6   1        473.81        467.34         4.02 o                         
   2   6   1        407.90        405.09         3.89 o                         
   3   6   1         30.98         27.61         1.16 o                         
   4   6   1         40.31         51.11         1.87 o                         
   5   6   1        341.37        331.76         4.19 o                         
   6   6   1        277.88        280.99         3.88 o                         
   7   6   1        274.61        271.18         6.05 o                         
   8   6   1          2.48          2.02         1.27 o                         
   9   6   1          1.37          2.36         2.23 o                         
  10   6   1         36.95         33.56         2.58 o                         
  11   6   1         22.11         22.10         2.70 o                         
  12   6   1          5.26          7.74         3.64 o                         
 -12   7   1          6.56         14.16         3.35 o                         
 -11   7   1          4.84          0.38         2.44 o                         
 -10   7   1         85.46         95.54         4.26 o                         
  -9   7   1        133.33        135.31         4.16 o                         
  -8   7   1          2.98          1.74         1.82 o                         
  -7   7   1        295.22        260.12         4.99 o                         
  -6   7   1        292.32        280.44         4.75 o                         
  -5   7   1          1.50          0.31         1.46 o                         
  -4   7   1         21.80         17.99         1.66 o                         
  -3   7   1        473.21        466.84         6.60 o                         
  -2   7   1         15.36         14.37         1.50 o                         
  -1   7   1          0.01         -1.19         1.19 o                         
   0   7   1          0.05         -1.10         1.10 o                         
   1   7   1          0.00         -0.85         1.22 o                         
   2   7   1        230.36        232.53         3.66 o                         
   3   7   1         38.99         39.09         2.74 o                         
   4   7   1          0.26         -0.70         1.55 o                         
   5   7   1        801.47        788.64         7.89 o                         
   6   7   1          5.85          5.03         1.60 o                         
   7   7   1          7.61         12.67         2.29 o                         
   8   7   1         25.54         23.58         2.17 o                         
   9   7   1         11.77          8.80         2.98 o                         
  10   7   1         85.75         97.34         5.22 o                         
  11   7   1         25.63         26.58         3.76 o                         
 -10   8   1         29.49         25.38         3.77 o                         
  -9   8   1          1.38          4.70         2.97 o                         
  -8   8   1          1.02          0.14         3.38 o                         
  -7   8   1        129.87        134.28         4.50 o                         
  -6   8   1          3.55          4.81         2.39 o                         
  -5   8   1        124.33        128.33         4.49 o                         
  -4   8   1          5.38          7.65         1.75 o                         
  -3   8   1        167.86        170.07         4.08 o                         
  -2   8   1        110.71        107.97         3.35 o                         
  -1   8   1         41.72         43.79         2.01 o                         
   0   8   1        128.99        117.54         3.18 o                         
   1   8   1          2.99          0.32         1.50 o                         
   2   8   1         26.84         22.68         1.96 o                         
   3   8   1         12.20         15.64         1.81 o                         
   4   8   1        149.25        146.23         4.05 o                         
   5   8   1          0.22          1.85         2.42 o                         
   6   8   1          0.11          0.72         2.04 o                         
   7   8   1          0.69          0.74         2.49 o                         
   8   8   1          0.05          3.05         2.95 o                         
   9   8   1         63.99         67.41         3.68 o                         
  10   8   1          1.04          1.24         3.87 o                         
  -8   9   1          4.87          3.03         3.64 o                         
  -7   9   1          0.80         -2.69         2.69 o                         
  -6   9   1          1.49          2.01         3.53 o                         
  -5   9   1          0.06          1.67         3.26 o                         
  -4   9   1          0.33         -0.06         2.26 o                         
  -3   9   1          0.02         -0.26         2.18 o                         
  -2   9   1          0.18          1.91         2.18 o                         
  -1   9   1          1.88         -1.63         1.88 o                         
   0   9   1         18.06         15.77         2.22 o                         
   1   9   1         71.24         80.97         3.21 o                         
   2   9   1         17.55         15.27         2.69 o                         
   3   9   1          0.36          3.61         2.51 o                         
   4   9   1         34.21         38.52         2.80 o                         
   5   9   1         50.69         52.89         3.40 o                         
   6   9   1          3.67         -1.51         2.71 o                         
   7   9   1          6.87          2.77         4.56 o                         
   8   9   1          0.52         10.66         6.78 o                         
  -5  10   1          5.60          4.87         4.85 o                         
  -4  10   1         50.44         60.00         4.67 o                         
  -3  10   1          0.75         -3.62         3.62 o                         
  -2  10   1         34.33         39.15         4.44 o                         
  -1  10   1         36.04         45.84         4.75 o                         
   0  10   1         57.21         68.41         4.50 o                         
   1  10   1          6.40          8.71         4.43 o                         
   2  10   1         19.50         23.57         3.35 o                         
   3  10   1         57.78         65.83         5.17 o                         
   4  10   1         12.64         10.16         4.04 o                         
 -16   0   2          0.31         -4.76         4.76 o                         
 -14   0   2         88.62         88.92         6.37 o                         
 -12   0   2          1.28         -2.65         3.71 o                         
 -10   0   2        631.18        624.19        10.69 o                         
  -8   0   2        439.17        420.79         9.81 o                         
  -6   0   2         22.02         25.13         0.81 o                         
  -4   0   2       3591.56       3793.31        29.67 o                         
  -2   0   2        340.51        299.50         7.15 o                         
   0   0   2        134.92        116.02         1.98 o                         
   2   0   2      13469.61      13895.93       117.75 o                         
   4   0   2       5579.15       5775.90        66.82 o                         
   6   0   2       6099.58       6738.99        58.26 o                         
   8   0   2          0.18          0.29         0.67 o                         
  10   0   2        355.69        362.18         4.56 o                         
  12   0   2          4.33          7.75         5.78 o                         
  14   0   2         58.97         60.62        11.80 o                         
 -16   1   2         63.68         70.57         4.37 o                         
 -15   1   2         28.47         21.50         3.15 o                         
 -14   1   2         13.22         10.76         2.61 o                         
 -13   1   2         71.32         71.68         4.11 o                         
 -12   1   2        117.11        123.79         4.09 o                         
 -11   1   2         17.03         16.75         1.84 o                         
 -10   1   2        794.74        783.04         7.19 o                         
  -9   1   2         22.17         19.78         0.90 o                         
  -8   1   2          7.19          7.93         0.65 o                         
  -7   1   2          0.22         -0.57         0.57 o                         
  -6   1   2        717.75        710.32         6.31 o                         
  -5   1   2        639.26        658.28         5.83 o                         
  -4   1   2          8.87          6.17         0.35 o                         
  -3   1   2       7777.19       8301.51        53.90 o                         
  -2   1   2      11338.22      12026.72        81.91 o                         
  -1   1   2        803.68        773.82         8.73 o                         
   0   1   2        871.91        852.88         6.73 o                         
   1   1   2        986.07        940.81         5.91 o                         
   2   1   2        113.48        109.54         1.25 o                         
   3   1   2          3.17          3.84         0.33 o                         
   4   1   2          1.37          1.54         0.32 o                         
   5   1   2        449.98        485.60         3.79 o                         
   6   1   2         50.20         58.71         1.28 o                         
   7   1   2         52.38         39.23         1.19 o                         
   8   1   2        216.79        212.62         2.39 o                         
   9   1   2          5.16          5.69         1.00 o                         
  10   1   2        140.42        140.72         2.07 o                         
  11   1   2         39.59         32.16         2.46 o                         
  12   1   2        239.44        237.88         5.50 o                         
  13   1   2         23.63         24.73         2.93 o                         
  14   1   2          6.72          8.45         3.49 o                         
  15   1   2          1.01          8.41         4.93 o                         
 -16   2   2          0.28          8.01         7.05 o                         
 -15   2   2          2.15          3.84         2.01 o                         
 -14   2   2         35.49         36.73         2.38 o                         
 -13   2   2         25.36         21.62         1.41 o                         
 -12   2   2        519.75        531.40         5.28 o                         
 -11   2   2        289.87        298.22         4.27 o                         
 -10   2   2        103.57         97.01         2.23 o                         
  -9   2   2         17.91         19.40         1.06 o                         
  -8   2   2          9.16          7.60         0.63 o                         
  -7   2   2          4.13          6.44         0.61 o                         
  -6   2   2        176.29        190.99         2.01 o                         
  -5   2   2        138.33        130.38         1.78 o                         
  -4   2   2       3486.38       3736.10        23.06 o                         
  -3   2   2        216.31        209.65         1.77 o                         
  -2   2   2        160.97        143.29         1.41 o                         
  -1   2   2        746.08        757.26         5.05 o                         
   0   2   2         46.59         42.75         0.99 o                         
   1   2   2       2230.49       2233.52        14.86 o                         
   2   2   2        200.51        175.49         1.75 o                         
   3   2   2          1.02         -0.32         0.32 o                         
   4   2   2        260.40        241.25         2.18 o                         
   5   2   2        488.41        474.81         3.55 o                         
   6   2   2         98.30         86.92         1.48 o                         
   7   2   2         28.43         29.96         1.01 o                         
   8   2   2         85.08         85.07         1.61 o                         
   9   2   2         94.95         87.00         1.60 o                         
  10   2   2        170.43        166.24         2.46 o                         
  11   2   2          2.97          3.96         1.44 o                         
  12   2   2          0.02         -0.46         1.38 o                         
  13   2   2          4.13          5.80         1.98 o                         
  14   2   2          9.60          7.19         1.92 o                         
  15   2   2         60.28         57.54         4.65 o                         
 -15   3   2          0.27          2.34         2.48 o                         
 -14   3   2          8.85          5.75         2.16 o                         
 -13   3   2          5.50          5.76         2.36 o                         
 -12   3   2        435.06        439.15         7.32 o                         
 -11   3   2        113.11        113.88         3.44 o                         
 -10   3   2         44.93         41.05         2.00 o                         
  -9   3   2         43.00         46.04         1.45 o                         
  -8   3   2         44.59         49.84         1.24 o                         
  -7   3   2         86.86         89.51         1.56 o                         
  -6   3   2        275.21        272.30         3.06 o                         
  -5   3   2        958.31       1066.83         7.23 o                         
  -4   3   2       1282.05       1387.69         8.25 o                         
  -3   3   2        104.29        128.29         1.53 o                         
  -2   3   2        352.07        325.30         2.68 o                         
  -1   3   2         14.52         14.71         0.68 o                         
   0   3   2        467.55        465.89         3.33 o                         
   1   3   2        149.91        152.52         1.72 o                         
   2   3   2        121.13        123.31         1.65 o                         
   3   3   2         77.28         77.46         1.51 o                         
   4   3   2        623.30        641.87         5.46 o                         
   5   3   2          1.31          3.48         0.74 o                         
   6   3   2        196.88        182.33         2.27 o                         
   7   3   2        268.46        256.52         3.21 o                         
   8   3   2        635.36        608.99         5.28 o                         
   9   3   2       1010.97       1020.19         7.22 o                         
  10   3   2         30.25         28.49         1.20 o                         
  11   3   2        157.69        148.61         3.54 o                         
  12   3   2        190.15        201.40         4.52 o                         
  13   3   2          5.15          3.70         3.04 o                         
  14   3   2          0.12         -0.34         1.90 o                         
 -15   4   2         74.25         64.67         5.25 o                         
 -14   4   2          2.27         -2.24         2.24 o                         
 -13   4   2         44.28         47.44         2.94 o                         
 -12   4   2          0.90          1.61         1.90 o                         
 -11   4   2          9.14          7.32         1.68 o                         
 -10   4   2          0.78          2.57         0.87 o                         
  -9   4   2         11.24         12.10         0.99 o                         
  -8   4   2        137.37        119.54         2.40 o                         
  -7   4   2        109.75        123.88         1.91 o                         
  -6   4   2          5.67          3.44         0.76 o                         
  -5   4   2         33.18         36.52         1.13 o                         
  -4   4   2          1.56          2.63         0.57 o                         
  -3   4   2        104.83         71.98         1.54 o                         
  -2   4   2       1282.13       1338.68         8.29 o                         
  -1   4   2        404.12        446.05         3.81 o                         
   0   4   2         62.02         75.51         1.37 o                         
   1   4   2        205.19        232.97         2.36 o                         
   2   4   2       4007.58       4537.51        23.74 o                         
   3   4   2        545.61        616.78         5.11 o                         
   4   4   2         31.34         36.03         1.24 o                         
   5   4   2        690.72        694.46         5.75 o                         
   6   4   2         58.89         52.30         1.59 o                         
   7   4   2        552.49        563.55         5.11 o                         
   8   4   2         51.08         49.47         1.78 o                         
   9   4   2         26.70         26.20         1.47 o                         
  10   4   2          0.11         -0.21         1.04 o                         
  11   4   2        246.05        253.91         3.68 o                         
  12   4   2          4.00          4.37         2.34 o                         
  13   4   2          0.66          2.03         2.61 o                         
  14   4   2         13.27         14.88         2.43 o                         
 -14   5   2         62.73         64.21         5.26 o                         
 -13   5   2         27.88         18.78         5.06 o                         
 -12   5   2          5.22          4.70         2.40 o                         
 -11   5   2          3.80          3.86         1.17 o                         
 -10   5   2          5.43          4.94         1.33 o                         
  -9   5   2          0.25          3.23         1.19 o                         
  -8   5   2          0.00         -1.11         1.11 o                         
  -7   5   2        265.93        249.38         3.67 o                         
  -6   5   2          0.05          0.67         0.98 o                         
  -5   5   2        165.50        157.26         2.73 o                         
  -4   5   2          0.00         -0.45         0.66 o                         
  -3   5   2          5.61          3.47         0.67 o                         
  -2   5   2         34.73         37.48         1.25 o                         
  -1   5   2         28.20         28.12         1.10 o                         
   0   5   2         16.18         16.62         0.96 o                         
   1   5   2         43.58         41.18         1.36 o                         
   2   5   2        105.41         98.07         1.76 o                         
   3   5   2         28.79         28.71         1.30 o                         
   4   5   2          0.04          0.71         0.74 o                         
   5   5   2        369.25        359.90         3.91 o                         
   6   5   2        297.62        294.71         3.74 o                         
   7   5   2         95.14         92.87         2.56 o                         
   8   5   2         10.13         10.20         1.30 o                         
   9   5   2         82.21         83.93         2.65 o                         
  10   5   2         57.35         58.99         2.57 o                         
  11   5   2         25.12         28.90         2.51 o                         
  12   5   2         16.93         18.07         2.49 o                         
  13   5   2         26.39         23.87         6.59 o                         
 -13   6   2         11.56          9.76         3.88 o                         
 -12   6   2         16.29         14.26         2.52 o                         
 -11   6   2          4.69          3.16         1.92 o                         
 -10   6   2          7.49          5.85         2.44 o                         
  -9   6   2         50.09         46.06         2.31 o                         
  -8   6   2        226.24        232.19         4.54 o                         
  -7   6   2        234.93        200.56         3.68 o                         
  -6   6   2        506.42        476.75         8.78 o                         
  -5   6   2        129.47        136.78         2.88 o                         
  -4   6   2        104.16        106.28         2.38 o                         
  -3   6   2         46.33         46.29         1.62 o                         
  -2   6   2         96.79         93.18         1.99 o                         
  -1   6   2        157.16        152.06         2.45 o                         
   0   6   2          5.39          1.15         0.86 o                         
   1   6   2          8.66          5.70         0.98 o                         
   2   6   2          4.00          4.35         0.87 o                         
   3   6   2        252.70        257.74         3.44 o                         
   4   6   2        436.89        443.85         4.97 o                         
   5   6   2        505.53        482.09         5.56 o                         
   6   6   2        135.61        136.73         4.18 o                         
   7   6   2          2.55          3.43         1.33 o                         
   8   6   2        155.17        161.51         3.68 o                         
   9   6   2         95.24         95.02         3.14 o                         
  10   6   2         37.13         33.90         2.53 o                         
  11   6   2         39.23         42.16         2.64 o                         
  12   6   2         15.61         13.15         2.57 o                         
 -12   7   2         43.50         40.67         7.94 o                         
 -11   7   2         66.91         76.14         3.85 o                         
 -10   7   2          0.65          0.87         2.17 o                         
  -9   7   2          4.04          3.27         2.02 o                         
  -8   7   2         34.27         38.28         2.48 o                         
  -7   7   2          4.79          5.38         1.55 o                         
  -6   7   2        120.63        120.90         3.32 o                         
  -5   7   2         16.19         11.07         1.64 o                         
  -4   7   2        282.84        298.86         4.54 o                         
  -3   7   2        158.14        142.11         3.36 o                         
  -2   7   2        446.76        440.97         5.22 o                         
  -1   7   2        441.19        428.74         5.43 o                         
   0   7   2        808.77        823.18         6.92 o                         
   1   7   2          1.04          2.22         1.20 o                         
   2   7   2        951.61        936.71         7.32 o                         
   3   7   2        514.44        496.66         5.67 o                         
   4   7   2        368.46        331.25         5.99 o                         
   5   7   2          9.08          6.39         1.56 o                         
   6   7   2         92.68         87.01         2.93 o                         
   7   7   2         51.73         53.03         2.49 o                         
   8   7   2         20.60         19.56         2.06 o                         
   9   7   2         26.30         35.82         3.45 o                         
  10   7   2         26.47         29.99         3.64 o                         
  11   7   2         31.86         40.59         3.93 o                         
 -10   8   2         18.77         22.42         3.13 o                         
  -9   8   2          5.06          4.89         2.88 o                         
  -8   8   2         38.20         38.27         3.04 o                         
  -7   8   2         74.86         73.44         3.91 o                         
  -6   8   2        129.49        129.36         4.45 o                         
  -5   8   2        161.64        154.47         3.78 o                         
  -4   8   2         18.80         18.24         1.91 o                         
  -3   8   2        142.98        146.21         3.67 o                         
  -2   8   2         45.39         41.05         2.10 o                         
  -1   8   2         49.88         47.28         2.08 o                         
   0   8   2         12.75         10.10         1.65 o                         
   1   8   2          2.85          0.05         1.65 o                         
   2   8   2         15.55         11.35         1.90 o                         
   3   8   2         31.90         30.69         2.08 o                         
   4   8   2         16.91         11.28         1.96 o                         
   5   8   2         52.72         47.19         2.57 o                         
   6   8   2         54.29         56.86         3.06 o                         
   7   8   2          4.21          3.53         2.42 o                         
   8   8   2          0.90          2.86         3.48 o                         
   9   8   2          0.54         -2.53         2.90 o                         
  -8   9   2         32.07         37.81         3.91 o                         
  -7   9   2         69.12         79.43         4.43 o                         
  -6   9   2          4.39          1.03         2.85 o                         
  -5   9   2          7.12          3.57         2.46 o                         
  -4   9   2         11.58          9.77         2.39 o                         
  -3   9   2          1.64          1.04         2.23 o                         
  -2   9   2          0.35         -0.02         2.00 o                         
  -1   9   2         22.36         25.88         2.17 o                         
   0   9   2          0.00          1.55         1.95 o                         
   1   9   2         21.11         23.73         2.79 o                         
   2   9   2         38.20         41.53         2.74 o                         
   3   9   2         68.66         72.86         3.54 o                         
   4   9   2          0.45         -2.88         2.88 o                         
   5   9   2          6.18         -0.35         2.73 o                         
   6   9   2          2.24          3.47         2.97 o                         
   7   9   2          2.00          2.90         5.91 o                         
  -5  10   2         12.77         12.23         7.66 o                         
  -4  10   2          0.12         -3.41         3.41 o                         
  -3  10   2          4.61         -1.42         5.13 o                         
  -2  10   2         35.89         45.79         5.44 o                         
  -1  10   2         28.33         26.73         4.53 o                         
   0  10   2         46.90         59.62         5.31 o                         
   1  10   2         10.16          7.70         3.42 o                         
   2  10   2         21.10         16.50         3.95 o                         
   3  10   2         25.92         41.22         5.15 o                         
   4  10   2          5.91          9.35         5.38 o                         
 -15   0   3         17.37         26.15         6.43 o                         
 -13   0   3          5.66          4.41         2.97 o                         
 -11   0   3        193.13        193.94         5.96 o                         
  -9   0   3        122.95        254.75        17.18 o                         
  -7   0   3       1290.30       1332.80        12.84 o                         
  -5   0   3        161.31        173.11         1.99 o                         
  -3   0   3      13647.41      14661.48       106.68 o                         
  -1   0   3       1712.15       1753.70        15.29 o                         
   1   0   3         51.47         48.33         1.35 o                         
   3   0   3       3887.05       4279.26        36.40 o                         
   5   0   3       4656.43       4832.43        38.69 o                         
   7   0   3          6.25         13.44         1.17 o                         
  11   0   3         96.57         85.42         4.26 o                         
  13   0   3        124.30        113.02        11.90 o                         
  15   0   3         11.05          6.06         6.68 o                         
 -16   1   3          9.67          8.81         3.61 o                         
 -15   1   3         28.78         29.11         3.07 o                         
 -14   1   3         12.66         10.93         3.36 o                         
 -13   1   3         37.66         33.09         2.57 o                         
 -12   1   3          3.49          3.40         1.83 o                         
 -11   1   3         12.05         13.38         0.91 o                         
 -10   1   3        300.86        299.17         3.79 o                         
  -9   1   3        277.83        268.89         2.94 o                         
  -8   1   3         21.13         23.48         1.02 o                         
  -7   1   3        298.51        287.15         3.73 o                         
  -6   1   3         17.35         20.90         0.78 o                         
  -5   1   3        968.83       1005.59         6.21 o                         
  -4   1   3         19.20         12.54         0.51 o                         
  -3   1   3      19585.91      21059.23       116.07 o                         
  -2   1   3      17206.10      18120.65       113.33 o                         
  -1   1   3       1503.52       1465.07         9.72 o                         
   0   1   3        644.20        541.11         4.00 o                         
   1   1   3         28.19         30.50         0.79 o                         
   2   1   3        177.27        164.32         1.68 o                         
   3   1   3        374.75        335.22         2.94 o                         
   4   1   3       1149.35       1174.74         7.60 o                         
   5   1   3         32.20         38.69         1.03 o                         
   6   1   3         55.91         44.80         1.20 o                         
   7   1   3        234.99        237.46         2.62 o                         
   8   1   3          2.40          1.78         0.70 o                         
   9   1   3          9.14          8.86         0.80 o                         
  10   1   3          4.86          5.84         0.91 o                         
  11   1   3         10.65         11.47         1.22 o                         
  12   1   3          7.63          6.99         3.31 o                         
  13   1   3         79.44         80.34         3.10 o                         
  14   1   3          8.56          0.64         4.45 o                         
  15   1   3          1.02         13.07         7.45 o                         
 -16   2   3         48.61         42.68         5.01 o                         
 -15   2   3         52.18         49.77         4.60 o                         
 -14   2   3        150.77        133.31         8.20 o                         
 -13   2   3          0.79          0.91         2.12 o                         
 -12   2   3        223.68        229.98         3.40 o                         
 -11   2   3        252.96        258.08         2.94 o                         
 -10   2   3        270.45        259.09         4.09 o                         
  -9   2   3        326.76        316.38         4.37 o                         
  -8   2   3        163.32        157.10         2.66 o                         
  -7   2   3        500.74        524.50         4.28 o                         
  -6   2   3        242.63        235.84         2.36 o                         
  -5   2   3        274.18        284.14         2.71 o                         
  -4   2   3          4.28          2.87         0.46 o                         
  -3   2   3        772.89        827.72         5.55 o                         
  -2   2   3        573.10        575.84         4.35 o                         
  -1   2   3         27.13         23.66         0.74 o                         
   0   2   3        206.02        198.13         1.93 o                         
   1   2   3        331.22        278.26         2.54 o                         
   2   2   3       1209.62       1180.28         8.07 o                         
   3   2   3        666.76        680.91         4.86 o                         
   4   2   3        557.44        525.83         4.00 o                         
   5   2   3        340.48        310.91         2.80 o                         
   6   2   3          6.38          4.96         0.60 o                         
   7   2   3         92.79         90.11         2.11 o                         
   8   2   3        182.57        181.61         2.44 o                         
   9   2   3         26.93         27.32         1.15 o                         
  10   2   3         79.08         75.39         1.78 o                         
  11   2   3         52.76         52.89         1.70 o                         
  12   2   3          2.16          2.67         1.97 o                         
  13   2   3          0.93          1.55         1.76 o                         
  14   2   3          5.36          6.64         3.09 o                         
 -15   3   3         47.34         52.41         5.71 o                         
 -14   3   3          0.63         -0.46         2.43 o                         
 -13   3   3         19.37         16.34         2.10 o                         
 -12   3   3         75.70         89.49         3.53 o                         
 -11   3   3         13.04         13.02         1.74 o                         
 -10   3   3         62.19         55.94         2.22 o                         
  -9   3   3        296.75        339.80         3.72 o                         
  -8   3   3         54.24         50.37         1.44 o                         
  -7   3   3         53.10         60.47         1.51 o                         
  -6   3   3        511.93        552.81         4.88 o                         
  -5   3   3         91.20         74.20         1.36 o                         
  -4   3   3        530.74        546.05         3.93 o                         
  -3   3   3       1052.54       1112.41         6.84 o                         
  -2   3   3        952.87        962.29         7.05 o                         
  -1   3   3         17.19         15.66         0.77 o                         
   0   3   3        886.78        983.18         6.56 o                         
   1   3   3          4.15          3.10         0.56 o                         
   2   3   3       1600.58       1751.80        11.43 o                         
   3   3   3         60.58         78.06         1.55 o                         
   4   3   3        273.17        304.43         3.05 o                         
   5   3   3        113.89         94.06         1.75 o                         
   6   3   3          6.05          4.08         0.64 o                         
   7   3   3          2.24          1.87         0.69 o                         
   8   3   3        755.53        750.44         5.96 o                         
   9   3   3         31.99         35.35         1.52 o                         
  10   3   3        119.92        121.28         2.89 o                         
  11   3   3         66.13         64.03         3.35 o                         
  12   3   3         76.58         88.66         3.74 o                         
  13   3   3         22.80         27.84         2.64 o                         
  14   3   3          5.59          6.29         3.20 o                         
 -15   4   3         14.53         10.23         3.51 o                         
 -14   4   3          9.13          8.36         2.34 o                         
 -13   4   3          4.21          2.09         2.32 o                         
 -12   4   3         16.85          9.04         2.65 o                         
 -11   4   3         28.32         24.96         3.00 o                         
 -10   4   3         11.24         11.57         0.93 o                         
  -9   4   3         14.80         16.36         1.05 o                         
  -8   4   3         28.47         26.61         1.50 o                         
  -7   4   3         40.42         43.11         1.51 o                         
  -6   4   3          1.95          1.48         0.77 o                         
  -5   4   3        281.66        269.74         2.76 o                         
  -4   4   3        160.68        188.70         2.28 o                         
  -3   4   3        657.38        698.17         5.25 o                         
  -2   4   3        176.51        190.57         2.19 o                         
  -1   4   3        856.65        977.16         6.76 o                         
   0   4   3        259.89        316.58         2.83 o                         
   1   4   3         29.63         39.27         1.23 o                         
   2   4   3        248.22        276.00         2.90 o                         
   3   4   3         20.29         17.01         0.87 o                         
   4   4   3        120.69        119.27         2.13 o                         
   5   4   3        291.00        299.55         3.61 o                         
   6   4   3        472.21        424.83         4.52 o                         
   7   4   3          8.28          8.61         1.11 o                         
   8   4   3         44.79         47.05         1.87 o                         
   9   4   3        460.96        452.28         4.95 o                         
  10   4   3         54.99         56.35         2.24 o                         
  11   4   3        319.35        311.69         4.31 o                         
  12   4   3          2.79          2.45         2.92 o                         
  13   4   3          6.87          3.86         2.91 o                         
  14   4   3          0.11          4.75        14.34 o                         
 -14   5   3         25.02         21.57         4.07 o                         
 -13   5   3          0.24          0.31         2.77 o                         
 -12   5   3         17.67         17.20         4.18 o                         
 -11   5   3         32.88         30.42         1.94 o                         
 -10   5   3         18.43         15.65         2.22 o                         
  -9   5   3          9.10         11.98         1.42 o                         
  -8   5   3         97.14         87.26         2.54 o                         
  -7   5   3         90.23         97.66         2.49 o                         
  -6   5   3         27.39         20.98         1.11 o                         
  -5   5   3         61.22         57.62         1.60 o                         
  -4   5   3         11.29         11.44         0.90 o                         
  -3   5   3          3.44          0.72         0.66 o                         
  -2   5   3         32.88         36.50         1.28 o                         
  -1   5   3          0.03          0.59         0.71 o                         
   0   5   3        204.73        221.22         2.76 o                         
   1   5   3         40.97         42.15         1.48 o                         
   2   5   3        121.61        123.49         2.05 o                         
   3   5   3        554.55        531.06         4.84 o                         
   4   5   3        265.37        252.63         3.22 o                         
   5   5   3          0.44         -0.92         0.92 o                         
   6   5   3         53.89         53.30         2.14 o                         
   7   5   3         13.49         12.53         1.28 o                         
   8   5   3        249.78        257.63         4.11 o                         
   9   5   3         23.37         24.54         1.72 o                         
  10   5   3          2.35          3.68         1.78 o                         
  11   5   3          0.50         -1.20         1.88 o                         
  12   5   3        153.43        163.22         4.09 o                         
  13   5   3          4.81         -0.93         4.54 o                         
 -13   6   3         88.75         92.85         5.31 o                         
 -12   6   3          6.49          2.98         2.62 o                         
 -11   6   3         25.26         25.34         2.61 o                         
 -10   6   3          1.29         -0.33         1.75 o                         
  -9   6   3         69.93         62.22         2.65 o                         
  -8   6   3         10.60         11.90         1.75 o                         
  -7   6   3         77.79         57.75         2.42 o                         
  -6   6   3         32.48         34.04         1.71 o                         
  -5   6   3          0.31          0.61         1.06 o                         
  -4   6   3          4.58          4.73         1.08 o                         
  -3   6   3        285.23        264.95         3.22 o                         
  -2   6   3        164.95        169.46         2.66 o                         
  -1   6   3        344.44        318.63         3.55 o                         
   0   6   3        722.73        697.80         6.86 o                         
   1   6   3        390.75        374.61         3.94 o                         
   2   6   3        692.37        687.88         5.98 o                         
   3   6   3        534.78        526.63         5.42 o                         
   4   6   3          9.85          9.86         1.24 o                         
   5   6   3         32.38         32.31         1.76 o                         
   6   6   3        264.10        256.00         3.98 o                         
   7   6   3        350.38        356.96         5.19 o                         
   8   6   3        191.63        185.91         4.04 o                         
   9   6   3          5.70          5.66         2.25 o                         
  10   6   3         14.84         15.47         2.71 o                         
  11   6   3          8.27          5.02         2.20 o                         
  12   6   3         57.92         60.91         3.77 o                         
 -12   7   3         35.10         44.23         4.80 o                         
 -11   7   3         31.05         27.85         2.88 o                         
 -10   7   3         60.59         64.72         3.48 o                         
  -9   7   3          8.28          7.63         2.03 o                         
  -8   7   3        407.44        401.30         5.99 o                         
  -7   7   3          2.79          4.53         1.46 o                         
  -6   7   3         40.22         39.17         2.28 o                         
  -5   7   3        106.59         94.66         4.11 o                         
  -4   7   3        329.92        327.31         4.74 o                         
  -3   7   3         50.34         53.30         2.16 o                         
  -2   7   3         60.68         54.18         1.98 o                         
  -1   7   3        922.03        899.64         8.27 o                         
   0   7   3        882.99        885.15         7.42 o                         
   1   7   3          4.98          8.78         1.37 o                         
   2   7   3          7.58          5.68         1.38 o                         
   3   7   3         13.68         18.13         1.78 o                         
   4   7   3          8.06          9.35         1.54 o                         
   5   7   3          0.45          1.54         1.46 o                         
   6   7   3         18.99         18.83         1.71 o                         
   7   7   3        110.58        108.11         3.41 o                         
   8   7   3         91.94        100.71         3.50 o                         
   9   7   3         39.10         30.89         3.56 o                         
  10   7   3         54.64         63.07         3.11 o                         
  11   7   3         14.24         14.45         5.28 o                         
 -10   8   3         35.85         40.08         4.21 o                         
  -9   8   3          6.10          1.69         3.31 o                         
  -8   8   3         17.58         13.88         2.59 o                         
  -7   8   3         19.57         10.03         2.18 o                         
  -6   8   3         21.32         22.99         2.41 o                         
  -5   8   3        280.95        269.23         5.52 o                         
  -4   8   3         16.50         14.87         1.92 o                         
  -3   8   3          9.46          8.45         1.79 o                         
  -2   8   3          5.84          5.90         1.64 o                         
  -1   8   3          5.05          6.39         1.54 o                         
   0   8   3         48.70         52.98         2.16 o                         
   1   8   3        272.43        266.55         4.17 o                         
   2   8   3         17.21         15.96         1.84 o                         
   3   8   3          8.69          6.24         1.97 o                         
   4   8   3          9.49          0.70         2.03 o                         
   5   8   3         39.65         42.05         2.42 o                         
   6   8   3          1.04         -1.28         2.48 o                         
   7   8   3         54.63         60.45         3.15 o                         
   8   8   3          1.16          1.83         2.60 o                         
   9   8   3          1.65         -1.88         3.20 o                         
  -8   9   3          0.37          4.87         4.05 o                         
  -7   9   3          4.18         -1.26         2.58 o                         
  -6   9   3          4.81         -0.84         2.43 o                         
  -5   9   3         38.57         36.19         3.03 o                         
  -4   9   3         11.78         13.50         2.47 o                         
  -3   9   3          0.11          2.58         2.21 o                         
  -2   9   3          9.17         10.15         2.09 o                         
  -1   9   3         13.96         12.32         2.50 o                         
   0   9   3         11.40         10.37         2.08 o                         
   1   9   3          1.26          0.46         1.99 o                         
   2   9   3         16.03          9.69         2.20 o                         
   3   9   3          1.89          5.48         2.40 o                         
   4   9   3          1.71         -0.76         2.91 o                         
   5   9   3          2.69          5.71         3.05 o                         
   6   9   3          2.69          2.99         3.63 o                         
   7   9   3          4.10          2.18         3.99 o                         
  -5  10   3          2.24         -6.17         6.17 o                         
  -4  10   3         24.39         27.96         4.46 o                         
  -3  10   3          9.96          9.57         4.04 o                         
  -2  10   3          0.05         -2.64         2.90 o                         
  -1  10   3          0.02         -1.43         3.19 o                         
   0  10   3         38.88         33.15         4.91 o                         
   1  10   3          0.01         -3.73         3.73 o                         
   2  10   3         47.57         44.33         4.81 o                         
   3  10   3          1.12          8.95         5.10 o                         
 -16   0   4         91.65         94.63        10.38 o                         
 -14   0   4         48.38         45.42         4.88 o                         
 -12   0   4          5.45         15.25         4.22 o                         
 -10   0   4        142.96        140.13         5.25 o                         
  -8   0   4         20.04         24.96         0.84 o                         
  -6   0   4        614.63        533.60         9.01 o                         
  -4   0   4       1150.57       1256.30        10.57 o                         
  -2   0   4        300.94        264.62         3.22 o                         
   0   0   4       6712.72       6731.69        56.80 o                         
   2   0   4        430.06        371.88         4.48 o                         
   4   0   4        772.11        952.13         9.62 o                         
   6   0   4         96.82        105.02         2.46 o                         
   8   0   4         74.19         80.03         2.72 o                         
  10   0   4          4.60          3.50         1.44 o                         
  12   0   4          0.25          8.05         1.80 o                         
  14   0   4          5.72         -0.79         8.71 o                         
 -16   1   4          9.14         10.18         5.37 o                         
 -15   1   4         62.44         61.15         4.02 o                         
 -14   1   4        152.15        144.81         5.29 o                         
 -13   1   4        117.96        113.44         6.00 o                         
 -12   1   4         32.50         32.87         2.39 o                         
 -11   1   4          1.62          2.01         1.38 o                         
 -10   1   4        181.49        177.19         2.35 o                         
  -9   1   4          2.09          3.53         0.67 o                         
  -8   1   4        258.34        253.46         3.23 o                         
  -7   1   4          9.18          9.37         0.59 o                         
  -6   1   4        924.67        972.48         6.58 o                         
  -5   1   4       1674.18       1774.03        10.47 o                         
  -4   1   4       1651.01       1681.02         9.85 o                         
  -3   1   4       7963.02       8501.81        53.48 o                         
  -2   1   4       1613.75       1641.84        11.47 o                         
  -1   1   4          0.06         -0.31         0.31 o                         
   0   1   4        589.00        537.63         4.12 o                         
   1   1   4        602.20        549.40         4.23 o                         
   2   1   4       2208.82       2237.15        13.62 o                         
   3   1   4         65.29         53.42         1.17 o                         
   4   1   4        704.96        772.01         5.66 o                         
   5   1   4         52.31         70.69         1.40 o                         
   6   1   4        229.42        244.07         2.69 o                         
   7   1   4          6.49          7.92         0.77 o                         
   8   1   4          1.10          0.52         1.10 o                         
   9   1   4        112.68        110.10         2.23 o                         
  10   1   4          4.08          3.48         0.91 o                         
  11   1   4        103.04         95.94         2.38 o                         
  12   1   4         37.28         40.20         2.26 o                         
  13   1   4          0.28          5.30         3.04 o                         
  14   1   4         13.41         15.54         2.37 o                         
 -16   2   4          2.86          4.38         4.33 o                         
 -15   2   4        116.46        108.86         6.37 o                         
 -14   2   4        201.10        226.18         7.57 o                         
 -13   2   4         43.39         36.04         2.16 o                         
 -12   2   4         10.73          7.86         1.38 o                         
 -11   2   4          4.23          5.27         1.27 o                         
 -10   2   4        139.56        136.40         3.10 o                         
  -9   2   4         60.59         61.25         2.32 o                         
  -8   2   4         46.26         53.26         1.46 o                         
  -7   2   4       1302.07       1350.50         8.98 o                         
  -6   2   4         75.79         72.31         1.43 o                         
  -5   2   4        826.58        863.56         6.08 o                         
  -4   2   4         38.59         46.39         0.97 o                         
  -3   2   4       1510.89       1645.83        12.03 o                         
  -2   2   4        550.40        515.89         4.36 o                         
  -1   2   4        708.27        676.75         4.97 o                         
   0   2   4        106.70        120.30         1.62 o                         
   1   2   4         24.56         26.52         0.94 o                         
   2   2   4         85.40         63.76         1.27 o                         
   3   2   4        142.23        150.12         2.05 o                         
   4   2   4         20.31         15.29         0.78 o                         
   5   2   4         63.86         67.52         1.45 o                         
   6   2   4        140.01        132.27         1.98 o                         
   7   2   4        355.81        348.97         3.43 o                         
   8   2   4         25.58         27.14         1.30 o                         
   9   2   4          1.36          0.98         0.94 o                         
  10   2   4         43.90         42.44         1.74 o                         
  11   2   4         43.72         45.19         1.89 o                         
  12   2   4          2.44          1.42         1.97 o                         
  13   2   4          7.26          2.05         2.25 o                         
  14   2   4         53.54         66.84         5.35 o                         
 -15   3   4          1.04         -1.57         2.38 o                         
 -14   3   4         15.85         13.69         2.14 o                         
 -13   3   4        139.22        126.56         4.50 o                         
 -12   3   4          7.05          7.84         1.98 o                         
 -11   3   4          0.63          2.47         1.36 o                         
 -10   3   4         56.44         54.31         2.18 o                         
  -9   3   4         49.63         50.34         1.59 o                         
  -8   3   4          2.82          2.99         0.66 o                         
  -7   3   4        676.70        708.91         5.97 o                         
  -6   3   4        544.88        591.62         4.74 o                         
  -5   3   4        235.06        260.17         2.61 o                         
  -4   3   4        149.82        163.14         1.87 o                         
  -3   3   4        226.03        223.29         2.43 o                         
  -2   3   4          4.13          2.85         0.55 o                         
  -1   3   4          4.96          3.05         0.56 o                         
   0   3   4       1257.46       1309.44         8.56 o                         
   1   3   4       3842.96       4264.46        27.73 o                         
   2   3   4       1592.32       1743.45        10.95 o                         
   3   3   4         94.30        103.22         1.79 o                         
   4   3   4        622.19        670.87         5.58 o                         
   5   3   4         88.32         85.75         1.66 o                         
   6   3   4        309.27        296.80         3.32 o                         
   7   3   4        248.69        242.49         2.75 o                         
   8   3   4        228.06        222.82         2.97 o                         
   9   3   4        459.98        458.96         4.64 o                         
  10   3   4          3.95          1.96         1.12 o                         
  11   3   4         68.21         72.16         2.40 o                         
  12   3   4         47.51         57.19         2.21 o                         
  13   3   4          4.30          3.45         2.43 o                         
  14   3   4          0.19          1.59         3.55 o                         
 -15   4   4          1.75         -1.83         2.97 o                         
 -14   4   4          0.91          0.50         2.36 o                         
 -13   4   4          7.09         12.07         2.52 o                         
 -12   4   4          0.51          0.47         1.97 o                         
 -11   4   4         76.17         75.69         3.22 o                         
 -10   4   4          8.60          5.65         0.92 o                         
  -9   4   4        363.57        363.49         4.51 o                         
  -8   4   4         14.07         11.76         1.12 o                         
  -7   4   4          0.72         -0.74         0.74 o                         
  -6   4   4        132.37        133.84         2.06 o                         
  -5   4   4        155.05        170.94         2.06 o                         
  -4   4   4         87.14         93.30         1.69 o                         
  -3   4   4        148.73        140.44         2.01 o                         
  -2   4   4         32.26         32.83         1.38 o                         
  -1   4   4        162.15        134.52         2.21 o                         
   0   4   4         14.04         16.73         0.89 o                         
   1   4   4         44.93         47.27         1.49 o                         
   2   4   4        175.28        167.89         2.62 o                         
   3   4   4        111.93        119.02         2.04 o                         
   4   4   4         21.23         26.95         1.18 o                         
   5   4   4       1083.84       1106.31         8.69 o                         
   6   4   4       1100.93       1066.39         8.83 o                         
   7   4   4        308.57        297.02         4.06 o                         
   8   4   4       1162.26       1151.09        11.04 o                         
   9   4   4          2.88          3.46         1.26 o                         
  10   4   4          5.98          2.79         2.11 o                         
  11   4   4          6.99          6.39         1.50 o                         
  12   4   4          0.08          1.22         1.63 o                         
  13   4   4        246.69        272.20         7.43 o                         
 -14   5   4          2.92          6.46         3.69 o                         
 -13   5   4          2.77          6.69         1.93 o                         
 -12   5   4         29.24         30.23         1.74 o                         
 -11   5   4         14.38          8.74         1.40 o                         
 -10   5   4          0.39         -0.48         1.14 o                         
  -9   5   4         58.34         49.61         1.89 o                         
  -8   5   4         46.53         45.68         1.98 o                         
  -7   5   4         15.91         16.16         1.23 o                         
  -6   5   4         32.05         29.58         1.24 o                         
  -5   5   4         88.50         91.77         1.88 o                         
  -4   5   4        111.09        118.40         2.11 o                         
  -3   5   4         26.09         26.41         1.18 o                         
  -2   5   4         38.31         32.22         1.23 o                         
  -1   5   4        630.79        642.70         5.33 o                         
   0   5   4         53.59         60.06         1.48 o                         
   1   5   4         73.97         74.19         1.85 o                         
   2   5   4        108.05        114.22         2.28 o                         
   3   5   4          0.05          1.15         0.71 o                         
   4   5   4         36.06         37.15         1.67 o                         
   5   5   4         86.93         77.79         2.27 o                         
   6   5   4        213.63        211.19         4.55 o                         
   7   5   4          5.89          5.75         1.30 o                         
   8   5   4         29.84         28.96         1.91 o                         
   9   5   4          0.31         -0.06         1.36 o                         
  10   5   4        106.25        111.59         3.73 o                         
  11   5   4         32.23         35.77         2.95 o                         
  12   5   4         34.63         29.47         4.18 o                         
 -13   6   4         16.08         27.35         6.14 o                         
 -12   6   4         94.22        102.91         6.40 o                         
 -11   6   4         15.55         15.04         2.35 o                         
 -10   6   4         11.90          6.66         1.78 o                         
  -9   6   4          0.07         -1.51         1.51 o                         
  -8   6   4         22.13         15.24         1.70 o                         
  -7   6   4        124.52        109.78         2.90 o                         
  -6   6   4        170.45        160.25         2.80 o                         
  -5   6   4        227.62        235.46         3.46 o                         
  -4   6   4        322.85        307.62         3.95 o                         
  -3   6   4        638.16        619.21         5.32 o                         
  -2   6   4        108.36        112.18         2.33 o                         
  -1   6   4        388.25        400.47         4.25 o                         
   0   6   4       1426.20       1364.55         9.60 o                         
   1   6   4        151.65        148.76         3.37 o                         
   2   6   4        223.29        222.09         3.41 o                         
   3   6   4          0.35          0.96         1.17 o                         
   4   6   4        273.56        272.95         4.53 o                         
   5   6   4        155.62        157.03         3.39 o                         
   6   6   4          1.96          2.14         1.49 o                         
   7   6   4          3.86          2.65         1.73 o                         
   8   6   4         17.32         17.23         2.11 o                         
   9   6   4         63.43         62.08         3.42 o                         
  10   6   4        100.19        108.00         3.78 o                         
  11   6   4         11.59         11.95         3.11 o                         
 -12   7   4         19.13         27.26         3.79 o                         
 -11   7   4         91.26         95.40         4.01 o                         
 -10   7   4          0.22         -2.19         2.19 o                         
  -9   7   4        105.04        108.71         3.77 o                         
  -8   7   4          4.39         -0.07         1.83 o                         
  -7   7   4        108.83        104.60         3.52 o                         
  -6   7   4          0.71          2.19         1.35 o                         
  -5   7   4        291.20        280.62         4.45 o                         
  -4   7   4          2.54         -1.31         1.31 o                         
  -3   7   4          2.83          2.34         1.49 o                         
  -2   7   4         93.89         93.80         2.58 o                         
  -1   7   4         74.81         63.45         2.23 o                         
   0   7   4          6.53          4.95         1.25 o                         
   1   7   4        186.86        184.57         3.72 o                         
   2   7   4         24.89         25.86         1.83 o                         
   3   7   4        164.19        161.70         4.35 o                         
   4   7   4         41.77         40.85         2.08 o                         
   5   7   4        112.87        114.26         3.27 o                         
   6   7   4          6.49          1.28         1.86 o                         
   7   7   4         18.62         14.90         2.06 o                         
   8   7   4          0.15         -0.38         2.03 o                         
   9   7   4         66.61         62.09         3.40 o                         
  10   7   4         35.90         35.43         4.41 o                         
 -10   8   4         25.35         15.46         3.33 o                         
  -9   8   4          4.52         -1.55         3.21 o                         
  -8   8   4        122.01        128.29         4.45 o                         
  -7   8   4         26.94         29.18         2.49 o                         
  -6   8   4        146.42        142.91         4.30 o                         
  -5   8   4         36.59         34.98         2.23 o                         
  -4   8   4         16.34         20.17         1.94 o                         
  -3   8   4          6.48          4.64         1.68 o                         
  -2   8   4         20.88         18.86         1.67 o                         
  -1   8   4          0.56          0.26         1.50 o                         
   0   8   4         32.20         31.40         1.87 o                         
   1   8   4         79.20         65.90         2.62 o                         
   2   8   4        408.97        385.55         5.80 o                         
   3   8   4          9.88         12.68         2.09 o                         
   4   8   4          0.04          3.95         1.95 o                         
   5   8   4          0.23          1.49         2.15 o                         
   6   8   4          7.02          6.01         2.77 o                         
   7   8   4          3.40          9.52         2.97 o                         
   8   8   4         21.32         23.07         4.65 o                         
   9   8   4          0.00         -3.50         3.50 o                         
  -8   9   4          6.38         -3.85         3.85 o                         
  -7   9   4         10.33          4.61         2.76 o                         
  -6   9   4        103.57        107.96         4.43 o                         
  -5   9   4         13.76          9.44         3.01 o                         
  -4   9   4         12.00         13.75         2.44 o                         
  -3   9   4         83.05         87.42         3.32 o                         
  -2   9   4         48.18         52.83         2.79 o                         
  -1   9   4          0.74         -0.34         1.94 o                         
   0   9   4         10.62         14.07         2.23 o                         
   1   9   4         30.18         33.94         2.41 o                         
   2   9   4         33.50         27.98         2.42 o                         
   3   9   4          5.54          6.38         2.63 o                         
   4   9   4          0.75          8.54         2.98 o                         
   5   9   4          1.48          6.45         3.98 o                         
   6   9   4         12.81          8.64         3.41 o                         
  -4  10   4          0.08          0.27         3.94 o                         
  -3  10   4         17.12         29.81         3.73 o                         
  -2  10   4         20.02         28.98         3.52 o                         
  -1  10   4         53.65         64.53         4.04 o                         
   0  10   4          1.26          6.59         4.51 o                         
   1  10   4         12.13         21.03         5.20 o                         
   2  10   4          0.34          8.93         4.86 o                         
   3  10   4          8.41         -0.75         6.56 o                         
 -15   0   5         40.30         49.19        11.28 o                         
 -13   0   5          5.09          5.49         2.91 o                         
 -11   0   5        176.95        161.12         6.04 o                         
  -9   0   5        886.07        935.26         8.90 o                         
  -7   0   5        442.77        394.30         6.77 o                         
  -5   0   5       1559.18       1577.48        13.26 o                         
  -3   0   5          2.23          0.09         0.43 o                         
  -1   0   5         14.96          9.03         0.80 o                         
   1   0   5       1365.20       1278.19        12.22 o                         
   3   0   5        954.49        956.25         9.87 o                         
   5   0   5        190.06        188.57         3.72 o                         
   7   0   5        106.54         88.17         2.60 o                         
   9   0   5        284.68        254.22         4.59 o                         
  11   0   5        104.84         91.66         5.37 o                         
  13   0   5         67.79         63.96         5.33 o                         
 -16   1   5          0.43          0.13         3.18 o                         
 -15   1   5         57.38         58.59         4.02 o                         
 -14   1   5        209.56        215.82         6.23 o                         
 -13   1   5         16.78         14.82         2.10 o                         
 -12   1   5         49.04         48.99         2.86 o                         
 -11   1   5          0.88         -1.21         1.21 o                         
 -10   1   5         30.39         31.44         1.34 o                         
  -9   1   5          5.27          7.66         0.77 o                         
  -8   1   5          9.74         10.53         0.61 o                         
  -7   1   5        667.28        675.13         5.03 o                         
  -6   1   5       1939.93       2095.49        12.75 o                         
  -5   1   5       1949.31       2097.73        12.25 o                         
  -4   1   5        248.17        229.10         2.23 o                         
  -3   1   5        118.39        124.00         1.65 o                         
  -2   1   5         19.28         15.06         0.71 o                         
  -1   1   5         15.12         11.66         0.62 o                         
   0   1   5        262.63        233.61         2.42 o                         
   1   1   5       1234.54       1224.04         8.40 o                         
   2   1   5         21.20         21.93         0.88 o                         
   3   1   5        252.12        286.67         2.85 o                         
   4   1   5        847.47        938.12         7.02 o                         
   5   1   5        319.34        296.40         3.08 o                         
   6   1   5        617.67        610.14         5.06 o                         
   7   1   5         95.76         95.09         1.95 o                         
   8   1   5         34.37         36.73         1.46 o                         
   9   1   5         33.75         30.26         1.43 o                         
  10   1   5         11.40         12.62         1.67 o                         
  11   1   5          1.73          2.67         1.33 o                         
  12   1   5          2.85          2.17         2.78 o                         
  13   1   5          0.72          1.36         1.67 o                         
  14   1   5         14.67         17.78         2.68 o                         
 -16   2   5          0.72          1.48         4.56 o                         
 -15   2   5         33.90         34.03         4.27 o                         
 -14   2   5         98.28        105.92         5.47 o                         
 -13   2   5         21.32         20.86         1.49 o                         
 -12   2   5        217.16        209.80         3.87 o                         
 -11   2   5        133.10        131.91         3.21 o                         
 -10   2   5          6.62          6.89         1.39 o                         
  -9   2   5          4.34          5.07         0.82 o                         
  -8   2   5        783.33        831.72         6.13 o                         
  -7   2   5        202.98        214.89         3.08 o                         
  -6   2   5       1011.03       1083.12         7.40 o                         
  -5   2   5       1287.63       1346.54         8.51 o                         
  -4   2   5        349.01        367.19         3.15 o                         
  -3   2   5        873.06        895.12         6.86 o                         
  -2   2   5          1.01         -0.16         0.48 o                         
  -1   2   5          8.04          8.08         0.63 o                         
   0   2   5          0.28          0.45         0.44 o                         
   1   2   5       2075.13       2147.65        14.07 o                         
   2   2   5        151.07        148.60         2.05 o                         
   3   2   5        159.24        152.53         2.18 o                         
   4   2   5        794.76        767.54         6.19 o                         
   5   2   5         88.69         86.28         1.72 o                         
   6   2   5        307.82        291.83         3.13 o                         
   7   2   5        718.98        710.45         5.68 o                         
   8   2   5        165.05        166.08         2.60 o                         
   9   2   5         45.20         44.07         1.69 o                         
  10   2   5        339.12        342.34         4.91 o                         
  11   2   5         57.37         56.77         2.33 o                         
  12   2   5          4.91          4.66         1.32 o                         
  13   2   5          0.04          0.69         3.04 o                         
  14   2   5         12.47          7.65         5.15 o                         
 -15   3   5          0.75          5.30         2.57 o                         
 -14   3   5         13.34         12.65         2.31 o                         
 -13   3   5        130.71        124.84         5.23 o                         
 -12   3   5         13.73         17.22         2.03 o                         
 -11   3   5          6.88          1.94         1.90 o                         
 -10   3   5        117.39        112.42         2.46 o                         
  -9   3   5         12.28         16.27         1.09 o                         
  -8   3   5         85.45         95.64         1.92 o                         
  -7   3   5         99.05         89.36         1.81 o                         
  -6   3   5        949.68        982.62         7.19 o                         
  -5   3   5        258.02        220.44         2.31 o                         
  -4   3   5        546.05        577.51         4.55 o                         
  -3   3   5        283.78        287.65         2.94 o                         
  -2   3   5        122.06        148.93         2.19 o                         
  -1   3   5       1824.29       1939.19        13.13 o                         
   0   3   5        565.59        612.13         5.08 o                         
   1   3   5       1302.22       1477.00        13.20 o                         
   2   3   5        191.73        210.24         2.46 o                         
   3   3   5        156.70        146.51         2.21 o                         
   4   3   5        109.35        112.81         2.02 o                         
   5   3   5          0.04          0.28         0.94 o                         
   6   3   5        509.01        463.00         4.42 o                         
   7   3   5         26.49         22.35         1.28 o                         
   8   3   5         26.86         28.35         1.38 o                         
   9   3   5        304.69        298.41         3.88 o                         
  10   3   5        145.86        143.47         3.63 o                         
  11   3   5         30.72         28.67         1.77 o                         
  12   3   5          8.09          9.20         1.97 o                         
  13   3   5        111.97        124.33         5.31 o                         
 -15   4   5          5.05          2.28         2.93 o                         
 -14   4   5          1.51          4.48         3.40 o                         
 -13   4   5         10.92          7.90         2.44 o                         
 -12   4   5         16.17         14.88         2.60 o                         
 -11   4   5         37.78         39.56         1.99 o                         
 -10   4   5          1.13          0.43         0.90 o                         
  -9   4   5         17.30         22.13         1.32 o                         
  -8   4   5        374.86        385.02         4.11 o                         
  -7   4   5          0.25          0.01         0.79 o                         
  -6   4   5        383.42        372.70         3.63 o                         
  -5   4   5         54.60         45.12         1.26 o                         
  -4   4   5          0.60          0.47         0.60 o                         
  -3   4   5         73.20         67.14         1.75 o                         
  -2   4   5        917.03        987.83         7.52 o                         
  -1   4   5        410.89        433.83         4.12 o                         
   0   4   5         36.34         32.73         1.32 o                         
   1   4   5         18.37         13.16         0.98 o                         
   2   4   5         17.69         12.90         1.09 o                         
   3   4   5        699.66        676.05         5.84 o                         
   4   4   5          0.29         -0.63         0.77 o                         
   5   4   5        612.91        606.40         5.87 o                         
   6   4   5       1136.18       1118.97         9.10 o                         
   7   4   5        179.38        169.90         4.19 o                         
   8   4   5         34.73         36.15         2.17 o                         
   9   4   5          4.02          3.43         2.02 o                         
  10   4   5          3.25          2.14         1.54 o                         
  11   4   5          4.14          4.84         1.78 o                         
  12   4   5         50.16         60.76         3.02 o                         
  13   4   5         28.09         33.74         3.11 o                         
 -14   5   5         11.44         15.25         2.84 o                         
 -13   5   5         20.82         24.01         2.63 o                         
 -12   5   5          3.58          0.42         1.65 o                         
 -11   5   5          1.86          1.25         1.14 o                         
 -10   5   5        289.90        258.59         4.92 o                         
  -9   5   5        148.36        141.22         3.02 o                         
  -8   5   5         25.38         28.79         1.53 o                         
  -7   5   5          3.85          4.40         1.04 o                         
  -6   5   5        234.74        236.34         2.93 o                         
  -5   5   5          2.20          1.21         0.87 o                         
  -4   5   5          7.77          4.93         0.85 o                         
  -3   5   5        405.03        400.53         3.98 o                         
  -2   5   5        292.86        282.82         3.27 o                         
  -1   5   5        329.55        342.17         3.97 o                         
   0   5   5         14.31         22.18         1.44 o                         
   1   5   5         81.49         87.01         2.25 o                         
   2   5   5        171.69        157.93         2.99 o                         
   3   5   5         12.12         16.05         1.11 o                         
   4   5   5         83.07         77.17         2.37 o                         
   5   5   5        119.66        121.06         3.31 o                         
   6   5   5        261.98        257.17         4.32 o                         
   7   5   5         31.41         26.82         1.86 o                         
   8   5   5         53.29         51.31         2.62 o                         
   9   5   5        123.53        129.95         4.55 o                         
  10   5   5         53.30         51.92         2.65 o                         
  11   5   5          1.78          1.20         1.93 o                         
  12   5   5          6.78          1.75         2.41 o                         
 -13   6   5         24.74         33.82         3.82 o                         
 -12   6   5          0.02          1.03         1.78 o                         
 -11   6   5         81.20         71.70         3.36 o                         
 -10   6   5         72.42         61.90         2.97 o                         
  -9   6   5          8.95          7.25         1.29 o                         
  -8   6   5          4.85          3.79         1.36 o                         
  -7   6   5         19.99         13.75         1.68 o                         
  -6   6   5          0.03         -0.36         1.41 o                         
  -5   6   5         91.21         79.54         2.46 o                         
  -4   6   5         41.23         46.51         1.97 o                         
  -3   6   5       1489.82       1428.79        10.46 o                         
  -2   6   5        366.88        376.54         4.01 o                         
  -1   6   5        213.71        203.92         3.08 o                         
   0   6   5         20.51         22.49         1.46 o                         
   1   6   5         54.77         53.66         2.04 o                         
   2   6   5         52.81         47.79         2.06 o                         
   3   6   5          1.72          2.08         1.00 o                         
   4   6   5          3.30          4.73         1.57 o                         
   5   6   5          5.21          5.41         1.55 o                         
   6   6   5         16.60         11.69         1.81 o                         
   7   6   5         60.86         56.23         3.18 o                         
   8   6   5         35.46         32.47         2.58 o                         
   9   6   5         78.08         85.33         4.45 o                         
  10   6   5          1.05          2.90         2.48 o                         
  11   6   5          7.94          6.26         3.31 o                         
 -12   7   5         10.37          7.85         3.88 o                         
 -11   7   5         14.62         14.90         3.51 o                         
 -10   7   5          1.42         -2.13         2.13 o                         
  -9   7   5         14.17         14.60         2.35 o                         
  -8   7   5        114.01        115.36         3.75 o                         
  -7   7   5          3.12          3.68         1.35 o                         
  -6   7   5        321.49        311.77         5.00 o                         
  -5   7   5         13.47          8.96         1.58 o                         
  -4   7   5         26.73         25.84         1.67 o                         
  -3   7   5         82.04         74.84         2.53 o                         
  -2   7   5        173.40        161.72         3.26 o                         
  -1   7   5         11.87          6.94         1.26 o                         
   0   7   5          5.82          5.66         1.43 o                         
   1   7   5         70.78         65.53         2.70 o                         
   2   7   5        118.89        109.42         3.27 o                         
   3   7   5         92.93         93.54         3.16 o                         
   4   7   5         81.13         84.01         3.00 o                         
   5   7   5         16.06         18.35         1.97 o                         
   6   7   5        147.78        145.78         4.08 o                         
   7   7   5          2.76          0.43         2.35 o                         
   8   7   5          5.04          6.02         2.56 o                         
   9   7   5         13.67          5.55         2.82 o                         
  10   7   5         36.83         33.81         4.03 o                         
 -10   8   5          3.33          1.49         3.32 o                         
  -9   8   5         10.14         -1.18         2.62 o                         
  -8   8   5         90.88        101.82         4.21 o                         
  -7   8   5         32.08         23.55         2.50 o                         
  -6   8   5         32.86         27.05         2.36 o                         
  -5   8   5          5.94          1.83         1.73 o                         
  -4   8   5         38.54         39.36         2.28 o                         
  -3   8   5         61.78         65.78         2.48 o                         
  -2   8   5          2.80          2.88         1.55 o                         
  -1   8   5        133.79        118.08         3.15 o                         
   0   8   5         20.64         17.66         1.81 o                         
   1   8   5         49.42         50.57         2.49 o                         
   2   8   5         71.79         71.28         2.94 o                         
   3   8   5         21.09         19.92         2.30 o                         
   4   8   5         57.09         50.16         2.86 o                         
   5   8   5         35.23         37.16         2.62 o                         
   6   8   5         36.75         44.75         3.92 o                         
   7   8   5          0.34          6.66         2.92 o                         
   8   8   5         70.33         88.47         5.07 o                         
  -8   9   5         59.11         53.41         6.62 o                         
  -7   9   5         41.33         37.53         4.65 o                         
  -6   9   5         24.14         20.77         3.08 o                         
  -5   9   5        212.48        237.54         8.46 o                         
  -4   9   5          6.90          5.94         2.58 o                         
  -3   9   5          6.77          5.78         2.36 o                         
  -2   9   5         22.21         24.31         2.23 o                         
  -1   9   5         86.48         89.69         4.19 o                         
   0   9   5          5.23          4.19         2.10 o                         
   1   9   5          4.00          2.31         2.36 o                         
   2   9   5         62.99         64.21         2.97 o                         
   3   9   5          2.94          2.65         3.18 o                         
   4   9   5          0.42         -3.10         3.10 o                         
   5   9   5          3.21          3.17         3.26 o                         
   6   9   5          0.49         -2.87         4.78 o                         
  -4  10   5          8.96         11.67         4.93 o                         
  -3  10   5         17.35         22.26         4.24 o                         
  -2  10   5         14.69          8.80         4.61 o                         
  -1  10   5         17.97         15.19         4.43 o                         
   0  10   5          6.98          0.00         4.34 o                         
   1  10   5         43.94         41.28         4.26 o                         
   2  10   5          1.75          2.74         5.74 o                         
 -16   0   6         43.58         58.08         9.42 o                         
 -14   0   6          0.75          0.63         4.33 o                         
 -12   0   6        399.17        418.36        10.19 o                         
 -10   0   6         26.31         24.16         1.07 o                         
  -8   0   6       1160.85       1166.23        16.63 o                         
  -6   0   6          3.58          4.04         0.82 o                         
  -4   0   6         15.34         17.34         1.10 o                         
  -2   0   6        596.27        600.26         6.64 o                         
   0   0   6          3.01          2.46         0.71 o                         
   2   0   6       1667.81       1739.72        16.49 o                         
   4   0   6        965.92        947.19        10.22 o                         
   6   0   6        131.18        183.12         5.86 o                         
   8   0   6          1.68          3.47         1.34 o                         
  10   0   6        374.85        361.65         7.61 o                         
  12   0   6         13.55         23.16         3.04 o                         
  14   0   6          9.33          4.80         4.28 o                         
 -16   1   6         13.22          7.23         3.83 o                         
 -15   1   6         61.75         66.21         4.17 o                         
 -14   1   6        148.77        168.84         5.57 o                         
 -13   1   6         20.60         22.27         2.31 o                         
 -12   1   6         13.10         13.14         1.54 o                         
 -11   1   6          1.27          1.76         0.85 o                         
 -10   1   6        697.14        699.66         6.59 o                         
  -9   1   6          5.38          5.53         0.62 o                         
  -8   1   6        132.90        131.60         1.79 o                         
  -7   1   6         34.76         37.99         1.07 o                         
  -6   1   6        413.64        399.98         3.21 o                         
  -5   1   6         22.73         19.89         0.75 o                         
  -4   1   6         95.02        101.54         1.61 o                         
  -3   1   6          2.67          3.04         0.50 o                         
  -2   1   6       1466.69       1554.90        10.38 o                         
  -1   1   6        366.31        366.36         3.55 o                         
   0   1   6       2435.48       2450.81        15.74 o                         
   1   1   6       1839.13       2028.17        13.33 o                         
   2   1   6        959.68        963.69         7.20 o                         
   3   1   6        498.17        528.94         4.48 o                         
   4   1   6        367.76        417.88         3.91 o                         
   5   1   6         83.46         81.96         1.78 o                         
   6   1   6          5.41          4.47         0.81 o                         
   7   1   6         11.34         12.17         1.06 o                         
   8   1   6         75.60         88.92         2.19 o                         
   9   1   6         54.03         55.92         2.01 o                         
  10   1   6          1.35          1.07         1.34 o                         
  11   1   6        210.16        194.42         4.29 o                         
  12   1   6         83.69         91.51         3.10 o                         
  13   1   6         30.25         23.08         3.47 o                         
  14   1   6          0.08         -5.23         5.40 o                         
 -16   2   6         11.52         10.44         5.60 o                         
 -15   2   6        282.28        308.50        10.49 o                         
 -14   2   6          6.41          7.67         1.74 o                         
 -13   2   6        125.25        104.31         3.25 o                         
 -12   2   6         87.15         91.21         3.04 o                         
 -11   2   6         63.84         59.73         2.66 o                         
 -10   2   6          0.33         -0.28         0.84 o                         
  -9   2   6         19.78         15.55         0.90 o                         
  -8   2   6          0.08          0.87         0.59 o                         
  -7   2   6        382.99        393.31         3.60 o                         
  -6   2   6       1885.70       1947.90        12.32 o                         
  -5   2   6       1960.77       2058.41        12.89 o                         
  -4   2   6         59.04         60.07         1.32 o                         
  -3   2   6        397.64        411.09         3.97 o                         
  -2   2   6        474.18        478.19         4.43 o                         
  -1   2   6       3272.41       3611.67        22.65 o                         
   0   2   6        898.24        915.30         7.00 o                         
   1   2   6        113.02         78.16         1.58 o                         
   2   2   6        432.11        508.68         4.61 o                         
   3   2   6         20.73         28.85         1.19 o                         
   4   2   6         72.39         58.20         1.62 o                         
   5   2   6         18.55         19.63         1.03 o                         
   6   2   6        225.90        217.03         2.85 o                         
   7   2   6        628.21        601.98         5.24 o                         
   8   2   6         77.21         71.00         2.06 o                         
   9   2   6        128.75        115.21         3.77 o                         
  10   2   6        207.11        200.45         3.84 o                         
  11   2   6         57.49         62.85         3.04 o                         
  12   2   6         54.08         52.15         2.41 o                         
  13   2   6         39.06         48.06         4.67 o                         
 -15   3   6          8.09          9.98         4.29 o                         
 -14   3   6          7.73          7.95         2.13 o                         
 -13   3   6        133.62        128.92         4.77 o                         
 -12   3   6          8.64          9.35         1.97 o                         
 -11   3   6        175.25        175.41         4.31 o                         
 -10   3   6          4.96          3.01         0.85 o                         
  -9   3   6          0.00         18.89         1.66 o                         
  -8   3   6         62.68         57.71         1.67 o                         
  -7   3   6        155.11        159.63         2.37 o                         
  -6   3   6        310.57        384.20         3.46 o                         
  -5   3   6        293.33        310.15         2.96 o                         
  -4   3   6         32.92         36.18         1.26 o                         
  -3   3   6       1338.58       1484.86        11.01 o                         
  -2   3   6        105.17        123.01         2.16 o                         
  -1   3   6         59.41         74.24         1.70 o                         
   0   3   6        406.37        404.21         4.09 o                         
   1   3   6        278.63        284.05         3.18 o                         
   2   3   6          0.56          1.11         0.65 o                         
   3   3   6       1040.48       1030.14         8.08 o                         
   4   3   6        186.78        177.27         2.71 o                         
   5   3   6         38.88         37.70         1.50 o                         
   6   3   6         78.61         70.80         2.00 o                         
   7   3   6         12.96         12.31         1.28 o                         
   8   3   6        758.63        733.87         7.10 o                         
   9   3   6          0.39          1.10         1.18 o                         
  10   3   6        152.36        153.94         3.88 o                         
  11   3   6         70.84         73.39         3.12 o                         
  12   3   6          2.05          0.27         2.39 o                         
  13   3   6         31.92         34.37         3.04 o                         
 -15   4   6          0.91         -0.05         3.54 o                         
 -14   4   6          3.77          4.38         2.60 o                         
 -13   4   6         37.89         41.13         2.95 o                         
 -12   4   6          0.00          2.24         2.82 o                         
 -11   4   6         12.87         11.25         1.53 o                         
 -10   4   6         15.37         18.71         1.49 o                         
  -9   4   6         40.00         39.16         1.74 o                         
  -8   4   6         30.10         34.95         1.41 o                         
  -7   4   6          0.00          0.38         0.81 o                         
  -6   4   6          0.04          0.01         0.57 o                         
  -5   4   6        221.53        227.61         2.68 o                         
  -4   4   6          1.40          1.71         0.69 o                         
  -3   4   6         22.89         28.19         1.19 o                         
  -2   4   6          3.12          1.66         0.76 o                         
  -1   4   6         66.83         66.10         1.83 o                         
   0   4   6        373.17        388.86         4.30 o                         
   1   4   6          7.56          8.44         0.92 o                         
   2   4   6         24.46         21.30         1.14 o                         
   3   4   6        257.58        230.45         3.15 o                         
   4   4   6         84.49         84.76         2.16 o                         
   5   4   6        292.41        279.17         3.70 o                         
   6   4   6        449.62        442.20         5.01 o                         
   7   4   6          0.26         -1.29         1.30 o                         
   8   4   6          3.43          2.96         1.58 o                         
   9   4   6          0.10         -0.89         1.50 o                         
  10   4   6          4.09          4.92         1.87 o                         
  11   4   6         36.08         37.13         3.01 o                         
  12   4   6         88.88        104.96         5.95 o                         
 -14   5   6          5.34          4.81         2.96 o                         
 -13   5   6         58.48         49.56         3.22 o                         
 -12   5   6          8.72          3.29         1.78 o                         
 -11   5   6        112.66        115.33         3.13 o                         
 -10   5   6         44.56         49.66         2.20 o                         
  -9   5   6         79.88         73.48         2.39 o                         
  -8   5   6         13.74         11.92         1.24 o                         
  -7   5   6          0.22          0.03         1.24 o                         
  -6   5   6          2.20          2.01         0.87 o                         
  -5   5   6         25.24         25.36         1.40 o                         
  -4   5   6        676.79        688.85         5.74 o                         
  -3   5   6        170.96        142.86         2.58 o                         
  -2   5   6         45.51         53.50         2.00 o                         
  -1   5   6          0.27          1.52         0.89 o                         
   0   5   6        340.68        332.65         4.22 o                         
   1   5   6        113.48        110.38         2.55 o                         
   2   5   6          0.76          1.46         1.08 o                         
   3   5   6        247.89        244.69         3.50 o                         
   4   5   6        719.83        675.39         6.71 o                         
   5   5   6        122.57        105.96         3.29 o                         
   6   5   6        206.22        195.20         4.50 o                         
   7   5   6          1.14          0.04         1.66 o                         
   8   5   6          0.02         -0.77         2.19 o                         
   9   5   6          6.30          3.95         1.87 o                         
  10   5   6          0.14          3.15         2.67 o                         
  11   5   6          2.23          0.86         2.35 o                         
  12   5   6          3.20         -1.69         3.09 o                         
 -13   6   6          5.74          7.76         3.14 o                         
 -12   6   6          8.65         13.50         2.22 o                         
 -11   6   6         12.38          8.44         2.70 o                         
 -10   6   6        325.27        301.44         5.44 o                         
  -9   6   6         18.30         13.92         1.95 o                         
  -8   6   6          5.35          3.34         1.65 o                         
  -7   6   6         21.37         17.40         1.60 o                         
  -6   6   6         27.19         24.43         1.52 o                         
  -5   6   6          3.15          3.38         1.26 o                         
  -4   6   6        226.82        223.70         3.27 o                         
  -3   6   6        855.84        859.71         7.68 o                         
  -2   6   6         73.54         67.39         2.21 o                         
  -1   6   6        435.84        427.92         4.99 o                         
   0   6   6        131.01        137.71         2.78 o                         
   1   6   6         75.18         81.03         2.45 o                         
   2   6   6          0.21          1.09         1.48 o                         
   3   6   6        136.08        127.55         2.76 o                         
   4   6   6        153.58        143.93         3.67 o                         
   5   6   6         11.46         11.52         1.88 o                         
   6   6   6        201.05        191.86         6.57 o                         
   7   6   6          7.63          7.81         1.91 o                         
   8   6   6          0.56         -2.54         2.54 o                         
   9   6   6          6.46          4.56         2.74 o                         
  10   6   6          0.00         -1.35         3.37 o                         
  11   6   6          7.61         12.32         3.10 o                         
 -12   7   6         11.13         10.19         6.13 o                         
 -11   7   6          0.03         -2.36         2.36 o                         
 -10   7   6         12.55          7.91         2.86 o                         
  -9   7   6         14.88          8.68         2.15 o                         
  -8   7   6         26.61         25.60         2.24 o                         
  -7   7   6          1.14          0.01         1.41 o                         
  -6   7   6          6.23          5.18         1.89 o                         
  -5   7   6         35.97         33.96         1.78 o                         
  -4   7   6         25.45         22.03         1.75 o                         
  -3   7   6        250.41        236.38         4.12 o                         
  -2   7   6         46.36         53.06         2.09 o                         
  -1   7   6          0.07          1.55         1.50 o                         
   0   7   6        114.56        109.13         3.61 o                         
   1   7   6        115.43        114.64         3.67 o                         
   2   7   6          3.76          1.51         1.56 o                         
   3   7   6          7.35          6.57         1.41 o                         
   4   7   6         17.02         10.72         1.93 o                         
   5   7   6         12.15         10.89         2.10 o                         
   6   7   6          1.33          3.34         2.28 o                         
   7   7   6         19.66         17.96         2.37 o                         
   8   7   6         17.42         26.01         2.70 o                         
   9   7   6          8.95         10.12         2.83 o                         
 -10   8   6          2.18         -2.85         3.13 o                         
  -9   8   6         44.21         43.44         3.38 o                         
  -8   8   6          0.02         -2.46         2.46 o                         
  -7   8   6          5.30          6.68         1.93 o                         
  -6   8   6          0.37          1.22         1.94 o                         
  -5   8   6          0.26         -1.35         2.21 o                         
  -4   8   6         19.39         13.74         1.87 o                         
  -3   8   6         29.34         24.96         2.58 o                         
  -2   8   6         33.05         36.82         2.58 o                         
  -1   8   6          1.95          2.49         2.35 o                         
   0   8   6          4.90          7.02         1.80 o                         
   1   8   6          4.27          7.16         1.91 o                         
   2   8   6          1.47         -0.10         1.96 o                         
   3   8   6         40.98         50.09         2.64 o                         
   4   8   6          0.03          0.87         2.44 o                         
   5   8   6         97.34        111.58         3.96 o                         
   6   8   6          0.28         -0.10         3.18 o                         
   7   8   6          0.05          0.42         4.17 o                         
   8   8   6         12.08         18.90         4.62 o                         
  -8   9   6        141.61        149.30         9.40 o                         
  -7   9   6          0.40          2.14         3.42 o                         
  -6   9   6          3.58          4.76         2.84 o                         
  -5   9   6          6.86          9.52         2.79 o                         
  -4   9   6          1.27          1.47         2.34 o                         
  -3   9   6        119.95        150.09         4.58 o                         
  -2   9   6         22.24         19.61         2.36 o                         
  -1   9   6         68.81         63.58         3.03 o                         
   0   9   6          6.35          9.08         2.26 o                         
   1   9   6          0.01          0.98         2.49 o                         
   2   9   6          2.64          8.00         2.94 o                         
   3   9   6         10.20         13.62         3.02 o                         
   4   9   6          6.36         10.28         3.72 o                         
   5   9   6          7.41          5.50         3.48 o                         
  -3  10   6         44.80         52.18         7.46 o                         
  -2  10   6         13.30         14.19         4.57 o                         
  -1  10   6         17.68         21.74         3.78 o                         
   0  10   6         43.52         57.48         4.12 o                         
 -15   0   7         31.23         33.10         4.98 o                         
 -13   0   7        109.02        111.96         6.16 o                         
 -11   0   7        371.94        371.62         6.31 o                         
  -9   0   7        566.42        555.65         7.13 o                         
  -7   0   7        253.22        254.98         3.51 o                         
  -5   0   7       1846.91       1925.14        17.72 o                         
  -3   0   7        993.12       1039.38        10.58 o                         
  -1   0   7         42.16         34.85         1.67 o                         
   1   0   7        304.59        341.29         5.34 o                         
   3   0   7        484.62        480.52         6.36 o                         
   5   0   7        145.87        174.18         3.79 o                         
   7   0   7         35.24         83.79         4.40 o                         
   9   0   7          0.54         -1.73         1.73 o                         
  11   0   7          0.91         -0.21         5.53 o                         
  13   0   7         21.17         21.64         3.18 o                         
 -16   1   7         19.82         21.70         4.73 o                         
 -15   1   7          1.95          0.43         2.65 o                         
 -14   1   7          0.69          0.63         2.48 o                         
 -13   1   7         32.91         29.41         2.64 o                         
 -12   1   7         33.15         31.33         1.66 o                         
 -11   1   7         39.24         41.68         1.72 o                         
 -10   1   7        200.49        204.20         2.49 o                         
  -9   1   7        207.11        187.41         2.34 o                         
  -8   1   7         86.80         97.18         1.66 o                         
  -7   1   7        722.45        744.98         5.29 o                         
  -6   1   7        970.27       1004.09         6.71 o                         
  -5   1   7          2.37          3.70         0.56 o                         
  -4   1   7        418.09        439.51         4.06 o                         
  -3   1   7          4.68         11.64         0.77 o                         
  -2   1   7        560.32        601.54         5.00 o                         
  -1   1   7          7.46          4.59         0.65 o                         
   0   1   7        222.18        222.26         2.68 o                         
   1   1   7       2577.61       2797.62        18.04 o                         
   2   1   7        971.24       1027.65         7.79 o                         
   3   1   7        272.73        247.60         2.91 o                         
   4   1   7         93.67         91.81         1.88 o                         
   5   1   7        109.48         94.79         2.01 o                         
   6   1   7         45.45         44.71         1.61 o                         
   7   1   7         45.30         41.47         1.68 o                         
   8   1   7        364.26        321.38         4.23 o                         
   9   1   7         11.01          8.35         1.49 o                         
  10   1   7         59.40         46.21         2.30 o                         
  11   1   7          1.18          2.73         1.62 o                         
  12   1   7         23.62         23.56         2.61 o                         
  13   1   7          0.66          3.61         2.40 o                         
 -16   2   7         42.60         37.64         5.15 o                         
 -15   2   7          2.93          5.34         3.86 o                         
 -14   2   7          0.30          3.33         2.92 o                         
 -13   2   7         15.17         11.97         1.85 o                         
 -12   2   7         60.83         58.87         3.39 o                         
 -11   2   7          0.05         -1.34         1.34 o                         
 -10   2   7        201.22        202.11         2.56 o                         
  -9   2   7         19.43         18.83         1.01 o                         
  -8   2   7        339.45        364.94         3.60 o                         
  -7   2   7         38.43         35.80         1.16 o                         
  -6   2   7       3017.04       3223.08        19.57 o                         
  -5   2   7        750.02        788.01         6.11 o                         
  -4   2   7        264.66        289.56         3.11 o                         
  -3   2   7        154.35        150.09         2.30 o                         
  -2   2   7        424.54        435.33         4.31 o                         
  -1   2   7       2775.32       3080.00        20.63 o                         
   0   2   7       1166.41       1239.06         9.10 o                         
   1   2   7        791.29        872.46         6.70 o                         
   2   2   7        703.22        713.48         6.63 o                         
   3   2   7        600.38        620.08         5.57 o                         
   4   2   7        257.29        245.50         3.21 o                         
   5   2   7        156.57        137.90         2.53 o                         
   6   2   7        464.73        431.26         4.35 o                         
   7   2   7         56.03         55.85         1.96 o                         
   8   2   7        143.55        133.23         3.53 o                         
   9   2   7          6.29          3.61         1.38 o                         
  10   2   7         61.23         64.84         2.62 o                         
  11   2   7         16.91         15.68         1.83 o                         
  12   2   7          7.76          5.76         2.56 o                         
  13   2   7         30.75         29.79         2.82 o                         
 -15   3   7          5.71          3.05         2.21 o                         
 -14   3   7         14.01         16.13         2.41 o                         
 -13   3   7         14.38         15.07         2.23 o                         
 -12   3   7         84.25         75.90         4.07 o                         
 -11   3   7         10.16          6.63         1.30 o                         
 -10   3   7        341.51        328.17         3.82 o                         
  -9   3   7        143.59        147.81         2.56 o                         
  -8   3   7          8.85          7.95         0.95 o                         
  -7   3   7         10.17         10.49         0.78 o                         
  -6   3   7         30.94         23.26         1.03 o                         
  -5   3   7        163.26        188.53         2.37 o                         
  -4   3   7        281.83        290.69         3.38 o                         
  -3   3   7          6.82          5.69         0.79 o                         
  -2   3   7        115.17        102.32         2.14 o                         
  -1   3   7        428.53        424.34         4.33 o                         
   0   3   7        304.83        313.00         3.64 o                         
   1   3   7         18.83         18.38         1.09 o                         
   2   3   7        419.78        388.02         4.07 o                         
   3   3   7          7.12          7.32         0.96 o                         
   4   3   7        135.70        130.90         2.53 o                         
   5   3   7       1217.00       1214.87        10.39 o                         
   6   3   7        507.54        499.62         5.27 o                         
   7   3   7          0.70          2.62         1.27 o                         
   8   3   7        124.97        126.52         3.18 o                         
   9   3   7          8.11          7.47         1.69 o                         
  10   3   7         44.83         43.28         2.61 o                         
  11   3   7         11.14         14.56         2.76 o                         
  12   3   7         14.00         17.26         3.01 o                         
 -15   4   7         10.40          9.30         8.59 o                         
 -14   4   7         22.12         20.25         2.91 o                         
 -13   4   7          0.08         -0.36         2.11 o                         
 -12   4   7         29.91         29.66         1.99 o                         
 -11   4   7          4.93          5.20         1.63 o                         
 -10   4   7          1.76          1.75         1.08 o                         
  -9   4   7          6.58          6.99         1.05 o                         
  -8   4   7         10.78          9.94         1.09 o                         
  -7   4   7        509.03        528.52         4.84 o                         
  -6   4   7         33.59         36.16         1.33 o                         
  -5   4   7          6.60          6.26         0.91 o                         
  -4   4   7         33.38         26.16         1.72 o                         
  -3   4   7          0.42         -0.64         0.83 o                         
  -2   4   7         90.94         82.19         2.06 o                         
  -1   4   7          3.40          7.71         1.04 o                         
   0   4   7         93.43        105.37         2.31 o                         
   1   4   7        239.73        252.80         3.53 o                         
   2   4   7        113.46        102.16         2.19 o                         
   3   4   7        233.09        230.61         3.13 o                         
   4   4   7        199.76        193.82         2.81 o                         
   5   4   7         18.44         13.78         1.39 o                         
   6   4   7         74.99         74.01         2.48 o                         
   7   4   7         94.91        101.38         2.89 o                         
   8   4   7          2.09          1.41         2.42 o                         
   9   4   7         14.24         14.82         2.39 o                         
  10   4   7         76.47         95.04         3.93 o                         
  11   4   7          0.05          4.11         2.54 o                         
  12   4   7         30.28         35.56         2.96 o                         
 -14   5   7          1.22          4.39         3.21 o                         
 -13   5   7         13.04          7.99         2.70 o                         
 -12   5   7         27.74         28.01         3.20 o                         
 -11   5   7          0.00          0.39         1.61 o                         
 -10   5   7         11.64         10.39         1.34 o                         
  -9   5   7          0.00          0.48         1.19 o                         
  -8   5   7         33.48         31.88         1.75 o                         
  -7   5   7        261.73        260.94         4.76 o                         
  -6   5   7          0.02          1.19         0.89 o                         
  -5   5   7        374.21        363.63         4.04 o                         
  -4   5   7         14.51         18.78         1.38 o                         
  -3   5   7       1864.01       1906.20        14.64 o                         
  -2   5   7          2.32          2.42         0.96 o                         
  -1   5   7         79.73         70.23         2.21 o                         
   0   5   7        138.52        135.12         2.88 o                         
   1   5   7        547.14        527.86         5.76 o                         
   2   5   7        160.07        146.29         2.84 o                         
   3   5   7        714.95        701.28         6.76 o                         
   4   5   7         25.33         30.96         2.24 o                         
   5   5   7          9.07          9.54         1.41 o                         
   6   5   7        127.90        135.06         4.03 o                         
   7   5   7        130.71        128.51         3.70 o                         
   8   5   7          1.08          1.37         1.77 o                         
   9   5   7          8.15          7.49         2.08 o                         
  10   5   7        142.32        169.05         6.29 o                         
  11   5   7          5.07          5.46         2.69 o                         
 -13   6   7         33.65         25.81         3.76 o                         
 -12   6   7         13.15          9.40         2.05 o                         
 -11   6   7          7.82          1.27         2.21 o                         
 -10   6   7          3.30          4.70         2.21 o                         
  -9   6   7          0.07          2.77         1.86 o                         
  -8   6   7          8.79          8.32         2.31 o                         
  -7   6   7         11.03         11.93         1.62 o                         
  -6   6   7        337.08        305.16         4.44 o                         
  -5   6   7         75.65         71.72         2.30 o                         
  -4   6   7        405.26        407.65         5.06 o                         
  -3   6   7         21.47         19.32         1.68 o                         
  -2   6   7          1.22          0.89         1.27 o                         
  -1   6   7         65.84         62.23         2.49 o                         
   0   6   7         22.15         18.43         1.61 o                         
   1   6   7          9.16          9.01         1.68 o                         
   2   6   7         83.93         78.80         2.91 o                         
   3   6   7         45.11         55.48         2.23 o                         
   4   6   7        145.53        133.38         3.94 o                         
   5   6   7         58.09         53.88         3.37 o                         
   6   6   7          0.79         -1.30         1.91 o                         
   7   6   7         11.93         12.90         2.28 o                         
   8   6   7         15.35         15.39         4.61 o                         
   9   6   7         23.40         16.40         3.58 o                         
  10   6   7         21.16         26.91         3.22 o                         
 -12   7   7          0.00         -3.18         4.69 o                         
 -11   7   7         27.26         28.04         4.90 o                         
 -10   7   7          4.08         -0.56         2.10 o                         
  -9   7   7          0.03          0.42         2.05 o                         
  -8   7   7         19.46         21.06         2.08 o                         
  -7   7   7         37.96         40.84         2.31 o                         
  -6   7   7          0.11          1.86         1.46 o                         
  -5   7   7          2.61          3.00         1.50 o                         
  -4   7   7         97.04         96.03         2.89 o                         
  -3   7   7          9.55          9.79         1.62 o                         
  -2   7   7         20.30         20.53         1.79 o                         
  -1   7   7         22.13         26.34         1.81 o                         
   0   7   7         80.22         75.89         2.81 o                         
   1   7   7          1.86          2.63         1.75 o                         
   2   7   7         17.30         18.00         1.84 o                         
   3   7   7          0.73          0.55         1.37 o                         
   4   7   7          4.64          8.28         1.96 o                         
   5   7   7          0.60          0.81         2.34 o                         
   6   7   7         14.24          8.06         2.27 o                         
   7   7   7          6.56          5.38         2.48 o                         
   8   7   7          3.15          2.76         2.76 o                         
   9   7   7          8.37          8.56         3.28 o                         
 -10   8   7          5.43          7.98         3.28 o                         
  -9   8   7          7.05          1.79         3.78 o                         
  -8   8   7         36.75         44.63         3.19 o                         
  -7   8   7          5.74          8.29         2.80 o                         
  -6   8   7          1.25          0.48         1.91 o                         
  -5   8   7         29.56         27.57         2.30 o                         
  -4   8   7          5.84         11.49         2.32 o                         
  -3   8   7          4.60          4.87         1.95 o                         
  -2   8   7          0.10          1.35         1.80 o                         
  -1   8   7          8.35         13.52         1.90 o                         
   0   8   7         12.27         10.76         2.67 o                         
   1   8   7         58.72         63.09         2.84 o                         
   2   8   7          2.61          2.89         1.88 o                         
   3   8   7          2.49          0.92         2.91 o                         
   4   8   7         32.93         41.30         2.79 o                         
   5   8   7         28.65         41.68         3.56 o                         
   6   8   7         13.84         10.26         4.26 o                         
   7   8   7         30.19         30.90         4.53 o                         
  -7   9   7         11.14          8.46         4.71 o                         
  -6   9   7        115.11        148.35         5.98 o                         
  -5   9   7         29.11         36.68         4.91 o                         
  -4   9   7         17.46         13.43         3.77 o                         
  -3   9   7         20.97         28.75         2.69 o                         
  -2   9   7          2.04          3.45         2.43 o                         
  -1   9   7        134.82        135.01         4.24 o                         
   0   9   7          8.10         -2.52         2.73 o                         
   1   9   7          2.24          0.31         2.58 o                         
   2   9   7          4.89          0.96         3.14 o                         
   3   9   7         30.69         39.77         4.90 o                         
   4   9   7         80.91        111.73         4.85 o                         
 -16   0   8        233.71        254.96        10.90 o                         
 -14   0   8         82.27         90.77         6.50 o                         
 -12   0   8        124.98        103.10         4.25 o                         
 -10   0   8         61.57         58.50         2.23 o                         
  -8   0   8         61.97         88.91         2.29 o                         
  -6   0   8        684.14        715.90         7.42 o                         
  -4   0   8          2.42          3.77         0.91 o                         
  -2   0   8       3164.20       3341.04        32.66 o                         
   0   0   8        247.21        262.84         4.39 o                         
   2   0   8         51.57         45.57         2.36 o                         
   4   0   8         20.95         16.56         1.52 o                         
   6   0   8          0.02         -1.35         1.35 o                         
   8   0   8        199.40        193.42         5.24 o                         
  10   0   8         10.98          8.27         2.64 o                         
  12   0   8         28.23         39.54         5.36 o                         
 -16   1   8         13.11         13.87         6.49 o                         
 -15   1   8          9.50         14.25         3.94 o                         
 -14   1   8         29.50         36.49         4.08 o                         
 -13   1   8          1.91          1.30         1.93 o                         
 -12   1   8         36.94         36.18         1.92 o                         
 -11   1   8        237.31        245.36         3.11 o                         
 -10   1   8         43.22         45.38         1.44 o                         
  -9   1   8         47.80         53.95         1.49 o                         
  -8   1   8         51.86         56.20         1.40 o                         
  -7   1   8         37.47         42.82         1.25 o                         
  -6   1   8        110.19        102.36         1.75 o                         
  -5   1   8         18.38         22.27         1.05 o                         
  -4   1   8        475.85        487.92         4.56 o                         
  -3   1   8       1645.54       1729.30        12.30 o                         
  -2   1   8        110.61        105.32         1.89 o                         
  -1   1   8        472.03        535.69         5.05 o                         
   0   1   8        440.25        455.45         4.57 o                         
   1   1   8         11.79          8.30         0.82 o                         
   2   1   8          0.46         -0.04         0.69 o                         
   3   1   8         22.52         20.07         1.10 o                         
   4   1   8          0.01          1.98         0.78 o                         
   5   1   8        159.21        155.01         2.63 o                         
   6   1   8          2.37          0.41         1.09 o                         
   7   1   8        104.26         81.75         2.33 o                         
   8   1   8         69.73         56.46         2.12 o                         
   9   1   8         76.53         67.55         2.71 o                         
  10   1   8         24.18         16.79         1.82 o                         
  11   1   8         12.33         13.91         1.89 o                         
  12   1   8         15.79          9.92         2.18 o                         
  13   1   8          0.14          4.54         5.72 o                         
 -16   2   8          3.08         15.41         4.76 o                         
 -15   2   8          8.40          8.84         5.57 o                         
 -14   2   8          2.91          2.55         1.58 o                         
 -13   2   8          8.05          6.73         1.69 o                         
 -12   2   8         30.71         31.97         2.32 o                         
 -11   2   8         69.69         72.82         2.05 o                         
 -10   2   8         54.73         56.54         2.20 o                         
  -9   2   8       1109.60       1105.07         8.80 o                         
  -8   2   8        645.93        649.08         5.24 o                         
  -7   2   8        105.68        102.90         1.88 o                         
  -6   2   8        237.12        230.43         2.70 o                         
  -5   2   8        227.80        214.60         2.83 o                         
  -4   2   8        157.77        164.51         2.39 o                         
  -3   2   8          5.01          1.50         0.68 o                         
  -2   2   8       1795.56       1878.41        13.52 o                         
  -1   2   8        121.40        114.08         2.19 o                         
   0   2   8         99.74        111.00         2.11 o                         
   1   2   8        207.39        232.66         3.68 o                         
   2   2   8        194.09        217.84         3.01 o                         
   3   2   8        259.36        235.37         3.24 o                         
   4   2   8          1.42          2.30         0.92 o                         
   5   2   8        145.75        127.01         2.66 o                         
   6   2   8        786.31        813.34         7.26 o                         
   7   2   8         54.70         48.45         2.03 o                         
   8   2   8         62.40         73.27         2.69 o                         
   9   2   8          2.19          2.10         1.75 o                         
  10   2   8          8.45          7.33         1.79 o                         
  11   2   8          3.31          2.72         2.62 o                         
  12   2   8          3.95          1.11         2.60 o                         
 -15   3   8         59.33         56.32         3.67 o                         
 -14   3   8        136.35        146.94         6.47 o                         
 -13   3   8          0.48         -1.30         2.13 o                         
 -12   3   8          2.28          4.59         1.63 o                         
 -11   3   8         27.03         26.18         1.75 o                         
 -10   3   8         34.44         39.76         1.82 o                         
  -9   3   8          2.03          2.52         0.98 o                         
  -8   3   8        763.92        767.12         6.54 o                         
  -7   3   8         15.35         11.83         0.95 o                         
  -6   3   8          0.06          1.48         0.73 o                         
  -5   3   8        118.07        102.32         1.97 o                         
  -4   3   8          0.43          2.25         0.78 o                         
  -3   3   8         98.01         77.40         2.00 o                         
  -2   3   8         71.52         56.34         1.74 o                         
  -1   3   8        144.25        152.23         2.57 o                         
   0   3   8         96.89         92.37         2.08 o                         
   1   3   8         26.09         20.68         1.42 o                         
   2   3   8          0.07         -0.10         0.83 o                         
   3   3   8         34.73         34.73         1.56 o                         
   4   3   8         11.96         10.53         1.21 o                         
   5   3   8        130.17        121.54         2.86 o                         
   6   3   8        304.96        298.51         4.39 o                         
   7   3   8         54.15         51.73         2.26 o                         
   8   3   8          2.23          4.20         1.86 o                         
   9   3   8          0.13          0.51         1.83 o                         
  10   3   8          8.18          7.98         1.85 o                         
  11   3   8          0.97          1.95         2.78 o                         
  12   3   8         61.88         66.58         5.80 o                         
 -15   4   8          3.72          4.07         4.38 o                         
 -14   4   8         48.84         56.15         3.73 o                         
 -13   4   8         24.99         18.78         2.36 o                         
 -12   4   8        108.77        114.16         3.85 o                         
 -11   4   8         16.55         21.27         2.41 o                         
 -10   4   8        294.84        290.88         4.49 o                         
  -9   4   8        422.48        415.74         4.71 o                         
  -8   4   8          2.44         12.13         1.19 o                         
  -7   4   8        102.84        102.38         2.09 o                         
  -6   4   8        313.31        293.62         3.35 o                         
  -5   4   8         37.04         34.43         1.44 o                         
  -4   4   8         55.82         56.37         1.83 o                         
  -3   4   8         11.16         10.83         1.13 o                         
  -2   4   8         44.74         45.58         1.84 o                         
  -1   4   8          0.00         -0.45         0.90 o                         
   0   4   8         33.47         31.44         1.51 o                         
   1   4   8         57.42         55.18         2.04 o                         
   2   4   8         39.26         36.29         1.60 o                         
   3   4   8        130.77        119.21         2.65 o                         
   4   4   8        111.26        100.42         2.65 o                         
   5   4   8        191.58        178.42         3.70 o                         
   6   4   8         10.01         13.57         1.66 o                         
   7   4   8        363.73        363.41         7.74 o                         
   8   4   8          0.30          0.98         1.71 o                         
   9   4   8         10.75          8.25         2.40 o                         
  10   4   8         62.63         69.15         3.41 o                         
  11   4   8          0.41          5.20         2.51 o                         
 -14   5   8          0.93          1.78         3.30 o                         
 -13   5   8         57.49         58.32         3.00 o                         
 -12   5   8        114.24        113.70         4.33 o                         
 -11   5   8         56.71         55.95         2.54 o                         
 -10   5   8          3.67          2.69         1.38 o                         
  -9   5   8          6.24          8.69         1.72 o                         
  -8   5   8         13.23          9.19         1.48 o                         
  -7   5   8        195.42        195.39         2.71 o                         
  -6   5   8       1428.62       1430.34        11.36 o                         
  -5   5   8        897.06        857.47         7.94 o                         
  -4   5   8        122.28        122.69         2.71 o                         
  -3   5   8        687.40        665.48         5.94 o                         
  -2   5   8          5.90          7.51         1.23 o                         
  -1   5   8         40.57         44.78         1.93 o                         
   0   5   8         26.84         29.53         1.68 o                         
   1   5   8         66.08         55.63         2.52 o                         
   2   5   8        203.10        232.33         3.93 o                         
   3   5   8       1352.68       1363.67        11.90 o                         
   4   5   8        276.85        262.85         4.58 o                         
   5   5   8          2.95          2.58         1.55 o                         
   6   5   8         17.68         14.80         2.21 o                         
   7   5   8         99.70        107.89         4.55 o                         
   8   5   8          1.20          1.27         1.99 o                         
   9   5   8         13.78         12.39         3.17 o                         
  10   5   8        175.87        193.13         5.56 o                         
  11   5   8         97.32        112.29         5.63 o                         
 -13   6   8          0.45          2.59         2.38 o                         
 -12   6   8         11.19          3.63         2.89 o                         
 -11   6   8         37.79         44.28         2.81 o                         
 -10   6   8          0.21         -0.47         1.80 o                         
  -9   6   8          7.16          5.59         1.70 o                         
  -8   6   8          0.23         -1.54         1.54 o                         
  -7   6   8         18.71         18.63         1.86 o                         
  -6   6   8          3.53          0.91         1.43 o                         
  -5   6   8         69.80         60.26         2.40 o                         
  -4   6   8         81.65         76.21         2.60 o                         
  -3   6   8         26.25         18.61         2.00 o                         
  -2   6   8        270.05        256.75         4.87 o                         
  -1   6   8         14.99         16.89         1.75 o                         
   0   6   8          7.65          7.58         1.64 o                         
   1   6   8         86.90         81.80         3.40 o                         
   2   6   8          0.02          1.25         1.65 o                         
   3   6   8        358.50        318.05         5.50 o                         
   4   6   8          1.14          1.41         1.59 o                         
   5   6   8         60.70         56.29         2.93 o                         
   6   6   8        171.65        154.62         4.55 o                         
   7   6   8          2.64          0.24         2.26 o                         
   8   6   8          3.02         -0.40         2.96 o                         
   9   6   8          4.67          7.50         3.85 o                         
  10   6   8          5.38          8.69         9.06 o                         
 -11   7   8          4.61          3.47         2.66 o                         
 -10   7   8          1.77         -1.62         2.23 o                         
  -9   7   8          6.15          6.76         2.12 o                         
  -8   7   8          0.83          3.36         1.91 o                         
  -7   7   8         10.83          9.15         1.74 o                         
  -6   7   8         26.36         26.81         2.13 o                         
  -5   7   8          2.08          4.91         1.71 o                         
  -4   7   8         18.05         17.91         1.71 o                         
  -3   7   8          0.07          0.18         1.56 o                         
  -2   7   8         16.86         17.58         1.90 o                         
  -1   7   8         15.20         13.11         1.75 o                         
   0   7   8          2.21          1.11         1.68 o                         
   1   7   8         21.67         16.87         1.84 o                         
   2   7   8          1.96          1.04         1.84 o                         
   3   7   8          8.07          7.16         1.65 o                         
   4   7   8         62.14         69.44         2.87 o                         
   5   7   8          1.12          0.96         2.24 o                         
   6   7   8          3.35          2.56         2.52 o                         
   7   7   8          3.63         -0.91         3.21 o                         
   8   7   8          1.11          2.75         4.12 o                         
 -10   8   8          9.17          4.90         3.75 o                         
  -9   8   8         13.14         11.76         2.82 o                         
  -8   8   8         57.03         67.27         3.56 o                         
  -7   8   8          0.84          1.63         2.12 o                         
  -6   8   8         57.38         69.80         3.22 o                         
  -5   8   8         10.51         14.05         2.31 o                         
  -4   8   8         51.40         53.31         2.64 o                         
  -3   8   8          7.78          6.04         2.07 o                         
  -2   8   8          0.26         -0.28         2.13 o                         
  -1   8   8          3.48          1.07         2.54 o                         
   0   8   8         14.66         20.50         2.36 o                         
   1   8   8          3.48          7.53         2.07 o                         
   2   8   8         29.88         40.58         2.66 o                         
   3   8   8          0.21          1.39         2.64 o                         
   4   8   8         15.35         16.46         4.36 o                         
   5   8   8         17.96         21.77         5.36 o                         
   6   8   8         15.25         17.80         4.17 o                         
  -7   9   8          0.14          3.09         3.89 o                         
  -6   9   8          0.41         -3.83         3.83 o                         
  -5   9   8         64.89         71.19         4.17 o                         
  -4   9   8         68.06         84.27         4.22 o                         
  -3   9   8         28.53         34.73         3.58 o                         
  -2   9   8         15.28         18.46         2.90 o                         
  -1   9   8         64.42         73.64         3.60 o                         
   0   9   8         29.45         36.33         4.37 o                         
   1   9   8         43.30         69.52         3.74 o                         
   2   9   8         92.93        112.12         5.73 o                         
   3   9   8         78.79         90.81         5.28 o                         
 -15   0   9         16.05         10.46         7.24 o                         
 -13   0   9          8.16         11.59         2.15 o                         
 -11   0   9        193.97        200.71         7.42 o                         
  -9   0   9         84.40        134.55         4.02 o                         
  -7   0   9        907.19        936.61         9.47 o                         
  -5   0   9         77.66         81.68         2.51 o                         
  -3   0   9        221.19        267.67         4.84 o                         
  -1   0   9        117.94        104.22         2.88 o                         
   1   0   9        208.07        182.48         3.88 o                         
   3   0   9          4.73          2.42         1.15 o                         
   5   0   9         55.10         53.87         2.74 o                         
   7   0   9         65.84         67.56         3.86 o                         
   9   0   9        154.72        157.43         5.37 o                         
  11   0   9         22.23         19.05         3.29 o                         
 -16   1   9          1.92         11.21         4.65 o                         
 -15   1   9          0.00          2.71         4.19 o                         
 -14   1   9         18.43         10.74         3.07 o                         
 -13   1   9         25.35         24.04         2.44 o                         
 -12   1   9          0.03          1.89         1.17 o                         
 -11   1   9         53.79         55.58         1.92 o                         
 -10   1   9         75.08         83.13         1.90 o                         
  -9   1   9          7.04          6.84         0.81 o                         
  -8   1   9         65.15         65.54         1.69 o                         
  -7   1   9         63.44         53.67         1.53 o                         
  -6   1   9         25.28         27.34         1.25 o                         
  -5   1   9        439.87        451.10         4.49 o                         
  -4   1   9        273.69        292.06         3.44 o                         
  -3   1   9         67.63         76.24         1.75 o                         
  -2   1   9         10.54          7.13         0.82 o                         
  -1   1   9        156.23        164.99         2.64 o                         
   0   1   9        390.25        372.15         4.17 o                         
   1   1   9        505.18        482.03         4.79 o                         
   2   1   9         30.50         42.82         1.60 o                         
   3   1   9        689.17        670.43         6.16 o                         
   4   1   9        112.61        104.33         2.42 o                         
   5   1   9         20.28         21.55         1.32 o                         
   6   1   9         93.62         88.07         2.57 o                         
   7   1   9        104.52         96.10         2.81 o                         
   8   1   9         92.78         79.81         2.92 o                         
   9   1   9        157.94        155.52         3.69 o                         
  10   1   9          0.17          1.16         1.92 o                         
  11   1   9          3.32          0.27         2.85 o                         
  12   1   9          0.95          4.07         2.82 o                         
 -16   2   9         20.23         22.95         5.94 o                         
 -15   2   9          0.00         -0.83         6.08 o                         
 -14   2   9          4.25          1.77         2.15 o                         
 -13   2   9          0.19          1.77         1.98 o                         
 -12   2   9          0.48         -0.45         1.39 o                         
 -11   2   9          0.98          0.69         0.97 o                         
 -10   2   9          2.12          2.97         1.10 o                         
  -9   2   9        440.79        433.27         4.14 o                         
  -8   2   9         55.85         54.43         1.62 o                         
  -7   2   9         19.15         21.64         1.09 o                         
  -6   2   9          8.85          6.53         0.88 o                         
  -5   2   9          0.11         -0.16         0.73 o                         
  -4   2   9        708.65        742.06         6.29 o                         
  -3   2   9         63.22         59.00         1.72 o                         
  -2   2   9        274.03        271.71         3.53 o                         
  -1   2   9        882.94        931.76         7.95 o                         
   0   2   9         79.35         75.49         1.87 o                         
   1   2   9        148.38        164.95         2.72 o                         
   2   2   9        147.62        129.97         2.53 o                         
   3   2   9        599.10        592.73         5.79 o                         
   4   2   9         88.44         79.16         2.28 o                         
   5   2   9        328.58        338.87         4.54 o                         
   6   2   9        125.55        105.67         2.93 o                         
   7   2   9         89.22         96.13         3.13 o                         
   8   2   9        430.82        401.42         5.28 o                         
   9   2   9          0.60          0.55         1.58 o                         
  10   2   9          6.20          9.38         2.01 o                         
  11   2   9          2.87          2.79         2.41 o                         
  12   2   9        144.50        176.56         7.79 o                         
 -15   3   9          2.26         -2.46         3.98 o                         
 -14   3   9          8.18          0.89         2.41 o                         
 -13   3   9        120.53        121.69         5.19 o                         
 -12   3   9         81.36         75.68         3.76 o                         
 -11   3   9          0.22          2.19         1.47 o                         
 -10   3   9          2.22          2.32         1.29 o                         
  -9   3   9        143.66        203.54         4.86 o                         
  -8   3   9        204.84        200.25         2.82 o                         
  -7   3   9         92.53         88.44         1.98 o                         
  -6   3   9         14.15         36.63         7.93 o                         
  -5   3   9          0.00          0.77         0.84 o                         
  -4   3   9          6.86          7.65         0.99 o                         
  -3   3   9        123.21        131.39         2.59 o                         
  -2   3   9        154.56        134.77         2.65 o                         
  -1   3   9        172.81        176.62         3.04 o                         
   0   3   9          2.09          2.36         0.87 o                         
   1   3   9          0.41         -0.19         0.86 o                         
   2   3   9         12.09         11.27         1.16 o                         
   3   3   9         95.60         76.14         2.40 o                         
   4   3   9         70.29         69.13         2.54 o                         
   5   3   9         35.23         29.04         1.93 o                         
   6   3   9         11.44         11.93         1.46 o                         
   7   3   9         26.48         26.26         1.99 o                         
   8   3   9         18.76         21.18         2.12 o                         
   9   3   9          6.51          6.10         2.88 o                         
  10   3   9         79.28         90.50         3.68 o                         
  11   3   9          5.80          7.67         2.42 o                         
 -15   4   9        114.25        124.62        13.22 o                         
 -14   4   9         77.43         81.24         4.43 o                         
 -13   4   9         59.19         66.27         3.23 o                         
 -12   4   9         11.87         13.15         2.34 o                         
 -11   4   9         87.36         90.10         4.75 o                         
 -10   4   9         59.51         54.90         2.56 o                         
  -9   4   9         30.41         27.93         1.93 o                         
  -8   4   9          0.31         -0.18         1.12 o                         
  -7   4   9        188.80        191.21         2.90 o                         
  -6   4   9       1564.61       1592.51        11.25 o                         
  -5   4   9         21.49         25.03         1.44 o                         
  -4   4   9        125.87        124.35         2.81 o                         
  -3   4   9          2.02          1.85         1.05 o                         
  -2   4   9        169.86        166.96         3.18 o                         
  -1   4   9        384.57        383.47         4.65 o                         
   0   4   9        362.59        357.55         4.52 o                         
   1   4   9          6.34          5.69         1.12 o                         
   2   4   9         38.90         28.88         1.59 o                         
   3   4   9         10.15         10.79         1.34 o                         
   4   4   9        102.29        101.06         3.27 o                         
   5   4   9         17.05         15.00         1.75 o                         
   6   4   9        111.76        111.97         3.60 o                         
   7   4   9         19.06         19.01         2.61 o                         
   8   4   9         76.20         73.19         3.11 o                         
   9   4   9         63.69         66.99         3.34 o                         
  10   4   9         43.97         39.89         4.12 o                         
  11   4   9         63.49         73.48         4.74 o                         
 -14   5   9          6.00          2.45         3.91 o                         
 -13   5   9         56.14         58.08         3.48 o                         
 -12   5   9         20.30         19.25         2.96 o                         
 -11   5   9         12.44         10.66         2.75 o                         
 -10   5   9         10.74         12.16         1.95 o                         
  -9   5   9         13.56         12.02         1.77 o                         
  -8   5   9        269.95        272.74         4.40 o                         
  -7   5   9        116.19        115.47         2.44 o                         
  -6   5   9        662.65        671.80         6.48 o                         
  -5   5   9         10.21          7.45         1.45 o                         
  -4   5   9         85.48         78.59         3.07 o                         
  -3   5   9         92.30        104.24         3.18 o                         
  -2   5   9        169.57        149.86         4.81 o                         
  -1   5   9         40.31         34.86         2.06 o                         
   0   5   9        817.14        825.19         8.19 o                         
   1   5   9        804.45        777.78         9.16 o                         
   2   5   9         30.68         33.90         2.25 o                         
   3   5   9       1105.33       1057.49        10.47 o                         
   4   5   9         60.93         74.22         3.01 o                         
   5   5   9         50.32         60.72         3.64 o                         
   6   5   9        295.53        290.71         5.12 o                         
   7   5   9         32.14         38.34         3.26 o                         
   8   5   9         63.22         73.58         3.35 o                         
   9   5   9         26.45         30.84         4.69 o                         
  10   5   9          1.74         -2.17         3.06 o                         
 -13   6   9          0.06         -3.46         3.97 o                         
 -12   6   9          1.66          6.72         2.29 o                         
 -11   6   9         12.41         10.42         2.17 o                         
 -10   6   9        119.64        132.84         4.18 o                         
  -9   6   9        137.31        139.81         4.36 o                         
  -8   6   9          7.73          6.15         1.74 o                         
  -7   6   9        112.59        108.94         3.32 o                         
  -6   6   9         26.44         29.68         1.88 o                         
  -5   6   9          0.59         -0.43         1.47 o                         
  -4   6   9        174.28        164.91         4.51 o                         
  -3   6   9        105.95        102.02         3.47 o                         
  -2   6   9         10.99         10.99         1.87 o                         
  -1   6   9         54.83         44.57         2.29 o                         
   0   6   9        431.95        385.81         5.66 o                         
   1   6   9          3.34         10.26         1.79 o                         
   2   6   9          9.19         10.55         1.79 o                         
   3   6   9         48.74         58.95         2.76 o                         
   4   6   9         59.50         55.81         2.89 o                         
   5   6   9         34.87         38.60         2.58 o                         
   6   6   9          9.13         13.49         2.80 o                         
   7   6   9         54.92         54.34         3.23 o                         
   8   6   9         15.52          9.96         4.21 o                         
   9   6   9         18.09         11.73         3.43 o                         
 -11   7   9         51.53         53.35         4.25 o                         
 -10   7   9         12.26         11.07         2.59 o                         
  -9   7   9          0.35         -0.58         2.56 o                         
  -8   7   9         21.34         23.05         2.61 o                         
  -7   7   9          0.11         -1.28         1.94 o                         
  -6   7   9          2.64          1.08         1.68 o                         
  -5   7   9          7.39         10.35         1.73 o                         
  -4   7   9         13.36         12.86         1.85 o                         
  -3   7   9          7.23          9.08         1.84 o                         
  -2   7   9         46.33         45.48         2.47 o                         
  -1   7   9         16.47         15.51         2.51 o                         
   0   7   9         19.08         22.78         2.12 o                         
   1   7   9         26.31         32.09         2.38 o                         
   2   7   9         24.29         19.50         2.33 o                         
   3   7   9         15.66          7.90         2.55 o                         
   4   7   9          4.44          5.66         1.79 o                         
   5   7   9          1.43          1.03         2.59 o                         
   6   7   9          0.07          2.55         2.81 o                         
   7   7   9          1.93          0.84         3.28 o                         
  -9   8   9          0.22          4.04         3.06 o                         
  -8   8   9         37.84         49.33         3.84 o                         
  -7   8   9         22.93         31.10         3.46 o                         
  -6   8   9         84.26         96.20         3.93 o                         
  -5   8   9         12.05         14.67         2.39 o                         
  -4   8   9         32.88         38.69         2.71 o                         
  -3   8   9         63.44         75.84         3.04 o                         
  -2   8   9          7.33          6.94         2.86 o                         
  -1   8   9         26.83         29.79         3.14 o                         
   0   8   9         10.24         10.83         2.65 o                         
   1   8   9         22.44         24.97         2.43 o                         
   2   8   9         15.29         18.41         2.49 o                         
   3   8   9         19.33         20.10         2.79 o                         
   4   8   9         25.07         19.90         5.48 o                         
   5   8   9          1.62          0.21         3.55 o                         
  -6   9   9          0.01          2.76         3.39 o                         
  -5   9   9          0.57          2.83         3.51 o                         
  -4   9   9         11.31          8.19         4.69 o                         
  -3   9   9          2.92          1.25         3.15 o                         
  -2   9   9        162.84        181.51         5.68 o                         
  -1   9   9        104.58        136.82         4.95 o                         
   0   9   9          0.85          3.06         4.06 o                         
   1   9   9          0.10         -3.85         3.85 o                         
   2   9   9          2.27         -4.66         4.81 o                         
 -16   0  10          0.05          1.14         5.26 o                         
 -14   0  10         50.74         38.01         5.12 o                         
 -12   0  10        219.37        231.88         5.19 o                         
 -10   0  10         27.85         65.00         3.61 o                         
  -8   0  10        273.97        276.20         4.41 o                         
  -6   0  10        110.95        104.51         2.99 o                         
  -4   0  10        889.93        966.27        11.80 o                         
  -2   0  10         61.42         62.01         2.47 o                         
   0   0  10         17.98         27.67         1.87 o                         
   2   0  10        124.81        134.27         3.74 o                         
   4   0  10          0.00         -1.45         1.45 o                         
   6   0  10        178.50        158.97         4.73 o                         
   8   0  10         75.79         67.31         3.98 o                         
  10   0  10         21.52         24.05         3.69 o                         
  12   0  10         28.83         24.55         6.80 o                         
 -16   1  10          0.57          2.32         4.68 o                         
 -15   1  10         12.04          7.22         6.22 o                         
 -14   1  10          2.92          1.32         1.69 o                         
 -13   1  10         55.48         57.09         2.75 o                         
 -12   1  10          3.02          3.61         1.11 o                         
 -11   1  10          4.30          3.69         0.95 o                         
 -10   1  10          0.08         -0.08         0.89 o                         
  -9   1  10         38.30         33.25         1.38 o                         
  -8   1  10          2.18          2.19         0.87 o                         
  -7   1  10        108.98        108.99         2.11 o                         
  -6   1  10         13.51         13.16         1.06 o                         
  -5   1  10        198.32        183.35         2.82 o                         
  -4   1  10       1857.31       1875.67        13.63 o                         
  -3   1  10        232.25        218.09         3.01 o                         
  -2   1  10         73.09         59.88         1.83 o                         
  -1   1  10         62.10         55.61         2.26 o                         
   0   1  10         69.68         66.54         2.03 o                         
   1   1  10        287.47        255.23         3.60 o                         
   2   1  10          0.29          2.07         0.93 o                         
   3   1  10        739.94        672.75         6.41 o                         
   4   1  10        153.33        154.03         3.03 o                         
   5   1  10          1.85         -0.70         1.17 o                         
   6   1  10         42.40         48.17         2.07 o                         
   7   1  10          0.48          0.42         1.52 o                         
   8   1  10         55.64         53.65         2.47 o                         
   9   1  10          0.72         -0.35         1.74 o                         
  10   1  10         13.02         10.09         2.48 o                         
  11   1  10          0.03          2.26         2.85 o                         
 -15   2  10         31.16         27.87         4.48 o                         
 -14   2  10          1.38         -2.13         2.13 o                         
 -13   2  10         20.82         26.62         2.17 o                         
 -12   2  10          1.98         -0.01         1.14 o                         
 -11   2  10          6.85          3.75         1.27 o                         
 -10   2  10          0.01          0.87         0.93 o                         
  -9   2  10        637.25        617.29         5.45 o                         
  -8   2  10         10.65         11.91         1.02 o                         
  -7   2  10        106.25        101.03         2.13 o                         
  -6   2  10        238.47        232.16         3.14 o                         
  -5   2  10        118.21        109.03         2.28 o                         
  -4   2  10        316.63        344.58         4.02 o                         
  -3   2  10        231.39        219.59         3.13 o                         
  -2   2  10        489.02        521.50         5.42 o                         
  -1   2  10       1592.40       1582.19        12.22 o                         
   0   2  10        110.05         98.44         2.42 o                         
   1   2  10        201.69        199.36         3.13 o                         
   2   2  10        613.99        575.45         5.82 o                         
   3   2  10        809.78        772.54         7.15 o                         
   4   2  10          9.32          7.62         1.61 o                         
   5   2  10        924.17        849.22        13.63 o                         
   6   2  10         18.22         23.47         1.93 o                         
   7   2  10        124.40        106.38         3.29 o                         
   8   2  10          9.87         12.47         1.82 o                         
   9   2  10         34.33         40.04         2.61 o                         
  10   2  10        177.46        185.13         4.96 o                         
  11   2  10         22.65         19.97         3.37 o                         
 -15   3  10         10.36         11.95         3.28 o                         
 -14   3  10         42.61         43.65         4.08 o                         
 -13   3  10          0.05          1.11         1.89 o                         
 -12   3  10         74.70         73.91         2.96 o                         
 -11   3  10          4.65          3.16         1.59 o                         
 -10   3  10         42.58         39.73         1.98 o                         
  -9   3  10       1134.60       1130.68        14.68 o                         
  -8   3  10        558.00        561.98         5.28 o                         
  -7   3  10          0.11          0.48         0.93 o                         
  -6   3  10          0.03         -0.21         0.92 o                         
  -5   3  10         12.28         13.48         1.16 o                         
  -4   3  10        108.26        114.69         2.51 o                         
  -3   3  10         36.25         31.86         1.59 o                         
  -2   3  10        595.45        622.50         6.34 o                         
  -1   3  10        144.68        158.14         3.04 o                         
   0   3  10          1.70          1.00         0.97 o                         
   1   3  10          0.09          0.45         1.03 o                         
   2   3  10          1.63          1.70         1.15 o                         
   3   3  10        182.23        180.63         3.53 o                         
   4   3  10        383.18        369.14         5.96 o                         
   5   3  10        101.40         91.87         3.27 o                         
   6   3  10          1.10          1.21         1.54 o                         
   7   3  10          8.81         10.10         2.30 o                         
   8   3  10          0.64          1.54         2.09 o                         
   9   3  10         23.35         30.28         3.45 o                         
  10   3  10         18.11         16.57         2.56 o                         
  11   3  10          2.74         10.26         3.25 o                         
 -14   4  10         46.64         48.01         4.06 o                         
 -13   4  10        214.48        210.56         6.16 o                         
 -12   4  10         27.19         29.56         2.30 o                         
 -11   4  10         14.96         16.72         1.95 o                         
 -10   4  10          0.11         -0.53         1.45 o                         
  -9   4  10        153.44        144.74         3.70 o                         
  -8   4  10         12.27         17.18         1.50 o                         
  -7   4  10        302.91        298.08         3.73 o                         
  -6   4  10        360.29        344.79         4.14 o                         
  -5   4  10        103.46        102.00         2.82 o                         
  -4   4  10        944.11        925.18         8.62 o                         
  -3   4  10        516.57        492.79         5.75 o                         
  -2   4  10        380.12        376.95         4.95 o                         
  -1   4  10         24.32         23.29         1.58 o                         
   0   4  10        159.68        151.52         3.17 o                         
   1   4  10         54.90         56.66         2.23 o                         
   2   4  10         41.76         36.63         2.07 o                         
   3   4  10         26.76         24.69         1.90 o                         
   4   4  10         62.95         66.36         2.85 o                         
   5   4  10         74.41         62.39         2.68 o                         
   6   4  10          6.47          3.42         1.78 o                         
   7   4  10         61.92         70.54         3.04 o                         
   8   4  10         26.29         28.45         3.17 o                         
   9   4  10          8.39         11.26         2.53 o                         
  10   4  10          0.83         -0.76         3.32 o                         
 -13   5  10          2.27          1.45         1.90 o                         
 -12   5  10         37.89         27.95         3.31 o                         
 -11   5  10          6.77          9.16         1.88 o                         
 -10   5  10         20.30         15.65         2.36 o                         
  -9   5  10         14.75         15.72         1.96 o                         
  -8   5  10         28.02         26.21         2.08 o                         
  -7   5  10          0.74          1.02         1.45 o                         
  -6   5  10        498.72        517.63         5.89 o                         
  -5   5  10        194.53        190.39         3.99 o                         
  -4   5  10        100.96         96.01         3.30 o                         
  -3   5  10          3.02          2.71         1.63 o                         
  -2   5  10        348.30        357.85         6.23 o                         
  -1   5  10        125.50        107.06         3.17 o                         
   0   5  10        268.00        234.23         4.49 o                         
   1   5  10          5.93          1.13         1.63 o                         
   2   5  10         13.84         14.41         1.83 o                         
   3   5  10        652.33        621.96         7.37 o                         
   4   5  10          1.11          3.15         2.08 o                         
   5   5  10         34.70         39.37         2.43 o                         
   6   5  10          0.01          0.64         1.89 o                         
   7   5  10          2.22          6.57         3.29 o                         
   8   5  10         12.29         17.00         2.53 o                         
   9   5  10         70.50         70.31         5.28 o                         
 -12   6  10         32.35         40.59         3.29 o                         
 -11   6  10         20.92         19.20         3.11 o                         
 -10   6  10         17.78          9.53         2.32 o                         
  -9   6  10          6.68          3.83         2.46 o                         
  -8   6  10         62.13         59.32         2.81 o                         
  -7   6  10        240.95        236.37         4.74 o                         
  -6   6  10         34.43         36.98         2.02 o                         
  -5   6  10         37.22         34.54         2.30 o                         
  -4   6  10          2.14          3.12         2.02 o                         
  -3   6  10         10.63          7.23         2.12 o                         
  -2   6  10         25.67         33.67         2.28 o                         
  -1   6  10         87.80         77.11         3.24 o                         
   0   6  10        461.69        482.77         6.37 o                         
   1   6  10        488.81        447.95         5.84 o                         
   2   6  10          0.34         -2.23         2.38 o                         
   3   6  10          3.91          3.66         1.91 o                         
   4   6  10         11.85          4.37         1.94 o                         
   5   6  10         20.75         31.82         2.63 o                         
   6   6  10          2.87         10.12         2.32 o                         
   7   6  10          0.76          1.10         3.55 o                         
   8   6  10        125.30        135.80         6.25 o                         
 -11   7  10         12.68         21.02         3.72 o                         
 -10   7  10         35.93         40.16         3.57 o                         
  -9   7  10          1.44          1.43         3.78 o                         
  -8   7  10          0.82         -2.29         2.29 o                         
  -7   7  10         12.11          6.10         1.89 o                         
  -6   7  10         48.24         49.74         2.74 o                         
  -5   7  10         14.78         11.69         2.07 o                         
  -4   7  10          0.60          0.21         1.80 o                         
  -3   7  10          1.34          0.79         1.97 o                         
  -2   7  10         14.85         13.47         2.19 o                         
  -1   7  10          0.92          5.21         2.13 o                         
   0   7  10         40.71         44.69         2.67 o                         
   1   7  10         55.03         56.96         2.96 o                         
   2   7  10         12.87         10.67         2.32 o                         
   3   7  10         26.20         30.16         2.82 o                         
   4   7  10          0.47          4.68         2.40 o                         
   5   7  10          1.43         -1.25         2.92 o                         
   6   7  10          6.99          7.08         3.52 o                         
   7   7  10          1.46          2.00         4.25 o                         
  -9   8  10          0.54         -4.14         4.32 o                         
  -8   8  10          7.17          4.42         3.49 o                         
  -7   8  10         29.91         36.99         6.22 o                         
  -6   8  10          0.36         -2.02         2.64 o                         
  -5   8  10          1.90          8.89         2.38 o                         
  -4   8  10          8.06          5.66         2.38 o                         
  -3   8  10          6.12          3.31         2.32 o                         
  -2   8  10          8.82         16.18         2.63 o                         
  -1   8  10         13.94         21.07         2.59 o                         
   0   8  10          6.53          4.08         2.51 o                         
   1   8  10         22.15         27.62         2.79 o                         
   2   8  10          0.00          0.44         2.79 o                         
   3   8  10          4.56         -0.34         2.49 o                         
   4   8  10         19.47         18.93         4.39 o                         
  -5   9  10         47.53         50.38         5.44 o                         
  -4   9  10          0.04          0.20         5.31 o                         
  -3   9  10          3.96          7.44         6.89 o                         
  -2   9  10         12.30         13.24         4.44 o                         
  -1   9  10         16.11         17.11         5.49 o                         
   0   9  10          0.36         -5.38         5.38 o                         
   1   9  10          5.64         12.63         4.96 o                         
 -15   0  11         44.60         51.46        10.08 o                         
 -13   0  11        141.29        138.25         5.01 o                         
 -11   0  11          4.72         25.39         2.94 o                         
  -9   0  11         74.34         75.98         2.83 o                         
  -7   0  11         32.17         30.43         1.89 o                         
  -5   0  11        507.30        524.74         7.90 o                         
  -3   0  11         54.25         60.62         2.93 o                         
  -1   0  11        267.38        253.41         4.97 o                         
   1   0  11         24.17         19.96         1.86 o                         
   3   0  11        155.27        153.59         4.36 o                         
   5   0  11         56.26         50.15         3.07 o                         
   7   0  11        175.89        162.21         5.50 o                         
   9   0  11          7.20          4.89         3.72 o                         
  11   0  11          0.83          3.76         4.48 o                         
 -15   1  11          0.06         -4.77         4.77 o                         
 -14   1  11         24.75         27.96         2.14 o                         
 -13   1  11          0.04          0.15         1.34 o                         
 -12   1  11         78.28         71.40         3.03 o                         
 -11   1  11         24.23         26.24         1.69 o                         
 -10   1  11         56.64         56.65         2.17 o                         
  -9   1  11         11.92         11.31         1.19 o                         
  -8   1  11         19.72         17.15         1.23 o                         
  -7   1  11         14.29         14.90         1.14 o                         
  -6   1  11        382.00        398.85         4.50 o                         
  -5   1  11        162.59        159.91         2.85 o                         
  -4   1  11          9.28          7.50         1.00 o                         
  -3   1  11          0.41          2.48         0.92 o                         
  -2   1  11         54.11         44.30         1.81 o                         
  -1   1  11        128.25        107.19         2.49 o                         
   0   1  11         10.96         12.05         1.16 o                         
   1   1  11          3.54          2.84         1.10 o                         
   2   1  11         15.05         15.43         1.38 o                         
   3   1  11        499.02        478.01         5.98 o                         
   4   1  11         31.62         31.34         1.97 o                         
   5   1  11       1130.00       1126.79        11.20 o                         
   6   1  11          7.75          8.54         1.67 o                         
   7   1  11         10.56          9.68         1.70 o                         
   8   1  11         50.52         51.59         2.59 o                         
   9   1  11         58.19         63.15         2.97 o                         
  10   1  11        137.54        161.73         4.83 o                         
  11   1  11          2.72          4.48         3.84 o                         
 -15   2  11         17.44         21.95         3.62 o                         
 -14   2  11          5.07          2.59         3.19 o                         
 -13   2  11         36.09         37.89         2.95 o                         
 -12   2  11        240.52        252.02         5.58 o                         
 -11   2  11         50.24         55.62         3.11 o                         
 -10   2  11         39.56         38.40         1.84 o                         
  -9   2  11         30.00         32.31         1.55 o                         
  -8   2  11        171.33        169.29         2.84 o                         
  -7   2  11        100.26        103.59         2.32 o                         
  -6   2  11        593.28        571.45         5.81 o                         
  -5   2  11         42.96         39.55         1.66 o                         
  -4   2  11        112.23        106.31         2.41 o                         
  -3   2  11        109.19        105.52         2.44 o                         
  -2   2  11        285.58        263.96         3.70 o                         
  -1   2  11         54.26         54.93         2.06 o                         
   0   2  11         34.18         38.25         1.78 o                         
   1   2  11         10.05         10.26         1.23 o                         
   2   2  11       1331.08       1306.41        10.58 o                         
   3   2  11       1078.73       1085.19        10.80 o                         
   4   2  11          0.00          0.23         1.35 o                         
   5   2  11        111.54         88.00         3.28 o                         
   6   2  11         32.46         25.76         1.92 o                         
   7   2  11        112.26        101.88         3.49 o                         
   8   2  11         90.56         98.46         3.67 o                         
   9   2  11         20.73         19.09         2.64 o                         
  10   2  11         46.07         54.91         4.31 o                         
  11   2  11         23.35         29.52         5.53 o                         
 -15   3  11          4.72          3.77         4.00 o                         
 -14   3  11          7.83         14.09         3.51 o                         
 -13   3  11        120.31        122.11         4.49 o                         
 -12   3  11        392.56        375.35        10.16 o                         
 -11   3  11        715.14        667.43         8.56 o                         
 -10   3  11          2.60          3.19         1.13 o                         
  -9   3  11         44.75         49.37         2.11 o                         
  -8   3  11        695.99        692.65         6.06 o                         
  -7   3  11          2.38          2.04         1.12 o                         
  -6   3  11        238.05        236.41         3.47 o                         
  -5   3  11         56.56         51.71         2.14 o                         
  -4   3  11        550.23        561.73         5.79 o                         
  -3   3  11          3.43          4.49         1.17 o                         
  -2   3  11         12.01         10.55         1.32 o                         
  -1   3  11        225.52        214.13         3.71 o                         
   0   3  11          1.64          0.42         1.16 o                         
   1   3  11         39.51         36.21         1.99 o                         
   2   3  11         18.09         15.57         1.72 o                         
   3   3  11          0.16         -1.46         1.46 o                         
   4   3  11        111.73        103.11         3.49 o                         
   5   3  11          6.00          5.72         1.89 o                         
   6   3  11         74.75         69.59         2.75 o                         
   7   3  11         13.75         11.56         2.24 o                         
   8   3  11          1.64          0.06         2.57 o                         
   9   3  11         12.59         12.37         3.22 o                         
  10   3  11          3.23          7.72         3.02 o                         
 -14   4  11         57.37         59.89         4.93 o                         
 -13   4  11          0.08         -1.71         1.71 o                         
 -12   4  11         31.48         31.47         2.84 o                         
 -11   4  11         14.81          6.09         1.81 o                         
 -10   4  11         15.66         10.26         1.82 o                         
  -9   4  11        897.66        920.12         9.43 o                         
  -8   4  11        164.99        174.07         3.85 o                         
  -7   4  11         35.52         38.12         1.80 o                         
  -6   4  11          7.84          8.07         1.35 o                         
  -5   4  11        465.71        440.77         6.68 o                         
  -4   4  11        555.78        523.87         6.60 o                         
  -3   4  11         22.15         23.79         2.03 o                         
  -2   4  11         22.80         21.24         1.80 o                         
  -1   4  11        389.92        373.40         5.72 o                         
   0   4  11        234.55        223.54         4.17 o                         
   1   4  11         24.76         33.39         2.11 o                         
   2   4  11         32.04         33.71         2.26 o                         
   3   4  11          0.00         -0.54         1.65 o                         
   4   4  11          1.36          2.60         1.71 o                         
   5   4  11         34.63         36.01         2.28 o                         
   6   4  11         11.45         12.01         2.07 o                         
   7   4  11         11.07         13.26         2.69 o                         
   8   4  11         32.97         32.19         3.93 o                         
   9   4  11         52.05         48.07         4.47 o                         
 -13   5  11          6.41          1.24         2.53 o                         
 -12   5  11          0.58          1.50         2.27 o                         
 -11   5  11          5.46          1.01         1.90 o                         
 -10   5  11          0.38          0.74         1.69 o                         
  -9   5  11        160.03        165.72         4.42 o                         
  -8   5  11          0.24         -1.38         1.38 o                         
  -7   5  11          4.93          5.06         1.47 o                         
  -6   5  11         74.05         70.75         2.54 o                         
  -5   5  11         28.48         26.76         2.14 o                         
  -4   5  11        357.83        344.83         6.35 o                         
  -3   5  11         50.55         62.26         3.11 o                         
  -2   5  11        354.64        311.05         5.52 o                         
  -1   5  11         49.36         39.94         2.28 o                         
   0   5  11          4.88         -0.42         1.66 o                         
   1   5  11         21.75         13.16         1.81 o                         
   2   5  11         84.36         77.45         3.40 o                         
   3   5  11          2.96          4.03         1.82 o                         
   4   5  11         30.51         26.77         2.19 o                         
   5   5  11         47.29         49.07         2.75 o                         
   6   5  11        262.52        283.54         5.82 o                         
   7   5  11        109.42        119.20         4.34 o                         
   8   5  11        163.91        173.00         6.35 o                         
   9   5  11          0.85          7.66         4.47 o                         
 -12   6  11          2.89          0.79         3.09 o                         
 -11   6  11          2.19         -0.95         3.05 o                         
 -10   6  11          7.34          4.33         2.39 o                         
  -9   6  11         31.93         34.86         2.66 o                         
  -8   6  11         36.87         36.08         2.69 o                         
  -7   6  11        124.80        119.94         4.03 o                         
  -6   6  11          0.03          2.72         1.75 o                         
  -5   6  11          1.59          0.65         1.93 o                         
  -4   6  11        213.11        201.59         5.20 o                         
  -3   6  11         85.46         75.68         3.51 o                         
  -2   6  11         71.48         72.86         3.23 o                         
  -1   6  11         32.08         26.75         2.34 o                         
   0   6  11        247.50        252.58         4.94 o                         
   1   6  11        409.93        392.05         5.71 o                         
   2   6  11         13.20          8.88         2.04 o                         
   3   6  11         36.39         31.81         2.50 o                         
   4   6  11          6.68          7.46         2.29 o                         
   5   6  11          0.25          1.08         2.37 o                         
   6   6  11          0.39          1.64         2.99 o                         
   7   6  11         42.36         53.05         4.05 o                         
 -10   7  11          0.63          6.35         5.42 o                         
  -9   7  11          1.50          1.98         3.02 o                         
  -8   7  11         18.32          9.77         2.22 o                         
  -7   7  11         64.78         72.75         3.31 o                         
  -6   7  11          0.30         -2.13         2.13 o                         
  -5   7  11         13.65          9.97         2.09 o                         
  -4   7  11         20.07         10.62         2.28 o                         
  -3   7  11          4.36          8.49         2.82 o                         
  -2   7  11         64.40         65.89         3.64 o                         
  -1   7  11          0.55          0.45         2.76 o                         
   0   7  11         31.60         39.37         2.90 o                         
   1   7  11         41.27         43.19         3.43 o                         
   2   7  11          0.51          4.28         2.43 o                         
   3   7  11         24.37         20.63         3.52 o                         
   4   7  11         23.30         23.40         3.41 o                         
   5   7  11          1.63          5.96         4.00 o                         
   6   7  11          3.58          3.83         6.01 o                         
  -8   8  11          5.04         12.23         5.39 o                         
  -7   8  11          0.67          1.17         3.99 o                         
  -6   8  11          0.30          0.03         4.01 o                         
  -5   8  11          4.24          1.71         2.92 o                         
  -4   8  11         66.99         72.97         5.29 o                         
  -3   8  11          7.13          7.86         4.02 o                         
  -2   8  11          0.27         -0.64         2.78 o                         
  -1   8  11         15.43         19.33         2.93 o                         
   0   8  11         10.71         11.84         3.14 o                         
   1   8  11         89.02        107.06         5.11 o                         
   2   8  11          0.93          5.15         2.95 o                         
   3   8  11          4.49         11.51         3.69 o                         
 -14   0  12         57.56         66.82         8.81 o                         
 -12   0  12         18.03         21.78         2.73 o                         
 -10   0  12         70.77         67.98         3.68 o                         
  -8   0  12          0.09         -1.58         1.58 o                         
  -6   0  12        119.80        129.82         4.06 o                         
  -4   0  12          4.11         11.05         1.87 o                         
  -2   0  12        954.95        959.40        11.60 o                         
   0   0  12        266.86        302.63         6.86 o                         
   2   0  12         18.97         16.00         2.34 o                         
   4   0  12        100.99        102.69         6.53 o                         
   6   0  12         54.60         50.39         3.21 o                         
   8   0  12         61.28         60.16         4.21 o                         
  10   0  12         32.21         36.23         6.64 o                         
 -15   1  12          3.33         -1.13         3.85 o                         
 -14   1  12          3.46          3.13         2.09 o                         
 -13   1  12          7.01          9.66         2.27 o                         
 -12   1  12          8.09          4.05         1.86 o                         
 -11   1  12         15.05         12.88         1.70 o                         
 -10   1  12          0.64         -1.04         1.16 o                         
  -9   1  12          9.26          9.62         1.27 o                         
  -8   1  12          1.90          2.62         1.13 o                         
  -7   1  12         65.44         65.19         2.39 o                         
  -6   1  12         16.13         18.41         1.41 o                         
  -5   1  12         42.41         41.47         1.78 o                         
  -4   1  12        201.04        210.82         3.33 o                         
  -3   1  12        438.68        445.66         5.17 o                         
  -2   1  12        129.47        121.41         2.71 o                         
  -1   1  12        412.53        417.50         4.92 o                         
   0   1  12       1334.41       1315.85        10.58 o                         
   1   1  12          1.16          2.47         1.19 o                         
   2   1  12        843.60        830.69         8.52 o                         
   3   1  12        577.25        541.55         8.28 o                         
   4   1  12          5.86          4.33         1.65 o                         
   5   1  12         93.99         94.65         3.21 o                         
   6   1  12        229.37        221.87         4.41 o                         
   7   1  12        126.84        147.50         4.26 o                         
   8   1  12        321.13        348.00         6.00 o                         
   9   1  12         35.71         36.32         2.93 o                         
  10   1  12         29.18         29.00         4.40 o                         
 -15   2  12          1.07         -0.61         3.68 o                         
 -14   2  12         39.43         41.08         3.18 o                         
 -13   2  12         33.43         37.04         2.49 o                         
 -12   2  12         60.32         59.37         2.74 o                         
 -11   2  12          1.97          2.26         1.40 o                         
 -10   2  12        216.88        218.52         5.14 o                         
  -9   2  12        412.16        411.73         5.35 o                         
  -8   2  12         19.44         25.39         1.60 o                         
  -7   2  12        125.91        110.84         3.15 o                         
  -6   2  12          3.01          2.97         1.26 o                         
  -5   2  12        143.36        135.73         2.91 o                         
  -4   2  12        232.43        232.48         3.61 o                         
  -3   2  12        568.71        546.82         5.74 o                         
  -2   2  12        112.27        109.14         2.74 o                         
  -1   2  12        286.08        290.37         4.17 o                         
   0   2  12        393.26        381.19         5.12 o                         
   1   2  12       1001.25        971.65        19.64 o                         
   2   2  12         63.39         60.82         2.80 o                         
   3   2  12          0.13         -0.88         1.49 o                         
   4   2  12        103.01         98.88         3.47 o                         
   5   2  12          6.91          3.57         1.67 o                         
   6   2  12         62.77         57.22         2.63 o                         
   7   2  12          3.39          4.12         2.04 o                         
   8   2  12          2.29          0.44         2.29 o                         
   9   2  12         24.62         30.82         4.55 o                         
  10   2  12         16.34         17.04         4.20 o                         
 -14   3  12          1.26         -1.47         2.96 o                         
 -13   3  12         81.70         88.63         3.40 o                         
 -12   3  12         30.44         31.18         2.82 o                         
 -11   3  12        497.32        487.14         7.65 o                         
 -10   3  12         82.07         82.54         3.67 o                         
  -9   3  12          3.28         20.85         1.94 o                         
  -8   3  12        190.44        181.09         4.02 o                         
  -7   3  12         26.50         27.75         1.62 o                         
  -6   3  12         71.36         80.48         2.80 o                         
  -5   3  12         19.82         18.34         1.56 o                         
  -4   3  12        427.41        413.76         5.42 o                         
  -3   3  12          0.78         -0.95         1.24 o                         
  -2   3  12         43.53         50.80         2.52 o                         
  -1   3  12        145.85        135.81         3.54 o                         
   0   3  12          5.99          5.88         1.43 o                         
   1   3  12          2.65          0.24         1.52 o                         
   2   3  12          9.64          8.91         1.66 o                         
   3   3  12          9.92          8.62         1.81 o                         
   4   3  12         23.09         24.88         1.99 o                         
   5   3  12         38.08         25.92         2.11 o                         
   6   3  12         16.33         13.65         2.08 o                         
   7   3  12          0.50          2.04         2.22 o                         
   8   3  12         22.51         20.85         3.96 o                         
   9   3  12          7.79          5.87         3.10 o                         
 -14   4  12          0.71          8.24         5.28 o                         
 -13   4  12          6.97          8.05         2.21 o                         
 -12   4  12         92.13         85.67         3.27 o                         
 -11   4  12        175.69        164.85         4.50 o                         
 -10   4  12         42.83         37.99         2.52 o                         
  -9   4  12        477.96        475.36         5.93 o                         
  -8   4  12        354.15        366.35         5.95 o                         
  -7   4  12        147.58        137.39         3.48 o                         
  -6   4  12          0.89          0.44         1.59 o                         
  -5   4  12         19.34         21.83         2.14 o                         
  -4   4  12         85.09         93.36         3.47 o                         
  -3   4  12         55.71         45.49         2.78 o                         
  -2   4  12          8.33         12.24         1.74 o                         
  -1   4  12        224.17        187.87         5.10 o                         
   0   4  12        107.36         91.75         3.16 o                         
   1   4  12         99.70         99.72         3.49 o                         
   2   4  12         76.95         76.36         3.29 o                         
   3   4  12         55.61         56.17         2.87 o                         
   4   4  12        113.06        111.10         3.65 o                         
   5   4  12         19.26         16.97         2.29 o                         
   6   4  12         33.34         36.74         3.69 o                         
   7   4  12          3.09          7.48         3.49 o                         
   8   4  12         10.70         18.89         3.19 o                         
   9   4  12          3.35          8.99         3.71 o                         
 -13   5  12          0.25         -0.17         3.34 o                         
 -12   5  12         64.14         63.32         3.41 o                         
 -11   5  12          0.60         -1.38         2.02 o                         
 -10   5  12          0.12          1.19         1.97 o                         
  -9   5  12         12.87          7.69         1.99 o                         
  -8   5  12          6.14          3.41         1.66 o                         
  -7   5  12        105.67        105.98         3.43 o                         
  -6   5  12        210.15        210.06         4.48 o                         
  -5   5  12          0.03          2.60         1.59 o                         
  -4   5  12          0.05          2.17         2.39 o                         
  -3   5  12         10.54          7.05         2.07 o                         
  -2   5  12         34.15         21.91         2.05 o                         
  -1   5  12        114.13         98.81         3.48 o                         
   0   5  12        169.91        161.30         4.30 o                         
   1   5  12         28.02         33.86         2.21 o                         
   2   5  12          1.11          0.55         1.88 o                         
   3   5  12          1.88          4.35         2.08 o                         
   4   5  12          4.73          4.34         2.20 o                         
   5   5  12         94.32        112.24         4.69 o                         
   6   5  12         20.51         23.74         2.77 o                         
   7   5  12         77.89         94.52         4.32 o                         
   8   5  12         38.40         34.68         6.32 o                         
 -11   6  12          1.44          1.13         3.27 o                         
 -10   6  12         41.43         34.37         3.22 o                         
  -9   6  12          0.02          5.05         2.30 o                         
  -8   6  12          0.01         -0.32         1.77 o                         
  -7   6  12          4.37          1.38         1.92 o                         
  -6   6  12         12.85          9.85         1.88 o                         
  -5   6  12          0.10          0.06         1.88 o                         
  -4   6  12         79.82         81.02         3.41 o                         
  -3   6  12        130.98        144.02         4.55 o                         
  -2   6  12        238.93        228.04         5.05 o                         
  -1   6  12         68.11         76.05         3.24 o                         
   0   6  12        135.06        146.40         5.54 o                         
   1   6  12         45.41         49.98         2.69 o                         
   2   6  12          0.30          0.29         3.00 o                         
   3   6  12         12.42         13.26         2.82 o                         
   4   6  12          0.03          1.25         2.58 o                         
   5   6  12         26.25         25.99         4.18 o                         
   6   6  12         49.21         41.58         4.00 o                         
 -10   7  12         83.70         84.20         9.51 o                         
  -9   7  12         75.28         75.26         4.21 o                         
  -8   7  12          5.11          6.82         2.15 o                         
  -7   7  12          4.87         -1.14         2.14 o                         
  -6   7  12        103.69        112.67         4.03 o                         
  -5   7  12         14.70         19.50         2.47 o                         
  -4   7  12         54.55         71.55         3.54 o                         
  -3   7  12         38.72         44.70         3.12 o                         
  -2   7  12        133.97        116.70         4.56 o                         
  -1   7  12          0.76          1.09         2.73 o                         
   0   7  12         43.13         50.35         3.32 o                         
   1   7  12          2.80          3.82         2.61 o                         
   2   7  12          0.14         -1.90         2.69 o                         
   3   7  12          4.48          7.00         3.41 o                         
   4   7  12         10.54         15.59         4.25 o                         
   5   7  12          4.42          7.52         5.05 o                         
  -7   8  12          2.53          7.42         5.84 o                         
  -6   8  12         28.44         36.66         4.20 o                         
  -5   8  12         26.78         28.91         3.74 o                         
  -4   8  12        152.24        178.23         5.60 o                         
  -3   8  12          4.34          5.91         3.46 o                         
  -2   8  12         55.61         67.22         3.96 o                         
  -1   8  12          0.00         -0.45         3.47 o                         
   0   8  12          0.95         -3.69         3.69 o                         
   1   8  12          4.70         -0.05         4.08 o                         
   2   8  12         16.24         16.82         5.63 o                         
 -15   0  13         10.11          8.05         3.86 o                         
 -13   0  13         32.72         31.52         3.53 o                         
 -11   0  13         38.88         32.26         3.26 o                         
  -9   0  13         10.87         10.20         2.02 o                         
  -7   0  13       1302.44       1317.43        17.50 o                         
  -5   0  13         20.16         17.35         2.50 o                         
  -3   0  13          0.00         -1.12         1.67 o                         
  -1   0  13        137.68        128.16         4.25 o                         
   1   0  13       1154.16       1106.57        14.94 o                         
   3   0  13         68.35         72.14         4.72 o                         
   5   0  13          0.02         -2.79         2.79 o                         
   7   0  13         75.69         80.28         4.79 o                         
   9   0  13          1.51          5.47         3.90 o                         
 -15   1  13         45.05         49.35         4.73 o                         
 -14   1  13          8.02          3.81         2.67 o                         
 -13   1  13          5.50          3.90         1.95 o                         
 -12   1  13          0.48         -0.40         1.89 o                         
 -11   1  13          6.53          4.16         1.57 o                         
 -10   1  13          2.94          0.67         1.45 o                         
  -9   1  13          2.54          4.17         1.43 o                         
  -8   1  13         52.15         47.90         1.93 o                         
  -7   1  13        112.16        106.31         3.03 o                         
  -6   1  13        118.85        118.20         2.95 o                         
  -5   1  13         68.65         66.85         2.78 o                         
  -4   1  13         10.16         11.33         2.02 o                         
  -3   1  13         48.99         46.74         2.20 o                         
  -2   1  13          1.69          1.54         1.26 o                         
  -1   1  13        289.20        271.08         4.34 o                         
   0   1  13       1863.85       1867.14        17.04 o                         
   1   1  13       1014.28       1010.46         9.70 o                         
   2   1  13         21.05         22.21         2.17 o                         
   3   1  13         79.43         67.07         3.57 o                         
   4   1  13          0.31         -2.05         2.05 o                         
   5   1  13         36.67         35.09         2.28 o                         
   6   1  13         16.80         10.57         2.12 o                         
   7   1  13         49.90         52.76         4.03 o                         
   8   1  13         27.76         21.99         3.82 o                         
   9   1  13          0.30          4.50         2.96 o                         
 -14   2  13         15.61         21.21         3.05 o                         
 -13   2  13         19.07         16.52         3.45 o                         
 -12   2  13         86.04         86.85         3.64 o                         
 -11   2  13         53.79         52.22         2.94 o                         
 -10   2  13        112.20        115.59         4.23 o                         
  -9   2  13         81.64         89.43         3.15 o                         
  -8   2  13         20.63         21.46         1.71 o                         
  -7   2  13         45.43         42.64         2.00 o                         
  -6   2  13        646.05        624.34        11.17 o                         
  -5   2  13        254.33        271.43         5.11 o                         
  -4   2  13        453.81        422.99         5.57 o                         
  -3   2  13          7.05          4.51         1.37 o                         
  -2   2  13        153.09        153.15         3.40 o                         
  -1   2  13        341.57        337.21         5.89 o                         
   0   2  13         75.58         74.84         3.18 o                         
   1   2  13         65.52         63.81         3.06 o                         
   2   2  13         46.33         48.55         2.58 o                         
   3   2  13        282.23        269.88         6.12 o                         
   4   2  13        620.31        604.21         7.36 o                         
   5   2  13          3.34          3.34         1.88 o                         
   6   2  13         28.55         32.12         2.50 o                         
   7   2  13         32.26         33.05         2.73 o                         
   8   2  13         12.16         11.00         3.35 o                         
   9   2  13          0.25         -2.44         3.26 o                         
 -14   3  13         26.00         24.07         4.09 o                         
 -13   3  13         35.93         36.40         3.03 o                         
 -12   3  13         32.94         26.33         2.57 o                         
 -11   3  13          5.93          3.07         1.53 o                         
 -10   3  13         14.11         10.11         1.60 o                         
  -9   3  13         52.38         55.88         2.59 o                         
  -8   3  13         29.39         32.73         2.20 o                         
  -7   3  13        368.42        372.17         5.33 o                         
  -6   3  13        180.58        173.69         3.98 o                         
  -5   3  13        117.23        112.43         3.36 o                         
  -4   3  13        113.40        110.42         3.32 o                         
  -3   3  13        115.04        107.82         3.38 o                         
  -2   3  13        163.20        144.56         3.87 o                         
  -1   3  13          2.13         -1.86         1.86 o                         
   0   3  13          6.88          7.57         2.04 o                         
   1   3  13         27.20         29.99         2.17 o                         
   2   3  13         36.13         26.42         2.13 o                         
   3   3  13         12.49          8.01         2.00 o                         
   4   3  13         12.55          6.80         1.97 o                         
   5   3  13          2.59         -0.87         2.01 o                         
   6   3  13          5.48          1.40         2.29 o                         
   7   3  13          3.74         -0.96         2.57 o                         
   8   3  13          9.01          8.83         4.43 o                         
 -13   4  13         38.20         38.08         3.04 o                         
 -12   4  13          1.28          2.42         2.18 o                         
 -11   4  13        418.04        408.15         6.43 o                         
 -10   4  13        140.42        147.77         4.32 o                         
  -9   4  13         82.42         87.27         3.20 o                         
  -8   4  13         44.97         39.80         2.30 o                         
  -7   4  13         60.43         59.74         2.66 o                         
  -6   4  13         23.94         28.60         1.92 o                         
  -5   4  13         57.92         53.97         2.83 o                         
  -4   4  13          0.59          3.63         1.73 o                         
  -3   4  13         65.14         55.46         3.19 o                         
  -2   4  13        120.14        106.09         3.65 o                         
  -1   4  13          5.06          2.53         1.97 o                         
   0   4  13        108.00        107.54         3.61 o                         
   1   4  13        290.74        276.96         4.86 o                         
   2   4  13          4.59          1.44         1.92 o                         
   3   4  13          7.63          6.64         2.07 o                         
   4   4  13          6.75          5.82         2.26 o                         
   5   4  13          3.19          3.34         2.36 o                         
   6   4  13         19.49         24.51         3.39 o                         
   7   4  13          9.15         16.43         3.16 o                         
   8   4  13          7.30          9.12         5.17 o                         
 -12   5  13          4.61          2.73         2.73 o                         
 -11   5  13         27.61         26.18         2.87 o                         
 -10   5  13         11.10          7.91         2.41 o                         
  -9   5  13          6.57          4.35         1.88 o                         
  -8   5  13          0.07         -1.10         1.72 o                         
  -7   5  13          1.00          1.20         1.80 o                         
  -6   5  13         18.92         14.46         2.62 o                         
  -5   5  13         22.30         20.31         2.16 o                         
  -4   5  13         22.64         17.37         2.39 o                         
  -3   5  13          8.67          3.64         2.00 o                         
  -2   5  13          8.54          3.92         2.00 o                         
  -1   5  13          0.28          2.52         1.97 o                         
   0   5  13         37.82         41.12         2.87 o                         
   1   5  13          7.22          6.72         2.77 o                         
   2   5  13          0.04         -2.10         2.10 o                         
   3   5  13         45.60         42.77         2.75 o                         
   4   5  13         12.34         17.24         2.57 o                         
   5   5  13          0.27          0.52         2.67 o                         
   6   5  13          0.09          6.22         3.25 o                         
   7   5  13         13.10         21.76         4.25 o                         
 -11   6  13          3.08         -2.88         4.42 o                         
 -10   6  13         12.64         10.74         4.01 o                         
  -9   6  13          7.77          6.16         2.22 o                         
  -8   6  13          3.87          0.84         2.23 o                         
  -7   6  13          7.91          4.42         2.28 o                         
  -6   6  13          3.95          4.52         2.03 o                         
  -5   6  13          1.13         -0.26         2.15 o                         
  -4   6  13          0.00          2.59         2.09 o                         
  -3   6  13         77.15         86.76         3.73 o                         
  -2   6  13        150.64        151.64         6.80 o                         
  -1   6  13         51.38         54.74         3.21 o                         
   0   6  13          4.40          2.39         2.46 o                         
   1   6  13          9.28         10.79         2.65 o                         
   2   6  13         26.99         36.89         3.05 o                         
   3   6  13         24.68         18.96         3.40 o                         
   4   6  13          5.06          5.63         3.37 o                         
   5   6  13        118.27        133.81         9.27 o                         
  -9   7  13         68.55         63.53         6.55 o                         
  -8   7  13          4.11          6.98         2.84 o                         
  -7   7  13         48.26         54.67         4.51 o                         
  -6   7  13          3.70          7.96         2.55 o                         
  -5   7  13         84.80         99.15         4.61 o                         
  -4   7  13          0.05          0.00         3.04 o                         
  -3   7  13         23.01         28.32         3.24 o                         
  -2   7  13         33.23         17.18         3.14 o                         
  -1   7  13         37.16         40.23         3.42 o                         
   0   7  13          1.51         -2.89         2.89 o                         
   1   7  13         13.61         14.18         3.22 o                         
   2   7  13          2.31          4.23         3.45 o                         
   3   7  13         32.42         48.40         5.04 o                         
  -5   8  13         20.47         20.48         3.78 o                         
  -4   8  13         82.99        101.24         5.11 o                         
  -3   8  13         97.54        114.56         5.59 o                         
  -2   8  13         18.64         24.55         5.12 o                         
  -1   8  13         23.31         24.16         7.30 o                         
   0   8  13         27.36         14.97         5.84 o                         
 -14   0  14         82.48        104.03         6.58 o                         
 -12   0  14          2.47          0.57         2.53 o                         
 -10   0  14        110.61        104.96         5.16 o                         
  -8   0  14         84.04         78.98         4.22 o                         
  -6   0  14        145.51        135.19         6.70 o                         
  -4   0  14         12.75         11.03         2.70 o                         
  -2   0  14        659.81        676.52         9.88 o                         
   0   0  14       1629.54       1647.28        23.51 o                         
   2   0  14        166.63        150.48        11.01 o                         
   4   0  14          4.70         12.72         2.85 o                         
   6   0  14          0.19          1.21         3.21 o                         
   8   0  14         28.05         38.40         5.20 o                         
 -14   1  14          0.32          1.99         2.66 o                         
 -13   1  14          1.60         -0.01         2.09 o                         
 -12   1  14         37.95         43.65         3.03 o                         
 -11   1  14          0.00         -0.88         1.59 o                         
 -10   1  14         15.05         15.77         1.83 o                         
  -9   1  14         35.05         30.68         2.00 o                         
  -8   1  14         48.52         45.57         2.26 o                         
  -7   1  14         17.62         19.56         1.97 o                         
  -6   1  14         56.86         60.83         2.80 o                         
  -5   1  14          0.01          0.70         1.61 o                         
  -4   1  14         26.47         30.67         2.11 o                         
  -3   1  14          6.76          7.74         1.57 o                         
  -2   1  14        224.00        201.95         4.03 o                         
  -1   1  14         59.60         48.85         2.31 o                         
   0   1  14        384.46        372.44         6.43 o                         
   1   1  14          0.27         -0.88         1.80 o                         
   2   1  14          8.81          7.81         2.11 o                         
   3   1  14        163.92        147.51         6.52 o                         
   4   1  14         33.89         36.55         2.54 o                         
   5   1  14          3.44          4.32         2.21 o                         
   6   1  14         15.85         23.86         2.72 o                         
   7   1  14         28.99         27.20         3.56 o                         
   8   1  14         57.01         52.33         4.94 o                         
 -14   2  14          0.60         -0.01         2.86 o                         
 -13   2  14          2.38          2.03         2.25 o                         
 -12   2  14          0.21          2.75         1.76 o                         
 -11   2  14          0.05          2.27         1.70 o                         
 -10   2  14         12.02          4.81         1.71 o                         
  -9   2  14         21.82         24.92         2.01 o                         
  -8   2  14        227.50        231.65         4.15 o                         
  -7   2  14        155.36        150.89         4.24 o                         
  -6   2  14         54.46         63.19         2.71 o                         
  -5   2  14          1.13         -1.44         1.52 o                         
  -4   2  14        283.52        275.80         4.61 o                         
  -3   2  14        460.98        442.19         6.23 o                         
  -2   2  14         37.33         42.24         2.47 o                         
  -1   2  14        147.61        132.16         5.21 o                         
   0   2  14         32.52         27.07         2.31 o                         
   1   2  14          2.33         -0.50         1.87 o                         
   2   2  14         39.79         38.50         2.74 o                         
   3   2  14        115.85        116.42         4.11 o                         
   4   2  14          0.18         -1.57         2.00 o                         
   5   2  14          3.44          5.01         2.25 o                         
   6   2  14        150.56        150.13         5.46 o                         
   7   2  14         63.15         66.84         3.52 o                         
   8   2  14         76.76         89.25         6.89 o                         
 -13   3  14         58.10         50.65         3.54 o                         
 -12   3  14         78.02         96.25         3.94 o                         
 -11   3  14        171.35        177.04         4.73 o                         
 -10   3  14          0.83          0.68         1.67 o                         
  -9   3  14        139.59        144.75         3.93 o                         
  -8   3  14         84.58         87.46         2.76 o                         
  -7   3  14         25.68         20.68         1.88 o                         
  -6   3  14         22.13         20.06         1.97 o                         
  -5   3  14        393.13        393.26         6.17 o                         
  -4   3  14        148.40        135.78         4.05 o                         
  -3   3  14         11.90          8.19         1.86 o                         
  -2   3  14         36.14         28.68         2.06 o                         
  -1   3  14          0.49         -1.52         1.74 o                         
   0   3  14          6.31          4.45         2.05 o                         
   1   3  14        144.31        132.41         4.08 o                         
   2   3  14         99.48         87.24         3.33 o                         
   3   3  14         61.03         53.20         2.68 o                         
   4   3  14         84.04         76.87         3.20 o                         
   5   3  14          0.13         -1.84         2.51 o                         
   6   3  14          8.92          0.85         2.76 o                         
   7   3  14          3.89          6.90         3.31 o                         
   8   3  14          0.00          2.46         3.93 o                         
 -13   4  14         19.31         17.54         3.42 o                         
 -12   4  14        129.50        124.52         4.71 o                         
 -11   4  14         20.84         17.02         2.29 o                         
 -10   4  14          2.79          1.87         1.82 o                         
  -9   4  14        137.94        145.79         4.11 o                         
  -8   4  14          2.67          4.30         1.75 o                         
  -7   4  14        196.79        197.15         4.29 o                         
  -6   4  14          2.16          2.44         1.82 o                         
  -5   4  14         62.98         66.15         3.08 o                         
  -4   4  14        323.78        317.67         5.56 o                         
  -3   4  14         12.53         10.25         1.97 o                         
  -2   4  14         79.30         69.03         3.27 o                         
  -1   4  14         13.00          9.60         2.03 o                         
   0   4  14          0.06         -1.20         2.01 o                         
   1   4  14          4.11          2.27         2.06 o                         
   2   4  14          2.58          0.01         2.30 o                         
   3   4  14         36.39         36.81         2.94 o                         
   4   4  14         10.02         10.95         2.79 o                         
   5   4  14         38.47         49.80         3.22 o                         
   6   4  14          0.44          1.86         3.18 o                         
   7   4  14         38.33         34.02         6.77 o                         
 -12   5  14          0.64         -0.91         3.29 o                         
 -11   5  14          2.86          3.04         2.76 o                         
 -10   5  14          4.28          1.96         2.12 o                         
  -9   5  14          0.73         -1.53         2.05 o                         
  -8   5  14          8.70          4.81         2.17 o                         
  -7   5  14         41.49         41.91         3.84 o                         
  -6   5  14         39.64         41.75         3.47 o                         
  -5   5  14         13.59         12.12         2.52 o                         
  -4   5  14          1.63          0.44         2.19 o                         
  -3   5  14         14.74         13.97         2.29 o                         
  -2   5  14          0.19          0.28         2.18 o                         
  -1   5  14          9.98          5.05         2.24 o                         
   0   5  14          3.63          2.14         2.38 o                         
   1   5  14          0.22         -2.31         2.31 o                         
   2   5  14          6.89          8.99         2.55 o                         
   3   5  14         62.29         65.10         3.37 o                         
   4   5  14         17.72         20.08         3.08 o                         
   5   5  14         81.89        108.08         5.97 o                         
   6   5  14         29.14         33.24         5.41 o                         
 -10   6  14          0.78         -1.98         3.27 o                         
  -9   6  14         22.51         19.69         3.13 o                         
  -8   6  14         55.08         56.13         4.27 o                         
  -7   6  14         41.36         45.72         4.49 o                         
  -6   6  14         10.85         13.90         2.87 o                         
  -5   6  14          0.04          3.95         2.59 o                         
  -4   6  14         14.41         12.49         2.65 o                         
  -3   6  14          7.99          6.96         3.27 o                         
  -2   6  14         55.40         60.87         3.47 o                         
  -1   6  14          0.20          1.54         2.80 o                         
   0   6  14          0.66          6.67         2.73 o                         
   1   6  14         33.18         43.03         4.14 o                         
   2   6  14         10.57         20.66         4.75 o                         
   3   6  14         42.01         47.43         4.10 o                         
   4   6  14        182.08        198.47         7.82 o                         
  -8   7  14         10.00         16.40         4.13 o                         
  -7   7  14          2.70          0.17         3.06 o                         
  -6   7  14         59.73         59.61         4.39 o                         
  -5   7  14         42.28         35.86         5.71 o                         
  -4   7  14          4.00         10.72         3.82 o                         
  -3   7  14        143.20        148.72         6.35 o                         
  -2   7  14        147.95        155.66         6.14 o                         
  -1   7  14          0.02         -1.93         3.38 o                         
   0   7  14          8.67         13.27         4.22 o                         
   1   7  14         40.88         58.05         5.69 o                         
   2   7  14          4.02         12.31         8.08 o                         
 -13   0  15         14.01          9.51         3.74 o                         
 -11   0  15         22.11         16.75         3.08 o                         
  -9   0  15        561.84        558.51        10.44 o                         
  -7   0  15        139.65        141.67         6.46 o                         
  -5   0  15          5.33          5.40         2.83 o                         
  -3   0  15       1611.09       1702.36        23.20 o                         
  -1   0  15        179.72        182.87         6.69 o                         
   1   0  15          1.19         -0.39         2.95 o                         
   3   0  15         30.86         26.76         3.51 o                         
   5   0  15        149.68        172.63         7.83 o                         
   7   0  15         65.05         85.59         7.76 o                         
 -14   1  15          9.28          2.11         3.23 o                         
 -13   1  15          3.75          2.34         2.25 o                         
 -12   1  15         15.47         19.43         3.49 o                         
 -11   1  15          1.77         -0.77         2.23 o                         
 -10   1  15         21.09         21.35         2.30 o                         
  -9   1  15          4.82          2.23         1.64 o                         
  -8   1  15          0.18          1.80         1.66 o                         
  -7   1  15         36.60         35.00         2.16 o                         
  -6   1  15         28.21         30.44         2.41 o                         
  -5   1  15        163.61        143.49         4.35 o                         
  -4   1  15         59.33         56.16         2.82 o                         
  -3   1  15          4.46          2.51         1.86 o                         
  -2   1  15        274.91        274.47         5.90 o                         
  -1   1  15         18.99         19.62         2.30 o                         
   0   1  15         79.91         75.49         4.71 o                         
   1   1  15         50.07         42.21         2.63 o                         
   2   1  15         15.13         17.54         2.14 o                         
   3   1  15         35.82         40.06         2.57 o                         
   4   1  15         22.88         28.94         2.50 o                         
   5   1  15         10.89         15.21         2.57 o                         
   6   1  15         56.17         65.29         3.54 o                         
   7   1  15         64.55         60.67         5.19 o                         
 -13   2  15          0.01          0.86         2.40 o                         
 -12   2  15         39.89         41.83         3.25 o                         
 -11   2  15          8.66          9.69         2.02 o                         
 -10   2  15         15.37         12.70         2.12 o                         
  -9   2  15          0.02          2.51         1.66 o                         
  -8   2  15         25.09         26.65         2.03 o                         
  -7   2  15         84.05         78.67         3.02 o                         
  -6   2  15          3.35         -0.70         1.80 o                         
  -5   2  15         71.36         61.90         3.42 o                         
  -4   2  15         20.67         14.41         2.18 o                         
  -3   2  15         12.65          9.11         2.17 o                         
  -2   2  15        156.40        147.83         4.56 o                         
  -1   2  15          3.33          4.83         2.14 o                         
   0   2  15         87.77         80.77         3.53 o                         
   1   2  15         35.20         37.71         2.59 o                         
   2   2  15         68.87         64.99         3.11 o                         
   3   2  15          0.14          3.44         2.20 o                         
   4   2  15          6.08          3.49         3.07 o                         
   5   2  15          0.00         -0.49         2.65 o                         
   6   2  15         79.18         79.17         3.91 o                         
   7   2  15          8.33         10.40         3.49 o                         
 -13   3  15         19.73         24.89         3.79 o                         
 -12   3  15        227.76        235.93         6.30 o                         
 -11   3  15        337.08        337.12         6.73 o                         
 -10   3  15          8.51          6.45         1.96 o                         
  -9   3  15          4.93          6.90         1.84 o                         
  -8   3  15         21.54         20.26         2.10 o                         
  -7   3  15          0.54         -0.26         1.80 o                         
  -6   3  15          3.20          7.73         1.86 o                         
  -5   3  15         11.86         12.71         2.19 o                         
  -4   3  15          7.87          8.89         2.09 o                         
  -3   3  15          0.01         -1.47         2.15 o                         
  -2   3  15          7.96          4.38         2.06 o                         
  -1   3  15         10.71          5.73         2.13 o                         
   0   3  15         21.64         17.87         2.33 o                         
   1   3  15         34.95         38.26         3.08 o                         
   2   3  15        139.29        136.90         5.54 o                         
   3   3  15          0.00          3.09         3.21 o                         
   4   3  15         23.49         30.77         2.76 o                         
   5   3  15         34.80         35.24         3.16 o                         
   6   3  15          5.12         -0.83         6.25 o                         
   7   3  15         37.72         40.97         8.81 o                         
 -12   4  15         35.22         42.27         3.76 o                         
 -11   4  15          0.71          0.64         2.14 o                         
 -10   4  15         32.29         22.08         3.27 o                         
  -9   4  15         21.26         24.04         2.63 o                         
  -8   4  15         66.37         67.54         3.04 o                         
  -7   4  15         74.48         69.38         3.13 o                         
  -6   4  15          3.02          3.53         2.10 o                         
  -5   4  15         41.32         39.11         2.53 o                         
  -4   4  15         59.31         47.88         2.83 o                         
  -3   4  15         36.44         37.26         2.56 o                         
  -2   4  15          4.75          7.89         2.79 o                         
  -1   4  15         12.06          8.70         2.76 o                         
   0   4  15          2.65          3.88         2.41 o                         
   1   4  15          1.24         -0.23         2.51 o                         
   2   4  15          7.53         15.37         2.74 o                         
   3   4  15         23.09         23.20         3.02 o                         
   4   4  15          5.64          2.05         2.90 o                         
   5   4  15          0.46          2.36         3.60 o                         
   6   4  15         10.00         18.91         4.38 o                         
 -11   5  15          4.14          1.24         3.36 o                         
 -10   5  15          5.19          3.35         2.54 o                         
  -9   5  15         10.31         10.36         2.39 o                         
  -8   5  15         12.04         11.91         2.80 o                         
  -7   5  15         65.93         67.45         4.48 o                         
  -6   5  15          8.82          9.99         2.67 o                         
  -5   5  15          6.61         10.07         3.52 o                         
  -4   5  15         12.14         14.32         2.55 o                         
  -3   5  15          0.92          0.85         2.88 o                         
  -2   5  15         37.44         37.37         2.99 o                         
  -1   5  15         20.71         32.04         2.94 o                         
   0   5  15          5.12          4.27         3.43 o                         
   1   5  15         29.97         30.41         3.19 o                         
   2   5  15          6.93          9.29         3.10 o                         
   3   5  15          4.79          7.13         3.48 o                         
   4   5  15          6.06         11.38         3.90 o                         
   5   5  15          8.81         -2.99         7.49 o                         
  -9   6  15         42.51         37.61         5.42 o                         
  -8   6  15          0.75         -0.57         4.24 o                         
  -7   6  15          0.39          0.86         2.95 o                         
  -6   6  15         28.12         41.46         5.10 o                         
  -5   6  15         23.02         18.48         3.56 o                         
  -4   6  15         29.11         27.31         3.85 o                         
  -3   6  15          3.33          1.32         3.04 o                         
  -2   6  15          3.29          4.57         4.73 o                         
  -1   6  15          5.52         10.44         3.12 o                         
   0   6  15          3.96          1.97         3.29 o                         
   1   6  15          1.98          7.03         3.95 o                         
   2   6  15          0.20          1.56         7.18 o                         
   3   6  15          0.00         -4.32         5.10 o                         
  -6   7  15         83.06         88.18         8.57 o                         
  -5   7  15        113.17        103.64         5.79 o                         
  -4   7  15          0.04         -1.12         5.08 o                         
  -3   7  15        232.30        254.51         9.23 o                         
  -2   7  15          6.47          8.97         5.10 o                         
  -1   7  15          8.32         13.25         4.79 o                         
   0   7  15          0.12          6.68         5.30 o                         
 -12   0  16         93.01         91.21         6.37 o                         
 -10   0  16        168.68        163.65         6.67 o                         
  -8   0  16          6.35          5.54         2.95 o                         
  -6   0  16         27.95         33.98         4.53 o                         
  -4   0  16        111.01        108.95         5.95 o                         
  -2   0  16       1332.63       1322.80        16.47 o                         
   0   0  16        143.19        143.93         5.98 o                         
   2   0  16          5.85          2.94         3.11 o                         
   4   0  16        304.90        333.19         8.99 o                         
   6   0  16         20.44         21.59         5.56 o                         
 -13   1  16          4.07          4.45         3.73 o                         
 -12   1  16          0.67          2.08         2.31 o                         
 -11   1  16          4.94          2.74         2.07 o                         
 -10   1  16        140.82        133.76         5.35 o                         
  -9   1  16        138.77        125.83         4.60 o                         
  -8   1  16          2.99          1.82         2.12 o                         
  -7   1  16          4.85          5.82         2.10 o                         
  -6   1  16         58.32         52.92         2.92 o                         
  -5   1  16         53.21         46.44         2.88 o                         
  -4   1  16          2.69          2.88         2.11 o                         
  -3   1  16        382.56        376.81         6.10 o                         
  -2   1  16         85.43         76.05         3.08 o                         
  -1   1  16        113.73        113.57         3.67 o                         
   0   1  16         13.73         14.80         2.54 o                         
   1   1  16        118.92        122.19         3.95 o                         
   2   1  16          9.24         13.18         2.35 o                         
   3   1  16          4.96         11.53         2.87 o                         
   4   1  16         84.86         81.76         3.80 o                         
   5   1  16          6.23          4.54         3.27 o                         
   6   1  16          4.81          9.85         3.75 o                         
 -13   2  16          9.12         12.70         3.65 o                         
 -12   2  16         25.22         26.46         2.94 o                         
 -11   2  16         28.30         21.63         3.10 o                         
 -10   2  16          6.49          5.07         1.99 o                         
  -9   2  16          0.81         -1.03         1.90 o                         
  -8   2  16          2.60          1.13         2.04 o                         
  -7   2  16          8.50          7.83         2.06 o                         
  -6   2  16         28.91         26.10         2.34 o                         
  -5   2  16         30.79         25.14         2.63 o                         
  -4   2  16         30.85         23.35         2.34 o                         
  -3   2  16         57.93         53.60         2.83 o                         
  -2   2  16          1.27         -1.82         2.00 o                         
  -1   2  16         87.71         77.37         4.30 o                         
   0   2  16          5.49          7.41         2.21 o                         
   1   2  16         65.39         65.00         3.03 o                         
   2   2  16          5.63          2.86         2.31 o                         
   3   2  16          1.98          3.07         2.48 o                         
   4   2  16          0.42         -2.28         2.72 o                         
   5   2  16          7.30          5.54         3.52 o                         
   6   2  16         56.76         57.94         8.51 o                         
 -12   3  16        122.67        127.17         7.06 o                         
 -11   3  16         15.95         15.70         2.87 o                         
 -10   3  16         32.55         30.76         3.22 o                         
  -9   3  16         17.63         14.97         2.17 o                         
  -8   3  16          0.04         -0.61         2.07 o                         
  -7   3  16         18.27         16.13         2.52 o                         
  -6   3  16          0.18         -0.83         2.06 o                         
  -5   3  16         71.93         66.64         3.40 o                         
  -4   3  16         80.00         73.38         3.39 o                         
  -3   3  16         77.05         78.00         3.23 o                         
  -2   3  16         41.45         42.08         2.70 o                         
  -1   3  16          0.62         -2.21         2.21 o                         
   0   3  16         25.65         20.77         2.54 o                         
   1   3  16          7.82          6.70         2.47 o                         
   2   3  16          4.46         -1.83         2.76 o                         
   3   3  16          0.21         -0.74         3.21 o                         
   4   3  16          7.66          1.15         4.11 o                         
   5   3  16          1.96         -3.93         3.93 o                         
 -11   4  16          8.28          7.81         3.01 o                         
 -10   4  16          3.11          4.77         2.55 o                         
  -9   4  16          9.55          9.25         2.33 o                         
  -8   4  16         11.62         13.67         2.32 o                         
  -7   4  16         21.20         21.56         2.61 o                         
  -6   4  16          7.38          6.26         2.47 o                         
  -5   4  16          7.70          5.62         2.52 o                         
  -4   4  16          0.06          3.60         2.44 o                         
  -3   4  16         21.45         25.67         2.61 o                         
  -2   4  16         51.17         61.12         3.23 o                         
  -1   4  16         18.95         23.21         2.72 o                         
   0   4  16          3.62         11.29         2.76 o                         
   1   4  16          5.57          5.82         2.79 o                         
   2   4  16         24.82         30.78         3.66 o                         
   3   4  16          0.94          0.61         3.52 o                         
   4   4  16         54.25         69.04         6.66 o                         
   5   4  16          2.85         12.74         7.59 o                         
 -10   5  16          5.11          3.79         3.46 o                         
  -9   5  16         13.11          7.01         3.03 o                         
  -8   5  16          8.10          7.29         3.25 o                         
  -7   5  16         13.50         13.90         4.33 o                         
  -6   5  16          3.37          7.51         2.48 o                         
  -5   5  16         27.34         31.63         3.30 o                         
  -4   5  16         63.77         78.30         3.69 o                         
  -3   5  16          0.00          0.32         2.70 o                         
  -2   5  16         33.26         38.28         3.47 o                         
  -1   5  16          0.21         -3.08         3.41 o                         
   0   5  16         55.03         59.05         3.78 o                         
   1   5  16          6.23          7.84         3.44 o                         
   2   5  16        139.39        184.46         7.52 o                         
   3   5  16         13.66         17.54         7.43 o                         
  -8   6  16          7.20          5.48         7.30 o                         
  -7   6  16          7.49         10.03         4.09 o                         
  -6   6  16         26.06         20.45         5.89 o                         
  -5   6  16         16.90          9.44         4.53 o                         
  -4   6  16          6.06          9.04         3.74 o                         
  -3   6  16         19.04         25.71         4.18 o                         
  -2   6  16          0.32          6.38         3.86 o                         
  -1   6  16         11.24          8.94         4.58 o                         
   0   6  16          0.10         -2.63         5.99 o                         
   1   6  16          0.27         -1.43         5.10 o                         
 -11   0  17          0.37          2.59         3.43 o                         
  -9   0  17          0.29         -0.02         3.03 o                         
  -7   0  17         17.63         18.54         3.62 o                         
  -5   0  17        307.41        286.02         7.59 o                         
  -3   0  17       1539.45       1587.69        19.08 o                         
  -1   0  17         60.67         66.34         4.41 o                         
   1   0  17         36.39         28.34         4.13 o                         
   3   0  17         26.63         28.09         4.17 o                         
   5   0  17          0.28         -0.43         5.64 o                         
 -12   1  17        115.86        115.39         6.64 o                         
 -11   1  17          9.55         11.92         2.80 o                         
 -10   1  17         28.06         24.72         2.80 o                         
  -9   1  17         71.18         70.04         3.83 o                         
  -8   1  17         37.03         34.42         2.85 o                         
  -7   1  17         11.23         14.51         2.44 o                         
  -6   1  17         13.10         13.93         2.62 o                         
  -5   1  17        132.33        133.21         4.24 o                         
  -4   1  17         19.70         20.55         2.43 o                         
  -3   1  17        107.57        112.88         3.96 o                         
  -2   1  17         25.73         24.27         2.48 o                         
  -1   1  17          7.56          7.43         2.35 o                         
   0   1  17         37.11         41.13         2.85 o                         
   1   1  17          0.34          1.29         2.50 o                         
   2   1  17         23.32         31.22         3.02 o                         
   3   1  17         36.51         43.58         3.26 o                         
   4   1  17         90.29        104.26         7.33 o                         
   5   1  17          1.67          5.58         4.12 o                         
 -12   2  17          6.47          2.72         3.05 o                         
 -11   2  17         15.54         15.37         3.81 o                         
 -10   2  17         35.20         30.12         3.93 o                         
  -9   2  17          8.80          9.88         2.31 o                         
  -8   2  17         11.48         14.86         2.71 o                         
  -7   2  17        136.95        140.33         5.17 o                         
  -6   2  17         39.18         34.08         2.82 o                         
  -5   2  17         20.64         27.97         2.57 o                         
  -4   2  17          2.40          4.15         2.58 o                         
  -3   2  17         24.75         17.06         2.61 o                         
  -2   2  17          0.01          2.12         2.30 o                         
  -1   2  17         13.40          8.87         3.05 o                         
   0   2  17         71.49         69.37         3.41 o                         
   1   2  17          6.55          7.16         3.57 o                         
   2   2  17          4.15         -0.51         2.85 o                         
   3   2  17          5.22          3.39         3.42 o                         
   4   2  17         32.47         31.65         4.21 o                         
   5   2  17         15.93         14.29         4.71 o                         
 -11   3  17          0.10          0.33         2.83 o                         
 -10   3  17          9.41          4.02         2.59 o                         
  -9   3  17         13.45         16.50         2.72 o                         
  -8   3  17         77.77         87.09         3.64 o                         
  -7   3  17        100.54        107.89         4.02 o                         
  -6   3  17          1.33          0.19         2.84 o                         
  -5   3  17         14.64         11.20         2.97 o                         
  -4   3  17         14.69         15.11         3.25 o                         
  -3   3  17          0.63         -0.49         2.40 o                         
  -2   3  17          3.90         -2.45         2.45 o                         
  -1   3  17         39.15         35.94         3.34 o                         
   0   3  17          0.39         -0.26         2.72 o                         
   1   3  17          4.53          1.22         2.86 o                         
   2   3  17         22.91         31.69         3.78 o                         
   3   3  17         16.16         12.85         4.04 o                         
   4   3  17         33.48         31.18         4.45 o                         
 -10   4  17         13.96         13.55         5.29 o                         
  -9   4  17          1.29         -0.64         2.90 o                         
  -8   4  17         27.60         23.37         2.75 o                         
  -7   4  17         62.47         61.30         3.62 o                         
  -6   4  17          0.00         -0.46         2.87 o                         
  -5   4  17          7.77          7.07         3.37 o                         
  -4   4  17          0.01          0.50         2.82 o                         
  -3   4  17          3.49          5.83         3.13 o                         
  -2   4  17          1.64          1.61         3.25 o                         
  -1   4  17         54.27         61.16         3.60 o                         
   0   4  17        114.75        119.13         4.63 o                         
   1   4  17        164.40        195.33         6.52 o                         
   2   4  17        107.02        146.19         6.75 o                         
   3   4  17          1.05         -1.06         6.63 o                         
  -9   5  17         25.73         20.23         8.16 o                         
  -8   5  17         12.04         16.71         6.41 o                         
  -7   5  17          0.23          2.10         4.64 o                         
  -6   5  17          1.52          0.95         3.71 o                         
  -5   5  17         75.38         95.37         4.71 o                         
  -4   5  17          8.11         11.75         3.60 o                         
  -3   5  17          0.49         -1.57         3.30 o                         
  -2   5  17         15.69         18.41         3.67 o                         
  -1   5  17         49.05         65.05         5.03 o                         
   0   5  17         19.65         34.95         4.83 o                         
   1   5  17          0.06         -4.57         4.57 o                         
  -5   6  17          7.18          8.54         5.76 o                         
  -4   6  17         49.82         58.81         9.40 o                         
  -3   6  17         13.68         22.23         5.37 o                         
  -2   6  17         20.61         32.04         5.68 o                         
 -10   0  18         18.39         18.60         6.18 o                         
  -8   0  18         10.91         14.72         3.93 o                         
  -6   0  18        134.78        128.92         6.21 o                         
  -4   0  18         17.17         15.94         5.36 o                         
  -2   0  18         61.05         58.97         4.56 o                         
   0   0  18          1.07          1.93         6.14 o                         
   2   0  18         39.06         49.34         4.95 o                         
   4   0  18        201.88        217.51        12.36 o                         
 -11   1  18         52.32         56.29         6.68 o                         
 -10   1  18         42.13         49.45         3.61 o                         
  -9   1  18         48.37         41.49         3.13 o                         
  -8   1  18         54.68         70.55         3.85 o                         
  -7   1  18         16.91         21.57         3.06 o                         
  -6   1  18        192.87        215.90         5.64 o                         
  -5   1  18        122.64        134.04         5.28 o                         
  -4   1  18         12.59         17.88         2.65 o                         
  -3   1  18        126.67        119.88         4.28 o                         
  -2   1  18          0.43          1.15         2.56 o                         
  -1   1  18         25.33         25.93         2.99 o                         
   0   1  18          1.51          0.76         2.75 o                         
   1   1  18         67.27         71.08         3.70 o                         
   2   1  18          0.13         -1.76         3.25 o                         
   3   1  18          6.44         15.15         4.19 o                         
   4   1  18          0.20         -5.38         5.65 o                         
 -11   2  18         61.55         60.13         5.73 o                         
 -10   2  18         24.56         13.26         3.87 o                         
  -9   2  18          2.71          4.78         2.80 o                         
  -8   2  18         37.12         34.96         3.72 o                         
  -7   2  18         74.89         81.38         3.77 o                         
  -6   2  18         85.06         86.46         3.94 o                         
  -5   2  18         36.16         32.76         2.89 o                         
  -4   2  18         15.41         17.75         2.73 o                         
  -3   2  18         38.32         35.46         3.05 o                         
  -2   2  18          8.30         10.50         2.76 o                         
  -1   2  18         12.66         11.94         2.85 o                         
   0   2  18         71.89         68.08         3.61 o                         
   1   2  18          0.25         -3.04         3.04 o                         
   2   2  18          0.53          1.14         3.85 o                         
   3   2  18         37.11         33.19         4.80 o                         
 -10   3  18          0.95          2.44         3.33 o                         
  -9   3  18          1.00          5.85         4.31 o                         
  -8   3  18         16.29         21.06         3.39 o                         
  -7   3  18         53.20         55.29         3.93 o                         
  -6   3  18         30.57         31.86         3.16 o                         
  -5   3  18          6.45          4.23         3.62 o                         
  -4   3  18          0.77         -2.84         2.91 o                         
  -3   3  18          7.51          7.43         2.97 o                         
  -2   3  18          2.23         -2.92         2.92 o                         
  -1   3  18         63.15         72.72         3.86 o                         
   0   3  18          0.68          2.90         3.35 o                         
   1   3  18         11.74         10.47         4.00 o                         
   2   3  18         45.89         48.24         4.90 o                         
   3   3  18          0.12          0.85         6.47 o                         
  -9   4  18          0.41         -1.46         5.11 o                         
  -8   4  18          2.50          1.70         3.82 o                         
  -7   4  18          0.47         -0.16         3.42 o                         
  -6   4  18          8.63         11.74         3.83 o                         
  -5   4  18         20.64         26.38         4.07 o                         
  -4   4  18         54.24         64.21         4.92 o                         
  -3   4  18          3.70          0.26         4.44 o                         
  -2   4  18         62.06         65.83         6.19 o                         
  -1   4  18          2.15         -2.23         3.89 o                         
   0   4  18         76.46         78.41         5.18 o                         
   1   4  18          0.80          2.27         4.93 o                         
  -6   5  18         35.43         51.38         5.42 o                         
  -5   5  18         37.81         39.95         5.03 o                         
  -4   5  18         10.88         10.57         7.99 o                         
  -3   5  18          2.79          4.68         5.15 o                         
  -2   5  18         37.11         47.07         5.84 o                         
  -1   5  18          0.07          7.63         5.74 o                         
  -9   0  19        125.24        149.68         9.88 o                         
  -7   0  19         19.03         13.50         4.40 o                         
  -5   0  19         34.07         34.65         4.48 o                         
  -3   0  19          2.23          1.89         4.29 o                         
  -1   0  19         61.63         66.80         6.95 o                         
   1   0  19        414.19        422.50        16.13 o                         
 -10   1  19          1.17          1.47         4.09 o                         
  -9   1  19          7.62          7.37         3.42 o                         
  -8   1  19          7.18          9.35         3.86 o                         
  -7   1  19         28.38         32.87         3.25 o                         
  -6   1  19        275.57        269.39         6.15 o                         
  -5   1  19         65.48         57.22         3.43 o                         
  -4   1  19          0.05         -0.88         2.91 o                         
  -3   1  19          5.81          2.38         3.06 o                         
  -2   1  19          0.61          4.24         3.53 o                         
  -1   1  19         67.08         73.64         3.99 o                         
   0   1  19          0.29          2.18         3.65 o                         
   1   1  19         25.70         24.58         5.91 o                         
   2   1  19         85.89         98.26         6.09 o                         
 -10   2  19         57.88         25.33        15.95 o                         
  -9   2  19         18.08         23.53         3.80 o                         
  -8   2  19          0.50          1.75         3.92 o                         
  -7   2  19          6.89         10.79         3.79 o                         
  -6   2  19         48.83         47.94         3.82 o                         
  -5   2  19         44.66         45.61         3.61 o                         
  -4   2  19          4.86          6.27         3.58 o                         
  -3   2  19         14.78         18.91         3.63 o                         
  -2   2  19          3.22          1.59         3.31 o                         
  -1   2  19          0.02         -0.69         4.74 o                         
   0   2  19          9.41          9.08         4.19 o                         
   1   2  19         29.86         43.03         6.67 o                         
   2   2  19          0.97         10.34         6.12 o                         
  -8   3  19         24.80         21.97         4.93 o                         
  -7   3  19          2.10         10.85         4.58 o                         
  -6   3  19          7.53         10.87         4.59 o                         
  -5   3  19          0.14         -4.04         4.04 o                         
  -4   3  19          0.52         -4.15         4.15 o                         
  -3   3  19         33.60         36.72         4.44 o                         
  -2   3  19         11.37         11.52         4.22 o                         
  -1   3  19         56.50         74.72         5.52 o                         
   0   3  19         14.07          9.53         5.43 o                         
  -6   4  19          0.05         -5.02         5.02 o                         
  -5   4  19          0.16          7.99         7.93 o                         
  -4   4  19         10.07         12.86         5.20 o                         
  -3   4  19         61.24         53.64         6.79 o                         
  -2   4  19         15.75          5.11         7.41 o                         
  -8   0  20          8.00          5.77         6.64 o                         
  -6   0  20        135.35        142.32         8.64 o                         
  -4   0  20          6.02          3.42         6.04 o                         
  -2   0  20          0.02          1.29         6.13 o                         
   0   0  20         11.25         15.47         8.19 o                         
  -8   1  20          4.15         -0.22         4.66 o                         
  -7   1  20          0.02         -4.36         4.36 o                         
  -6   1  20        207.47        205.13         8.67 o                         
  -5   1  20        162.29        176.77        10.19 o                         
  -4   1  20        121.17        135.13         6.45 o                         
  -3   1  20          0.84          1.83         4.55 o                         
  -2   1  20         16.27         28.22         5.15 o                         
  -1   1  20          6.04          5.64         5.56 o                         
   0   1  20         49.92         62.52         8.59 o                         
  -7   2  20         14.56         12.09         6.17 o                         
  -6   2  20          2.78          8.60         7.59 o                         
  -5   2  20        118.82        118.58         6.37 o                         
  -4   2  20          0.30         -0.58         4.76 o                         
  -3   2  20         13.39         14.90         5.12 o                         
  -2   2  20         20.74         22.75         6.02 o                         
  -1   2  20         13.48         15.61         8.56 o                         
  -5   3  20          0.16          5.89         6.51 o                         
  -4   3  20          3.70          6.51         7.63 o                         
  -3   3  20          0.83         -6.53         6.53 o                         
                                                                                
